# Supplementary material for: Social intolerance is a consequence, not a cause, of dispersal in spiders
Source: PLoS Biol. 2019 Jul 2;17(7):e3000319. doi: 10.1371/journal.pbio.3000319 (PMC6605646; doi:10.1371/journal.pbio.3000319)
Supplement: S1 Data — (XLSX) [file pbio.3000319.s017.xlsx]

## Sheet: Description
Fig 1. Role of habituation:
• Each row corresponds to one picture of one arena.
• ID Arena is an identification number specific to each arena.
• Age indicates the age of the spiderlings when the picture was taken.
• Hour refers to the moment when the picture was taken.
• Cocoon indicates the cocoon of origin of spiderlings.
• Treatment indicates at which day after the emergence the individuals were introduced to the arena.
• X_A to X_G and Y_A to Y_G indicate the X and Y coordinates of the 8 ends of the inner walls of dispersal arenas (in cm). (See Fig 1)
• X_1 to X_4 and Y_1 to Y_4 indicate the X and Y coordinates of each of the four individuals (in cm).
Figure 1: Positions of the different points of the arenas.
Fig 1. Random distribution:
• Each row corresponds to one picture of one arena.
• Age indicates the age of the spiderlings when the picture was taken.
• Hour refers to the moment when the picture was taken.
• Distance is the mean inter-individual distance (cm).
Fig 3A. Lifetime 24h:
• Each row corresponds to an observed aggregate.
• ID Arena is an identification number specific to each test arena.
• ID Breeding is an identification number specific to each breeding box.
• Age indicates the age of the spiderlings tested.
• Cocoon is the cocoon of origin of spiderlings.
• Type test indicates whether the aggregate was real or virtual (See Material and Methods for more information).
• Lifetime indicates the lifetime (seconds) of the aggregate.
• Censored indicates whether data were censored (“0”) or not (“1”). All censored data were right censored.
Fig 3B. Simulations:
• Each row corresponds to one simulated arena at a given time.
• ID Simulation is an identification number specific to each simulated arena.
• Day indicates the number of simulated days.
• Type simulation indicates which behavioral rules was implemented in the simulations: no developmental shift in mobility + interattraction (No_shift_Mob), no interattraction + shift in mobility (Asocial) or interattraction + shift in mobility (Two_rules).
• Distance is the mean inter-individual distance (cm).
Fig 4A. Cannibalism:
• Each row corresponds to one pair of individuals tested in one arena.
• ID Arena is an identification number specific to each arena.
• Age indicates the age of the spiderlings tested.
• Cocoon is the cocoon of origin of spiderlings.
• Treatment indicates whether the individuals were raised Alone, Socially, Socially until Day 5 and then isolated or Socially until Day 5 and then isolated and fed.
• Deaths 24h to Deaths 120h indicates the number of dead individuals for each day following the introduction to the test arena.
Fig 4B. Aggressiveness:
• Each row corresponds to one pair of individuals tested in one arena.
• Day of test is the date at which the pair was tested.
• ID Arena is an identification number specific to each arena.
• Cocoon is the cocoon of origin of spiderlings.
• Treatment indicates whether the individuals were raised Alone, Socially, Socially until Day 5 and then isolated or Socially until Day 5 and then isolated and fed.
• R1 to R20 refers to each of the first twenty encounters; thay can be either aggressive (A) or neutral (N).
Fig 5A. Large and dispersal arenas:
• Each row corresponds to one arena in one picture.
• ID Arena is an identification number specific to each arena.
• Age indicates the age of the spiderlings tested.
• Cocoon is the cocoon of origin of spiderlings.
• Treatment indicates whether the individuals were raised Alone, Socially, in Large arena or in Dispersal arena.
• Distance is the mean inter-individual distance (centimeters).
Fig 5B. Cannibalism large arenas:
• Each row corresponds to one pair of individuals tested in one arena.
• ID Arena is an identification number specific to each arena.
• ID Breeding is an identification specific to each breeding box.
• Cocoon is the cocoon of origin of spiderlings.
• Treatment indicates whether the individuals were raised Alone, Socially, in Large arena or in Dispersal arena.
• Deaths 24h to Deaths 120h indicates whether at least one individual was dead (presence of death = 1; absence of death = 0) for each day following the introduction in the test arena .
Fig 6A. Aggressiveness toward a prey:
• Each row corresponds to one individual.
• ID Arena is an identification number specific to each arena.
• ID Individual gives the identity of each individual
• Cocoon is the cocoon of origin of spiderlings.
• Treatment indicates whether the individuals were raised Socially or Alone.
• Time dross indicates the time (seconds) at which the drosophila touched the web.
• Reaction indicates the time of the first spiderling's move
• Bite indicates the time at which the first bite was observed.
Fig 6B. Locomotion:
• Each row corresponds to one individual.
• ID Arena is an identification number specific to each arena.
• ID Individual gives the identity of each individual
• Cocoon is the cocoon of origin of spiderlings.
• Treatment indicates whether individuals were raised Socially or Alone.
• Time moving (%) indicates the fraction of time spent moving.
Fig 6C. Air puff:
• Each row corresponds to one individual.
• Video is an identification number specific to each record.
• ID Arena is an identification number specific to each arena.
• Cocoon is the cocoon of origin of spiderlings.
• Treatment indicates whether individuals were raised Alone or Socially.
• Latency is the time elapsed (seconds) between the air puff and the first movement of the spiderling.
Socially raised vs Isolated:
• Each row corresponds to one pair of individuals tested in one arena.
• ID Arena is an identification number specific to each arena.
• Cocoon is the cocoon of origin of spiderlings.
• R1 to R20 refers to each of the first twenty encounters. Interactions were either neutral (N) or aggressive and initiated by the individual marked in red or green (R or G, respectively).
• Cannibalism indicates whether or not an individual was killed.
• Killed indicates which individual was killed.
• Isolated indicates which individual was raised alone.
Data for supplementary figures
Fig S1. Silk effects:
• Each row corresponds to one arena in one picture.
• ID Arena is an identification number specific to each arena.
• Age indicates the age of the spiderlings when the picture was taken.
• Cocoon is the cocoon of origin of spiderlings.
• Treatment indicates whether the silk was removed or not.
• Distance is the mean inter-individual distance (cm).
Fig S2. Intra-cocoon synchronization:
• Each row corresponds to a pair of dispersal arena.
• Cocoon is the cocoon of origin of the spiderlings in both arenas.
• Alone/Group dispersal indicates the moment in days at which the dispersal occurs in the arenas with one or four individuals.
Fig S8 & S9. Chemical analysis:
• Each row corresponds to one individual.
• Cocoon is the cocoon of origin of spiderlings.
• Individual is the identification of the individuals in each cocoon and treatment.
• Treatment indicates whether individuals were raised Socially or Alone after 5 days.
• C1 to C55 gives the peak height for each compound.
Fig S10. Water effects:
• Each row corresponds to one arena in one picture.
• ID Arena is an identification number specific to each arena.
• Age indicates the age of the spiderlings when the picture was taken.
• Cocoon is the cocoon of origin of spiderlings.
• Treatment indicates whether individuals were watered or not.
• Distance is the mean inter-individual distance (cm).

## Sheet: Fig 1. Role of habituation
ID Arena	Age	Hour	Cocoon	Treatment	X_A	X_B	X_C	X_D	X_E	X_F	X_G	X_H	X_1	X_2	X_3	X_4	Y_A	Y_B	Y_C	Y_D	Y_E	Y_F	Y_G	Y_H	Y_1	Y_2	Y_3	Y_4
1	0	14:00:00	17_55	Day_0	1.00438	3.75712	4.8731	4.8173	5.78448	8.79762	4.7801	4.6871	4.42671	4.9103	5.69148	5.1521	6.15647	6.28667	2.51095	5.46829	6.39827	6.36107	7.47705	10.5088	9.07662	7.30965	3.16194	2.71554
2	0	14:00:00	17_55	Day_0	2.87512	4.28166	8.29442	5.56409	5.25382	6.5983	3.78523	1.30311	5.00561	5.17108	5.58477	5.48135	3.24744	5.79161	4.67466	6.24667	7.46705	9.86643	7.17747	8.56332	7.94279	7.798	7.28089	6.94994
1	0	18:00:00	17_55	Day_0	2.2781	5.29907	6.38859	6.43812	7.37907	10.5238	6.5124	6.56193	4.0362	6.31431	6.31431	7.20574	10.9448	10.8953	7.05717	9.92956	10.821	10.821	12.2324	15.0553	13.1734	12.3067	11.96	10.7962
2	0	18:00:00	17_55	Day_0	3.3424	5.9959	4.61812	6.1745	7.52677	10.1037	7.32266	8.85352	5.70036	5.62807	7.32266	7.58631	12.0173	10.4609	6.55722	9.05764	9.38933	7.88397	10.8437	13.3441	8.96834	8.84289	9.31279	9.49564
1	1	09:00:00	17_55	Day_0	2.14749	5.05171	6.13568	6.11523	7.1992	10.1239	6.21749	6.36065	3.91661	4.11659	6.2993	4.21658	7.91503	7.73096	3.55869	6.66744	7.6696	7.54689	8.6104	11.5555	7.93207	7.94571	9.16262	7.92525
2	1	09:00:00	17_55	Day_0	1.53285	4.16675	3.17364	4.64172	6.00185	8.57099	5.57006	7.01655	6.21775	5.83633	5.9083	5.74638	9.32662	7.77218	3.71338	6.36887	6.9302	5.35417	8.16079	10.7299	6.43004	6.32929	6.45883	6.64953
1	1	14:00:00	17_55	Day_0	4.11801	6.98997	9.33009	8.22082	8.87423	11.655	7.47623	6.29098	7.2331	7.35467	9.43646	7.18752	4.17879	5.39444	2.02101	4.80181	6.09343	7.12673	6.80763	9.42127	7.61299	7.36986	6.04785	7.50662
2	1	14:00:00	17_55	Day_0	4.48537	7.53633	8.87967	8.65198	9.65379	12.4771	8.65198	8.51537	7.80955	8.81136	7.80955	8.4243	5.57825	5.73763	1.75317	4.71305	5.80594	5.94255	6.85328	9.74487	5.89701	4.71305	5.53272	4.75859
3	0	14:00:00	17_53	Day_0	5.02774	7.76561	9.04329	8.94373	9.83976	12.8265	8.96032	8.86076	9.5079	9.59086	9.42493	9.05988	6.68706	6.73684	2.75447	5.90718	6.83639	6.85299	7.98132	10.7524	6.00673	6.55431	6.5875	8.94373
4	0	14:00:00	17_53	Day_0	4.43762	7.50853	8.5884	8.52091	9.66828	12.6042	8.43655	8.4028	7.86286	8.06534	8.1497	8.38593	7.22168	7.20481	3.20589	6.24304	7.17107	7.22168	8.26782	11.2037	6.42865	6.76611	7.06983	6.79986
6	0	14:00:00	17_59	Day_0	4.88161	7.83626	8.81579	8.84791	9.89167	12.9106	8.60704	8.59098	8.83185	8.99243	7.61145	7.78809	6.19835	6.34288	2.37657	5.21882	6.45528	6.51951	7.29029	10.3734	7.21	7.00125	6.02172	2.64956
5	0	14:00:00	17_59	Day_0	1.88799	4.6921	5.80737	5.85517	6.97044	10.1091	5.9667	5.98263	6.98637	7.22536	7.55994	7.78299	8.36453	8.31673	4.36549	6.77128	8.23707	8.04588	9.75065	12.3636	11.9812	11.8697	11.8378	11.6944
1	2	09:00:00	17_55	Day_0	3.38924	6.08223	8.69641	7.59294	8.14467	10.9428	6.87043	5.95087	6.92297	6.71279	5.09699	4.87367	9.09489	10.067	6.66462	9.44957	10.8421	11.9061	11.512	14.1787	11.8142	11.3807	9.77799	9.69917
2	2	09:00:00	17_55	Day_0	5.53077	8.04956	9.31777	9.24731	10.3041	13.2281	9.15924	9.08879	9.35299	7.76774	7.99672	8.2257	7.89104	7.90865	3.92791	6.85182	7.94388	8.04956	8.84219	11.9246	6.88704	8.17286	8.15525	8.15525
3	1	09:00:00	17_53	Day_0	2.85484	5.80645	6.95161	6.98387	7.87097	10.7903	6.98387	6.95161	8.17742	7.82258	7.83871	8.27419	6.43548	6.46774	2.5	5.56452	6.41935	6.40323	7.66129	10.5	6.64516	6.59677	6.22581	6.19355
4	1	09:00:00	17_53	Day_0	3.71172	6.79166	8.18158	7.91307	8.93972	11.7985	7.73933	7.56559	7.59718	7.72354	7.75513	7.534	6.39679	6.6811	2.85881	5.82819	6.80745	6.93381	7.88148	10.8351	5.82819	6.19147	6.381	6.50736
6	1	09:00:00	17_59	Day_0	3.02467	6.09361	7.31823	7.17069	8.17399	10.9626	7.2002	7.09691	6.00508	6.80182	6.96412	6.86084	5.34113	5.50343	1.54922	4.36733	5.54769	5.66573	6.46247	9.54616	5.72475	6.551	6.50673	6.93461
5	1	09:00:00	17_59	Day_0	2.6422	5.30225	6.96255	6.92685	8.56929	10.9973	7.01611	6.78402	7.10537	7.17678	8.92635	9.08702	8.78353	8.83708	4.83808	7.55169	8.65856	8.74782	9.9261	12.8361	10.3367	9.80113	8.31936	8.40862
2	2	18:00:00	17_55	Day_0	1.49967	4.49902	5.64461	5.68627	6.68605	9.62291	5.76958	5.81124	6.83185	6.62356	6.39445	5.91538	7.29008	7.29008	3.16598	6.18616	7.24843	7.26926	8.20655	11.1642	6.87351	6.91517	7.12345	8.3107
1	2	18:00:00	17_55	Day_0	1.94681	5.0664	5.86389	6.07499	7.08358	10.2735	6.23918	6.49719	7.76379	5.86389	4.48001	4.87876	9.82788	9.40568	5.18368	8.09217	9.19458	8.96003	10.3674	13.1586	8.74893	7.29468	9.80443	9.71061
7	0	18:00:00	17_27	Day_0	2.59118	5.61004	4.98111	6.08802	7.54713	10.3396	6.79242	7.77355	6.40668	6.18446	5.85322	6.01115	10.088	9.08172	4.95595	7.64776	8.327	7.34588	9.61002	12.4528	8.44021	9.22847	8.53245	8.64147
8	0	18:00:00	17_27	Day_0	3.38032	6.60486	7.80433	7.63298	8.69225	11.4495	7.55509	7.43047	7.91337	7.77317	8.06915	8.36512	6.38678	6.57371	2.78837	5.7481	6.63602	6.80737	8.02241	10.7796	6.13754	6.27773	6.3712	6.26216
9	0	18:00:00	17_24	Day_0	4.46301	7.33317	8.43014	8.37003	9.42192	12.2169	8.15965	8.1296	8.77576	9.12138	9.48202	9.64732	6.52171	6.55176	2.62972	5.65014	6.73209	6.83728	7.58862	10.6241	3.14064	3.08053	3.18572	6.47663
10	0	18:00:00	17_24	Day_0	5.27261	7.9993	9.21954	9.11409	10.1535	12.9104	9.05383	9.11409	10.9972	10.6507	10.5	10.8164	5.51365	5.64923	1.4914	4.54951	5.69442	5.69442	6.82427	9.4907	8.91825	8.22527	8.08969	8.02943
4	1	18:00:00	17_53	Day_0	4.4799	7.07135	6.09267	7.45732	8.93224	11.6615	8.46357	9.91092	7.52624	7.4711	7.26434	7.14028	7.66408	6.20294	2.02629	4.78316	5.03128	3.74933	6.56133	9.0563	5.48616	5.21047	4.82451	4.49369
3	1	18:00:00	17_53	Day_0	2.74324	5.54053	6.8108	6.79729	7.93242	10.6892	6.8108	6.79729	8.16215	7.78377	7.52702	8.0135	4.99999	5.02702	1.02703	4.1081	5.02702	5.01351	6.28377	9.02701	5.17567	5.18918	4.82432	4.71621
5	1	18:00:00	17_59	Day_0	2.16049	4.64249	6.13426	6.21142	7.63888	10.0694	6.23714	6.26286	6.40432	6.40432	7.83179	7.99897	4.75823	4.79681	0.668724	3.8323	4.65535	4.65535	5.92849	8.66769	6.39146	6.15998	4.39815	4.46245
6	1	18:00:00	17_59	Day_0	3.41821	6.18656	8.29208	7.53825	8.16211	10.8785	6.95339	6.14757	6.57647	6.61546	6.66745	6.08259	3.8861	4.79589	1.32569	3.91209	5.21179	5.91363	5.88763	9.0329	6.34253	6.10858	5.78366	4.93885
2	3	14:00:00	17_55	Day_0	1.56548	4.52425	5.58877	5.63574	6.63765	9.45552	5.65139	5.66705	5.87056	5.87056	6.62199	5.91165	8.26575	8.06224	3.86674	7.01336	8.15617	8.20313	9.11111	11.8664	9.65903	9.26766	7.84307	8.40273
1	3	14:00:00	17_55	Day_0	1.19398	4.37043	5.56441	5.49683	6.42047	9.70956	5.45177	5.36166	3.7847	4.12262	5.38419	6.82598	7.72709	7.77215	3.60448	6.53311	7.83973	7.90732	8.67327	11.6019	7.86226	7.88479	5.40671	7.52434
4	2	14:00:00	17_53	Day_0	2.75491	5.69524	6.83429	6.8078	7.70844	10.7018	6.83429	6.88727	7.3111	7.65546	7.33759	7.01971	10.0925	9.96005	5.93364	8.90047	9.96005	10.013	11.0196	13.9335	9.80111	9.66866	9.5627	9.72164
3	2	14:00:00	17_53	Day_0	2.2379	5.14459	6.37929	6.37929	7.33104	10.495	6.35357	6.43074	6.19923	6.22495	6.53363	6.58507	9.28598	9.26026	5.2732	7.99983	9.26026	9.20881	11.0351	13.273	10.7007	10.1606	10.1863	10.4435
6	2	14:00:00	17_59	Day_0	2.42907	5.58169	6.77038	6.61534	7.80403	10.6724	6.46029	6.2794	5.45249	6.43445	6.35693	6.38277	10.2073	10.1297	6.1502	9.07025	10.2331	10.3623	11.1892	14.1351	9.76796	9.2253	8.99272	8.68263
5	2	14:00:00	17_59	Day_0	2.24995	5.19432	6.41651	6.38873	7.36093	10.4997	6.41651	6.36096	6.69428	6.63873	4.88877	5.08321	10.7775	10.5831	6.49984	8.99978	10.472	10.6109	12.0275	14.4997	12.6386	12.333	10.7775	10.7775
7	1	14:00:00	17_27	Day_0	2.94959	5.17472	4.57962	5.74393	7.21873	9.88371	6.57189	7.91732	6.08029	5.56282	5.4852	5.66631	8.2278	7.32222	3.2342	5.74393	6.41665	5.14884	7.71033	10.5047	7.81382	7.37397	7.01174	7.01174
8	1	14:00:00	17_27	Day_0	1.23077	3.89011	5.0989	5.14286	6.06593	8.92308	5.07692	5.0989	5.58242	5.40659	5.38462	5.20879	7.38462	7.45055	3.14286	6.48352	7.38462	7.38462	8.41758	11.1429	8	7.75824	7.56044	7.84615
9	1	14:00:00	17_24	Day_0	1.60622	4.45937	5.60063	5.45269	6.42488	9.00328	5.26248	5.17794	9.13009	8.7074	8.13677	5.51609	7.10118	7.12231	3.0645	6.21353	7.18572	7.29139	8.28471	11.0533	8.11563	7.545	7.58727	8.32698
10	1	14:00:00	17_24	Day_0	1.28527	4.1439	5.09678	5.20758	6.51501	9.41796	5.27406	5.16326	1.99439	2.48191	2.70351	2.92511	6.98037	7.17981	3.12455	6.16045	7.22413	7.37925	8.3986	11.1243	9.04124	8.75316	8.93044	8.99692
2	4	09:00:00	17_55	Day_0	5.03279	7.88525	8.98361	9.01639	9.93443	12.8525	8.90164	8.98361	8.81967	9.45902	9.78689	10.0164	7.13115	7.09836	3.13115	6.04918	7.09836	7	8.2459	11.1311	6.21311	6.83607	6.83607	6.81967
1	4	09:00:00	17_55	Day_0	3.7047	6.55333	7.58651	7.67507	8.61969	11.6602	7.68983	7.64555	7.80791	7.8817	7.46843	5.47587	5.44635	5.44635	1.4317	4.50172	5.43159	5.41683	6.56809	9.43148	7.08468	6.819	4.07369	5.63822
4	3	09:00:00	17_53	Day_0	3.72183	6.79505	7.93785	7.89152	9.00344	11.8913	7.79886	7.86064	7.49	7.69076	7.55177	7.69076	6.13099	6.16188	2.14662	5.18895	6.16188	6.19276	7.25835	10.1462	5.32794	5.20439	5.60592	5.71402
3	3	09:00:00	17_53	Day_0	5.24749	7.91922	9.32709	9.29509	10.319	13.1667	9.05511	9.2151	10.639	10.367	10.191	10.543	6.0794	6.28738	2.33577	5.42347	6.25539	6.30338	7.56726	10.335	6.51136	6.46337	6.1274	6.0794
6	3	09:00:00	17_59	Day_0	4.74719	7.68182	8.97651	8.82115	9.82237	12.6707	8.73484	8.63126	7.49193	7.83718	8.13065	8.42411	6.8187	6.97406	3.07273	5.83473	7.0949	7.11216	7.99255	11.0653	7.26752	7.28478	7.3711	7.97528
5	3	09:00:00	17_59	Day_0	5.39672	7.74664	9.54554	9.22142	10.6152	13.0785	9.1728	9.14039	9.46451	9.44831	10.8745	11.2148	6.70943	6.82288	2.78749	5.76946	6.74184	6.93632	7.8925	10.7772	8.26524	7.94111	6.56357	6.57978
7	2	09:00:00	17_27	Day_0	4.19653	6.88725	6.2948	7.40564	8.8374	11.6269	8.26964	9.38048	8.6646	8.34369	7.94872	8.02278	8.44243	7.28222	3.01163	5.72703	6.34417	5.40612	7.60313	10.3926	7.55376	7.23285	7.50439	7.75124
8	2	09:00:00	17_27	Day_0	1.12637	3.76165	5.31306	5.2068	6.03564	9.07471	5.14305	4.93052	5.33432	5.48308	5.31306	5.27056	8.58591	8.58591	4.48423	7.48079	8.47965	8.73468	9.62727	12.4751	9.13847	9.01096	8.73468	8.92595
9	2	09:00:00	17_24	Day_0	4.13778	7.12617	8.16062	8.11464	9.31	12.0685	8.13763	8.09165	9.03415	8.59738	8.36751	9.21805	6.27563	6.29862	2.34474	5.26417	6.3216	6.27563	7.28709	10.3444	2.62059	2.62059	2.96541	6.06874
10	2	09:00:00	17_24	Day_0	6.44301	9.33366	10.7442	10.5874	11.6322	14.5403	10.4133	10.1173	12.2591	12.294	12.0328	12.294	6.79128	6.96542	2.94289	5.6594	7.00024	7.27886	8.11471	10.9183	9.45555	9.54262	9.71675	10.5352
1	4	14:00:00	17_55	Day_0	4.98116	7.79196	9.78442	9.1262	9.90895	12.8621	8.68145	8.21892	8.78819	8.87714	6.93805	6.61783	5.99518	6.77794	3.07765	5.99518	7.1871	7.70301	8.09439	10.923	8.61029	8.30787	6.68899	6.61783
2	4	14:00:00	17_55	Day_0	3.62752	6.70615	7.66076	7.73235	8.68697	11.6463	7.78008	7.94714	7.66076	7.89941	8.56764	9.06881	7.30278	7.11186	2.9593	5.91859	6.89707	6.89707	8.06647	10.9542	6.08565	6.58682	6.65842	6.73001
4	3	14:00:00	17_53	Day_0	3.64281	6.76523	7.93985	7.89524	8.92118	11.776	7.80603	7.83577	7.5384	7.67221	7.49379	7.65734	6.05153	6.14074	2.18569	5.20402	6.17048	6.22996	7.25589	10.185	5.24863	5.38244	5.66495	5.62034
3	3	14:00:00	17_53	Day_0	2.8503	5.6785	6.84955	6.91583	8.28574	10.893	6.98212	7.00422	8.5067	8.10898	8.13108	8.41832	5.98783	5.98783	2.14325	5.08192	6.05412	6.03202	7.26936	10.1418	6.25297	6.16459	5.76688	5.78897
6	3	14:00:00	17_59	Day_0	5.91218	9.12692	10.3833	10.3278	11.5842	14.8913	10.3094	10.3463	8.88674	9.31168	9.27473	10.0137	6.63272	6.7251	2.51268	5.30248	6.7251	6.76205	7.74126	10.5126	6.92833	6.96528	6.78053	7.81516
5	3	14:00:00	17_59	Day_0	6.55113	9.02326	10.7125	10.5889	12.0516	14.4825	10.4859	10.3829	10.6095	10.6507	12.2576	12.5872	8.61124	8.73484	4.86185	7.7666	8.85845	8.98206	10.1151	12.8551	10.4035	10.1151	8.63184	8.61124
7	2	14:00:00	17_27	Day_0	5.80917	8.62006	9.89017	9.76524	10.723	13.6172	9.74442	9.61949	10.5148	10.5148	10.265	10.14	9.09895	9.05731	5.03878	8.01624	9.09895	9.18224	10.14	13.0342	8.80745	8.47431	8.68253	8.53678
8	2	14:00:00	17_27	Day_0	8.66407	11.3216	12.2075	12.2291	13.3526	16.1614	12.4019	12.51	13.0879	12.8287	12.7638	12.5478	10.1981	10.1549	6.09294	9.13941	10.0037	9.89562	11.3864	14.0872	9.53552	10.2773	10.0469	9.99645
9	2	14:00:00	17_24	Day_0	3.55509	6.53678	7.68359	7.59758	8.67271	11.3677	7.5259	7.55457	7.85561	7.89861	8.18532	8.42901	5.60501	5.70535	1.86356	4.75924	5.82003	5.79136	6.76615	9.86252	2.40829	2.12159	2.04991	2.2076
10	2	14:00:00	17_24	Day_0	3.70952	6.67261	7.50951	7.7357	8.84403	11.5131	7.84879	8.00713	9.81665	9.43212	9.6357	9.65831	6.06189	6.01666	1.96785	4.70475	5.67737	5.49642	7.03451	9.95236	9.07022	8.41427	8.16546	8.00713
1	4	18:00:00	17_55	Day_0	1.27474	4.32575	6.41549	5.68408	6.2901	9.36201	5.22434	4.80639	5.68408	5.76767	4.01229	3.71973	7.54394	7.96189	4.34665	7.0842	8.42163	9.11124	9.15304	12.1832	6.12292	6.24831	8.08727	7.98279
2	4	18:00:00	17_55	Day_0	1.70631	4.64375	5.78849	5.83169	6.91163	9.80587	5.96128	6.15567	6.11247	6.11247	6.50125	6.71724	8.98512	8.61794	4.51416	7.4516	8.72593	8.66113	9.43869	12.5057	9.50349	9.3307	8.53154	8.46674
5	3	18:00:00	17_59	Day_0	2.03721	4.97457	5.9458	6.06424	7.05916	10.2097	6.32482	6.46695	6.5617	6.53801	4.83244	4.59556	8.85948	8.66997	4.54818	7.01178	8.57522	8.36202	9.92546	12.5312	10.6835	10.2097	8.8121	8.8121
6	3	18:00:00	17_59	Day_0	1.28866	4.255	5.25189	5.22758	6.37035	9.21512	5.25189	5.15463	6.54055	6.27309	5.85975	5.59229	7.90215	7.95078	3.89029	7.00252	7.97509	7.97509	9.09355	11.8897	7.61038	7.65901	7.36724	6.92958
4	3	18:00:00	17_53	Day_0	2.70595	5.78218	7.06394	6.92153	7.86149	11.0232	6.80759	6.4373	8.03239	7.77603	7.4912	7.3203	9.94079	10.1687	6.55124	9.11477	10.368	10.6244	11.5074	14.5267	10.0547	10.0547	10.0547	9.91231
3	3	18:00:00	17_53	Day_0	3.15346	5.88242	6.82239	7.06497	8.12623	11.0978	7.21657	7.45915	7.06497	7.08518	7.50463	7.48947	10.7945	10.5216	6.51917	9.27845	10.4307	10.1275	11.5829	14.4938	11.9417	11.6688	11.5324	11.8861
7	2	18:00:00	17_27	Day_0	4.11039	7.0658	8.13586	8.13586	9.30783	12.1953	8.2038	8.11888	8.67939	8.83225	9.15497	8.57748	12.9766	12.8238	8.90019	11.5499	12.7218	12.7388	13.673	16.9002	13.5541	13.2654	13.1635	13.3503
8	2	18:00:00	17_27	Day_0	1.72147	4.4193	5.75537	5.67829	6.62895	9.60941	5.6269	5.36996	6.03942	6.12507	5.55981	5.89668	8.27334	8.58166	4.54777	7.70808	8.58166	8.78721	9.68649	12.5385	9.40529	9.07412	8.92567	8.83432
9	2	18:00:00	17_24	Day_0	4.96383	7.94883	8.95501	8.97178	10.1121	12.9294	8.88793	8.83762	9.20656	9.22333	9.50841	9.8438	7.93206	7.84821	3.92411	6.84203	7.86498	8.03268	8.75377	11.9232	4.61166	4.14211	4.17565	4.12534
10	2	18:00:00	17_24	Day_0	5.59443	8.46292	9.58537	9.621	10.7256	13.4694	9.60318	9.65663	11.4739	11.2067	11.2423	11.4027	6.36055	6.32492	2.2449	5.04212	6.27147	6.27147	7.51863	10.2446	9.67445	9.0865	8.6589	8.64108
1	5	09:00:00	17_55	Day_0	1.71622	4.84128	6.07081	6.01958	6.86489	9.88749	5.86589	5.7122	4.17529	4.58513	5.84028	5.86589	8.86288	8.81165	4.79005	7.60773	8.86288	8.99095	9.75941	12.782	8.93972	8.93972	6.94173	6.65997
2	5	09:00:00	17_55	Day_0	1.83998	4.72101	6.07679	5.95574	6.82731	9.75676	5.81048	5.66522	5.97995	6.02837	6.12521	6.53679	8.64308	8.76414	4.79364	7.67467	8.88519	9.05466	9.78097	12.783	9.90202	9.6115	9.07887	8.86098
5	4	09:00:00	17_59	Day_0	1.6537	4.47198	5.89277	5.75302	6.68468	9.75917	5.58998	5.47352	5.84618	5.82289	3.93627	4.16919	7.98901	7.89584	3.8664	6.38189	7.96572	8.19863	9.36321	11.8554	9.99208	9.71258	8.03559	8.03559
6	4	09:00:00	17_59	Day_0	2.73801	5.74445	6.84502	6.89871	7.83822	10.7373	6.97924	6.95239	6.73765	7.16714	7.08661	6.76449	9.09985	9.12669	5.04653	8.05297	9.04616	8.99248	10.2273	13.0458	11.8379	8.26771	7.91875	8.53614
4	4	09:00:00	17_53	Day_0	1.82459	4.7966	6.03808	5.92521	9.81893	6.90334	5.86878	5.73711	6.24499	6.52714	6.73405	6.9974	10.5854	10.5854	6.69173	9.49445	10.7171	10.6795	11.7517	14.6861	10.3033	10.3597	10.3597	10.3597
3	4	09:00:00	17_53	Day_0	2.80202	5.62272	7.06109	6.949	7.77093	10.8718	6.89296	6.78088	6.65012	6.70616	7.04241	7.04241	9.42412	9.6296	5.74414	8.43407	9.76036	9.8164	10.8438	13.7392	11.1801	10.9559	10.7504	11.1053
7	3	09:00:00	17_27	Day_0	3.22206	6.03	7.30266	7.28246	8.29251	11.1812	7.24205	7.22185	7.18145	7.58547	7.82788	7.52487	9.09045	9.15105	5.00985	8.0804	9.21165	9.13085	10.2015	13.0094	9.85808	9.99949	9.73688	9.21165
8	3	09:00:00	17_27	Day_0	1.65899	4.39884	6.0327	5.83161	6.71138	9.65232	5.80647	5.70593	6.22541	6.37623	6.24217	6.12486	9.778	9.87854	5.83161	8.84796	9.92881	10.0545	10.9594	13.8249	10.486	10.31	10.31	10.2765
9	3	09:00:00	17_24	Day_0	1.94753	5.05431	6.37585	6.23674	7.09458	10.0854	6.19037	6.23674	8.94937	9.55218	9.69129	9.73766	7.76694	7.8365	3.87188	6.88592	7.95242	7.88287	9.08848	11.8707	8.09153	8.34656	8.23064	8.67115
10	3	09:00:00	17_24	Day_0	1.61843	4.57384	5.51206	5.77007	6.9663	9.87479	5.9108	6.14536	3.40888	3.51834	3.22905	2.50975	9.33532	9.10076	4.97258	7.88107	8.91312	8.67856	10.1328	12.9475	10.9029	10.9029	10.6449	11.2391
1	5	14:00:00	17_55	Day_0	0.848043	4.0282	5.40627	5.27907	6.04231	9.07406	5.13066	5.06706	5.06706	5.06706	3.49818	3.8798	6.95395	6.99635	2.73494	5.63949	7.01756	7.16596	7.75959	10.7277	4.49463	5.00345	7.12356	7.10236
2	5	14:00:00	17_55	Day_0	2.36383	5.10487	6.2365	6.2365	7.36812	10.26	6.21135	6.01017	6.43767	6.48797	6.46282	7.04121	8.82665	8.92724	4.80311	7.77047	8.97754	9.10327	9.7571	12.7999	10.2097	9.7571	9.17871	8.9021
5	4	14:00:00	17_59	Day_0	2.63875	5.4997	6.74963	6.69408	7.74958	10.8327	6.72186	6.66631	6.91629	6.91629	5.08306	5.33304	9.77725	9.86058	5.83302	8.3051	9.88835	9.9439	11.2772	13.8326	11.8882	11.5827	10.055	10.0272
6	4	14:00:00	17_59	Day_0	2.97459	6.0625	7.56397	7.28067	8.32886	11.3035	7.05403	6.77074	7.56397	7.59229	8.44218	8.78213	10.057	10.2836	6.45912	9.40538	10.4819	10.9635	11.6434	14.4197	8.83879	9.60369	10.2269	10.3119
4	4	14:00:00	17_53	Day_0	2.58696	5.50417	6.77013	6.54996	7.51319	10.4579	6.43988	6.21971	7.5667	7.18753	7.08356	6.91232	9.71486	9.87998	5.99954	8.88923	10.0176	10.2378	11.0634	13.9806	9.78672	9.63994	9.86622	9.70721
3	4	14:00:00	17_53	Day_0	2.17939	4.97413	6.3074	6.3074	7.17916	10.2816	6.35868	6.38432	6.07664	6.10228	6.46124	6.51252	9.25598	9.2047	5.12797	7.84579	9.2047	9.10214	10.3841	13.1276	10.6662	10.2559	10.2047	10.6662
7	3	14:00:00	17_27	Day_0	2.74509	5.66728	6.93651	6.87748	7.94009	10.8918	6.907	6.81845	6.96603	7.29072	8.44188	7.20217	9.38643	9.29788	5.28356	8.14671	9.38643	9.38643	10.2719	13.2827	9.97677	9.74064	9.59305	9.3274
8	3	14:00:00	17_27	Day_0	1.75565	4.47329	6.27704	5.91629	6.66184	9.61998	5.79604	5.48339	6.14076	6.4053	6.19687	5.90026	7.28714	7.62384	3.65559	6.78209	7.79219	8.12888	8.80228	11.6161	8.50968	8.24513	8.05273	8.11686
9	3	14:00:00	17_24	Day_0	2.01043	5.05252	6.29581	6.11064	7.03649	9.91986	5.92546	5.87256	8.80884	9.28499	9.60243	9.62888	9.15273	9.20563	5.31705	8.20042	9.3908	9.41726	10.5018	13.3058	9.65533	9.68179	9.86696	10.3167
10	3	14:00:00	17_24	Day_0	1.99659	4.92666	5.91199	6.06757	7.26034	9.95704	6.22315	6.37873	2.87821	3.42273	3.6561	3.81168	9.93111	9.7496	5.65269	8.58276	9.56809	9.38658	10.8386	13.6391	12.0314	11.4091	11.6165	11.6165
11	5	14:00:00	17_55	Day_5	3.63855	6.52374	7.48547	7.5015	8.65558	11.4767	7.3893	7.32518	7.37327	7.30915	7.30915	11.1561	6.41154	6.47565	2.6127	5.54598	6.47565	6.5558	7.7259	10.6111	4.21559	4.48808	4.93688	5.38569
12	5	14:00:00	17_55	Day_5	4.22134	7.13042	8.1739	8.20552	9.2648	12.1897	8.15809	8.18971	8.63239	8.88536	9.7233	10.4348	6.62449	6.67192	2.84584	5.78655	6.6403	6.60868	8.01579	10.8458	6.37153	6.46639	9.86559	9.42291
1	5	18:00:00	17_55	Day_0	0.902656	4.12965	5.52877	5.3708	6.31859	9.31992	5.19027	5.1	5.27301	5.20155	5.29934	5.26925	8.5301	8.66549	4.49071	7.26638	8.71063	8.95886	9.59072	12.4792	5.97633	6.2208	6.24337	6.5104
2	5	18:00:00	17_55	Day_0	4.54698	7.4465	8.65464	8.56677	9.46738	12.4767	8.45694	8.39105	9.56257	8.68393	8.47891	8.34345	6.06264	6.19444	2.3943	5.2499	6.23837	6.30427	7.40257	10.39	6.03335	5.83932	5.70752	5.43295
5	4	18:00:00	17_59	Day_0	2.92218	5.5148	7.14067	7.03082	8.52487	10.8758	7.03082	6.94293	4.8996	5.44888	6.81111	6.85505	4.87763	4.8996	0.725053	3.60329	4.96552	5.00946	5.8224	8.72261	5.07537	5.09734	3.47147	3.20781
6	4	18:00:00	17_59	Day_0	5.15187	7.87642	9.42858	9.14787	10.0726	13.1604	8.90019	8.61948	9.36253	9.92395	10.1551	10.6505	4.62347	4.93721	0.924695	3.83088	5.08582	5.23443	6.14261	8.88367	5.91144	5.35002	5.36653	5.39956
4	4	18:00:00	17_53	Day_0	5.00563	7.87967	9.12509	9.07719	10.0831	12.9332	9.07719	9.02929	8.47843	8.62214	8.74189	8.74189	6.94561	7.01746	2.96985	5.98759	7.04141	7.06536	8.09523	10.9693	6.75401	6.44265	6.1792	5.91574
3	4	18:00:00	17_53	Day_0	3.40525	6.1993	7.22524	7.35621	8.40398	11.329	7.44353	7.63999	8.86238	8.60044	8.3385	8.73141	6.09016	6.00285	2.05188	5.06422	5.93736	5.78456	7.22524	10.0411	6.06833	6.06833	5.76273	5.60993
7	3	18:00:00	17_27	Day_0	4.37115	7.22337	8.26975	8.3035	9.333	12.3202	8.32038	8.33726	9.18111	9.19798	8.72543	8.94483	7.35839	7.34151	3.40916	6.2445	7.34151	7.34151	8.47227	11.4089	6.90271	7.44277	7.4934	7.15586
8	3	18:00:00	17_27	Day_0	4.34271	7.50995	8.52217	8.50584	9.61601	12.4077	8.48951	8.45686	8.78338	8.70175	8.89766	8.45686	7.06915	7.08548	3.11826	6.12224	7.08548	7.16711	8.48951	11.118	6.51407	6.69365	6.88957	6.79161
9	3	18:00:00	17_24	Day_0	2.71234	5.54347	6.79075	6.73135	7.72126	10.7504	6.67196	6.63236	6.41458	6.1968	6.39479	6.41458	4.67235	4.67235	0.554347	3.64285	4.83074	4.89013	5.70185	8.55278	8.51318	8.19641	7.91924	7.38469
10	3	18:00:00	17_24	Day_0	3.22466	5.98277	7.10797	7.12169	8.28805	11.252	7.16286	7.14913	5.29667	5.15945	5.47506	5.63972	5.66716	5.626	1.35847	4.2538	5.57111	5.59855	6.64142	9.35837	3.19721	3.08744	2.79928	2.89533
11	5	18:00:00	17_55	Day_5	3.51512	6.27492	7.46599	7.34979	8.45371	11.504	7.27716	7.04476	7.49504	7.59672	7.56767	7.62577	5.37435	5.54866	1.39443	4.27043	5.62128	5.78106	6.42017	9.38333	7.78555	7.65482	7.50957	6.88498
12	5	18:00:00	17_55	Day_5	4.43463	7.24754	8.69705	8.41001	9.40027	12.2993	8.19474	7.95076	8.79751	9.38592	9.85952	10.0604	4.89388	5.12351	1.01896	3.83187	5.29573	5.56841	6.05636	8.98408	1.82265	1.40645	1.49256	1.60737
1	6	09:00:00	17_55	Day_0	2.26439	5.08265	6.28815	6.23928	7.20042	10.2305	6.22299	6.14153	6.0275	6.06008	6.10081	6.10488	8.60955	8.691	4.63466	7.42034	8.65842	8.72359	9.57069	12.6333	6.67098	6.40218	6.36553	6.06823
2	6	09:00:00	17_55	Day_0	2.01135	4.66269	5.91978	5.94264	6.94832	9.91964	5.94264	5.85121	6.14835	6.01121	6.26263	6.65118	8.79968	8.84539	4.7084	7.56544	8.82253	8.84539	9.6225	12.7081	9.55393	9.32537	8.93681	8.6854
5	5	09:00:00	17_59	Day_0	2.36064	5.04914	6.26224	6.24585	7.32781	10.2786	6.31142	6.29503	6.50814	6.52454	4.96717	4.73767	8.67206	8.70484	4.6557	7.13109	8.68845	8.78681	10.1475	12.6556	10.7048	10.2622	8.85238	8.90156
6	5	09:00:00	17_59	Day_0	4.93488	7.9287	9.12952	8.94858	10.1329	13.0116	8.73473	8.53734	7.22137	7.71486	7.91225	8.24125	6.92528	7.15557	3.17477	6.0041	7.27072	7.53391	8.30704	11.1528	6.81013	6.85948	6.72788	6.54694
4	5	09:00:00	17_53	Day_0	4.9463	7.74974	9.03867	8.89367	10.0215	13.0022	8.78089	8.6681	8.6681	8.60366	8.5231	8.55532	6.86359	7.04082	3.09345	6.07412	7.08916	7.23416	8.23309	11.0849	5.81633	6.21912	6.52525	6.65414
3	5	09:00:00	17_53	Day_0	7.19596	9.80901	11.1959	11.1557	12.2412	15.216	11.1758	11.1758	12.6633	12.3819	12.3417	12.6432	8.34168	8.40198	4.4422	7.45726	8.34168	8.34168	9.74871	12.4422	8.58289	8.58289	8.20098	8.20098
7	4	09:00:00	17_27	Day_0	3.60303	6.39431	7.69027	7.54785	8.3596	11.5212	7.46241	7.27727	8.16023	7.93237	8.13174	8.41657	5.42591	5.63953	1.87984	4.75657	5.73922	5.85315	6.92124	9.86918	5.86739	5.98132	5.5256	5.42591
8	4	09:00:00	17_27	Day_0	5.68855	8.68891	9.79887	9.71216	10.8395	13.8745	9.66013	9.52138	10.1631	10.0417	10.1804	10.3885	7.49224	7.57895	3.76346	6.69445	7.61364	7.8391	9.05312	11.7586	7.00663	7.21474	7.49224	7.3188
9	4	09:00:00	17_24	Day_0	4.99233	7.90206	9.37908	9.09845	10.1914	13.0126	8.95075	8.75873	9.37908	9.48247	9.64495	9.63017	6.08533	6.38073	2.57002	5.39113	6.58751	6.83861	7.53281	10.5459	4.43106	3.44146	3.10174	2.89496
10	4	09:00:00	17_24	Day_0	4.18304	7.1185	8.27801	8.24865	9.37881	12.1969	8.20462	8.16059	9.73106	9.70171	9.95122	10.0393	6.26721	6.32592	2.56853	5.16642	6.3406	6.42867	7.58817	10.5677	9.48155	9.12929	8.74768	8.85042
11	6	09:00:00	17_55	Day_5	6.99077	11.5692	13.1446	13.1938	14.9908	19.6431	13.1938	13.1446	12.7754	12.8738	12.7508	12.7508	11.0523	11.0277	4.99692	9.47692	10.9785	11.0277	17.7723	12.9969	7.87692	8.14769	9.05846	9.50154
12	6	09:00:00	17_55	Day_5	3.8101	6.6501	7.85921	7.83109	8.80119	11.6974	7.78891	7.80297	7.50772	6.98753	6.59386	6.1299	5.86277	5.91901	2.08079	4.99109	5.90495	5.94713	7.25465	10.0806	9.36356	9.81347	9.64475	9.44792
1	6	14:00:00	17_55	Day_0	2.10885	6.61742	8.3142	8.38692	9.88977	14.568	8.12028	8.193	8.0718	8.193	8.12028	8.12028	12.3622	12.5561	6.13263	10.6412	12.5561	12.6531	18.9312	14.1317	9.69586	9.50194	9.18682	8.77475
2	6	14:00:00	17_55	Day_0	1.83775	4.63812	5.51324	5.78828	6.92593	9.7138	6.02581	6.27584	6.17583	6.36335	6.63839	6.88843	9.60962	9.28458	5.23404	8.04691	9.12206	8.80952	10.2847	13.1976	10.0597	9.27208	9.10956	8.78451
6	5	14:00:00	17_59	Day_0	1.78248	4.84159	6.09415	5.9978	7.25035	10.2854	5.97371	5.87736	6.23466	6.39524	6.33904	6.33101	8.52699	8.45473	4.52846	7.3467	8.62334	8.81604	9.6591	12.5255	7.39487	7.36276	6.92918	6.68831
5	5	14:00:00	17_59	Day_0	2.36064	5.04914	6.26224	6.24585	7.32781	10.2786	6.31142	6.29503	6.50814	6.52454	4.96717	4.73767	8.67206	8.70484	4.6557	7.13109	8.68845	8.78681	10.1475	12.6556	10.7048	10.2622	8.85238	8.90156
4	5	14:00:00	17_53	Day_0	3.31057	6.30076	7.56701	7.44496	8.66545	11.3353	7.35342	7.26189	7.24663	6.97202	6.911	6.72793	6.31601	6.43806	2.57828	5.5227	6.46857	6.5296	7.64329	10.5725	5.32437	5.84307	6.17871	6.51434
3	5	14:00:00	17_53	Day_0	5.44409	8.06923	9.44347	9.42585	10.342	13.2667	9.37299	9.30252	10.9234	10.7296	10.483	10.7648	7.52306	7.54068	3.5413	6.50119	7.48782	7.50544	8.73873	11.5401	7.7521	7.66401	7.66401	7.29402
7	4	14:00:00	17_27	Day_0	4.0083	6.97998	8.31032	8.12027	9.05324	12.0249	7.98205	7.77473	8.46581	8.74225	8.91502	8.60403	7.72289	7.91294	4.06013	6.82448	8.05116	8.22393	9.05324	12.0422	8.13755	7.80928	7.55012	7.51557
8	4	14:00:00	17_27	Day_0	4.77429	7.91034	9.31454	9.0025	10.0322	12.9031	8.75286	8.48762	9.36135	9.23653	9.11171	9.48617	5.69482	6.10048	2.27793	5.28916	6.28771	6.58415	7.58269	10.2351	5.58561	5.74163	5.85084	6.02247
9	4	14:00:00	17_24	Day_0	4.2477	7.17085	8.38883	8.26703	9.39366	12.1798	8.17568	8.05388	8.739	8.58675	8.54108	8.52585	6.56186	6.71411	2.98405	5.7245	6.83591	6.9577	7.85596	10.977	3.41034	3.36467	4.29337	4.88714
10	4	14:00:00	17_24	Day_0	3.87206	6.76904	7.9137	7.9137	9.05836	11.8564	7.80065	7.75825	9.43991	9.34099	9.63776	9.51057	5.51133	5.56785	1.63927	4.32427	5.58198	5.61025	6.74078	9.63776	8.52136	8.32352	8.05502	7.87131
11	6	14:00:00	17_55	Day_5	3.95553	6.87403	7.92587	7.91106	9.03698	11.9407	7.92587	7.89624	7.70365	7.58513	7.62958	7.58513	5.97033	5.95551	2.08887	4.97774	5.98514	5.99996	7.19995	10.0888	3.73331	3.86664	4.22219	4.68145
12	6	14:00:00	17_55	Day_5	3.81213	6.69738	7.6691	7.74385	8.79031	11.6606	7.80364	7.84849	6.48809	6.93657	7.5794	7.5794	6.02465	6.0097	2.06303	5.00809	5.92001	5.83031	7.17577	10.061	9.55274	9.65738	9.2687	8.77536
13	5	14:00:00	17_59	Day_5	3.73847	6.54584	8.09766	7.81551	8.67606	11.7092	7.54747	7.26532	10.8063	10.9332	10.9756	10.764	5.20564	5.55832	1.76343	4.72598	5.75583	6.05208	6.92674	9.72001	7.6039	7.37818	7.02549	6.2778
14	5	14:00:00	17_59	Day_5	3.63242	6.54401	7.54751	7.53338	8.67823	11.4485	7.56165	7.60405	11.0386	10.6146	10.3743	10.8973	5.45569	5.44156	1.59713	4.42392	5.42743	5.39916	6.65708	9.59693	5.6677	5.68184	5.69597	3.97163
15	5	14:00:00	17_53	Day_5	3.53701	6.44721	7.32773	7.40235	8.61121	11.6259	7.41728	7.4322	6.40244	6.76062	11.2975	11.2826	6.14873	6.13381	2.16399	4.76079	6.08903	6.07411	7.04418	10.1633	9.62604	9.61112	5.74578	5.23836
16	5	14:00:00	17_53	Day_5	3.718	6.88793	7.79151	7.88039	9.12466	11.8798	7.88039	7.92483	7.06569	9.2876	8.10258	8.30996	6.66574	6.60649	2.42929	5.37703	6.54724	6.51761	7.56932	10.4282	6.01398	5.46591	7.05087	6.60649
1	6	18:00:00	17_55	Day_0	4.40578	7.07243	8.16228	8.16228	9.13619	12.0347	8.18547	8.1391	5.83959	6.15263	6.14877	6.38065	6.30722	6.33041	2.5739	5.44925	6.37678	6.33041	7.48982	10.5739	6.49273	6.57389	6.49273	6.51205
16	5	18:00:00	17_53	Day_5	5.82577	8.81014	9.1318	9.59644	10.9546	13.6888	9.88236	10.4006	10.0075	9.90023	9.79301	9.65005	7.80939	7.34476	3.27029	6.14744	6.96948	6.50485	8.25615	11.169	7.63069	7.43411	7.32689	7.16605
4	5	18:00:00	17_53	Day_0	4.24415	7.0227	8.01503	8.04557	9.26691	12.1676	8.06083	8.0761	7.22116	7.49596	7.69443	7.81657	6.28989	6.27463	2.42741	5.28229	6.21356	6.24409	7.51123	10.4272	6.16776	5.99983	5.84716	5.32809
11	6	18:00:00	17_55	Day_5	3.56736	6.46678	7.4535	7.43832	8.63756	11.5673	7.4535	7.46868	7.28651	7.25615	7.25615	7.27133	6.64894	6.63376	2.77798	5.57115	6.6034	6.64894	7.80264	10.778	5.82921	5.0702	4.72105	4.44781
15	5	18:00:00	17_53	Day_5	4.76683	7.77746	8.89077	8.81237	9.98839	12.9206	8.76533	8.67124	7.35409	7.71474	12.2934	12.6854	6.30351	6.39759	2.46182	5.00204	6.46031	6.55439	7.30705	10.4588	9.97271	10.0982	5.77038	5.89582
3	5	18:00:00	17_53	Day_0	5.43773	8.20991	9.52492	9.4716	10.5734	13.5943	9.40052	9.2939	11.0191	10.7525	10.4268	10.8177	6.78828	6.87713	3.09204	6.07746	7.00152	6.98375	8.36984	11.0887	7.30362	7.23254	7.20885	6.85344
14	5	18:00:00	17_59	Day_5	5.20056	8.13334	9.27576	9.2246	10.2647	13.1293	9.1564	9.05409	12.8224	12.7371	12.4813	12.5837	7.09322	7.19553	3.3079	6.17247	7.24668	7.31489	8.37205	11.3048	7.79232	7.62181	7.53655	5.72914
8	4	18:00:00	17_27	Day_0	5.72409	8.74613	9.7594	9.70607	10.8616	14.008	9.70607	9.67051	10.3105	10.0438	10.1327	9.47497	7.14623	7.19956	3.1998	6.20406	7.18178	7.23511	8.51503	11.1993	6.38183	7.03957	7.48398	7.48398
9	4	18:00:00	17_24	Day_0	5.1112	8.02304	9.24663	9.09175	10.2689	13.1033	9.02979	8.8904	9.94362	9.43249	9.40152	9.35505	6.47419	6.66005	2.80342	5.62232	6.7375	6.90787	7.75974	10.7955	3.06672	3.361	4.10445	4.77046
10	4	18:00:00	17_24	Day_0	5.70957	8.55612	9.80663	9.70791	10.8268	13.6569	9.62564	9.57627	11.1723	11.09	11.3698	11.6824	6.71326	6.79553	2.97819	5.59439	6.82844	6.89426	8.09541	10.9749	9.75727	9.44464	9.23074	9.18138
5	5	18:00:00	17_59	Day_0	4.32501	6.69422	8.2048	8.173	9.66767	12.1641	8.10939	8.02989	9.98568	8.2843	8.39561	8.36381	6.67832	6.71013	2.76673	5.74018	6.75783	6.82143	7.98219	10.7648	6.53522	7.77548	7.95039	8.36381
12	6	18:00:00	17_55	Day_5	4.46471	7.27428	8.66515	8.38698	9.40232	12.4622	8.19226	7.96972	7.77499	7.49682	7.02392	6.6762	5.25751	5.53568	1.7525	4.75679	5.68868	5.93904	6.98219	9.72222	8.92942	9.44404	9.26323	9.19369
13	5	18:00:00	17_59	Day_5	2.93372	5.73184	7.22335	6.89054	7.86433	10.909	6.644	6.33584	9.83658	10.194	10.1078	10.0338	4.48686	4.81968	1.07241	3.93217	5.05388	5.37437	6.23723	9.02303	5.58392	6.18792	6.68098	7.06311
7	4	18:00:00	17_27	Day_0	3.05114	5.8635	7.07069	7.03089	7.9993	10.9841	6.99109	6.96456	7.60132	7.72071	7.97276	7.54826	5.17367	5.24	1.28679	4.2716	5.29307	5.33286	6.39413	9.28608	4.78896	4.74917	4.94815	5.10734
6	5	18:00:00	17_59	Day_0	3.03938	6.02567	7.6449	7.12728	8.1758	10.9099	6.71584	6.21148	6.13185	6.64947	6.7822	6.88838	4.02154	4.57898	0.862706	3.71627	4.95061	5.45496	5.93276	8.73324	4.3268	4.36662	3.67646	3.45082
2	6	18:00:00	17_55	Day_0	2.47893	5.33091	6.83512	6.52224	7.52103	10.4332	6.2936	5.98073	6.3297	6.72681	6.90732	7.28036	4.59686	4.9699	1.15523	3.98314	5.13837	5.47531	6.23343	9.10948	4.11551	4.76533	4.9699	4.8977
1	7	09:00:00	17_55	Day_0	2.86531	5.95614	7.16328	7.03063	8.07859	10.9041	6.89798	6.68573	9.40512	9.08676	9.02153	8.85351	4.7092	4.90818	0.902043	3.74083	5.02756	5.18675	5.78369	8.88778	4.90818	4.88164	4.82637	4.94576
16	6	09:00:00	17_53	Day_5	4.92562	8	8.99174	8.99174	10.1818	12.9917	8.95868	8.99174	8.47934	8.67769	8.57851	8.16529	6.80992	6.7438	2.67769	5.63636	6.72727	6.7438	7.83471	10.6777	7.38843	7.1405	6.52893	6.49587
4	6	09:00:00	17_53	Day_0	4.92393	7.80496	9.6558	9.00975	9.93517	12.7813	8.55577	7.97957	8.69546	8.7653	8.48593	8.20656	6.4081	7.07161	3.57946	6.46048	7.50813	8.13671	8.50339	11.4019	6.37318	6.56524	6.77477	6.93192
11	7	09:00:00	17_55	Day_5	5.01834	7.96641	9.44045	9.09264	10.0864	13.051	8.86077	8.54609	8.7614	8.86077	8.94358	9.09264	6.29363	6.60831	2.88182	5.81333	6.88987	7.22111	7.94985	10.8317	5.58146	5.18397	4.6871	3.79274
15	6	09:00:00	17_53	Day_5	1.22785	3.87244	5.38364	5.19474	6.04479	9.06718	5.00584	4.83268	4.64378	5.14751	8.62641	8.50048	7.68191	7.88656	3.95115	6.81612	8.04397	8.20139	9.06718	11.9322	4.64378	5.14751	9.24034	9.74407
3	6	09:00:00	17_53	Day_0	1.65898	4.70424	5.43147	5.45419	6.84047	9.40848	5.52237	5.52237	5.31026	5.32541	5.71933	5.71175	7.22681	7.22681	3.15889	6.04506	7.15863	7.06773	8.3631	11.1584	5.78751	6.05264	5.99961	5.64358
14	6	09:00:00	17_59	Day_5	2.9545	5.95994	7.61548	7.18249	8.12488	10.952	6.85138	6.49481	5.95994	7.69189	7.69189	7.89565	7.43719	7.89565	4.12611	6.90232	8.22675	8.58333	9.1182	12.0472	4.40628	4.86474	4.58457	4.48269
8	5	09:00:00	17_27	Day_0	4.24544	7.30772	8.56975	8.2728	9.51627	12.263	8.06865	7.79026	7.51187	8.33312	7.92482	8.16609	8.2032	8.53727	4.52847	7.44227	8.66719	8.94558	9.57659	12.4904	8.01761	8.96414	8.83422	8.55583
9	5	09:00:00	17_24	Day_0	4.12369	6.98885	8.16705	8.01977	9.17119	11.9694	7.95283	7.83233	8.27416	8.3411	8.36788	8.44821	5.03411	5.19478	1.47275	4.25758	5.38222	5.38222	6.31942	9.46574	3.03921	2.54383	2.03507	1.71374
10	5	09:00:00	17_24	Day_0	4.24175	7.1028	8.18459	8.19882	9.35178	12.2128	8.12765	8.09918	9.80727	9.6934	9.90691	9.96384	5.39471	5.45165	1.63692	4.24175	5.45165	5.45165	6.71848	9.63646	8.45503	8.14188	7.8572	7.94261
5	6	09:00:00	17_59	Day_0	4.41448	6.82369	8.78568	8.4683	9.89652	12.5654	8.23748	8.02108	10.185	7.99223	8.42502	8.43945	6.08794	6.34762	2.52462	5.46761	6.63615	6.92468	7.76141	10.488	6.43418	7.71813	7.81911	8.23748
12	7	09:00:00	17_55	Day_5	4.02877	6.92618	8.2507	8.09894	9.05094	12.0449	7.96096	7.82299	7.58844	7.16073	6.65023	6.3053	5.02217	5.17394	1.21415	4.26332	5.21533	5.40849	6.49846	9.20271	8.44386	8.94056	8.80259	8.59563
13	6	09:00:00	17_59	Day_5	3.87932	6.69935	7.98768	7.78728	8.81794	11.8956	7.70139	7.54392	11.1656	11.1083	11.1656	11.1656	6.01223	6.15538	2.14723	5.23923	6.32716	6.47031	7.41509	10.1349	6.9427	7.18605	7.4294	7.7157
7	5	09:00:00	17_27	Day_0	3.85237	6.53778	7.60632	7.62037	8.64674	11.768	7.64849	7.62037	8.53426	8.18276	8.21088	7.92969	5.04744	5.08962	1.12478	4.13356	5.10368	5.07556	6.2847	9.12477	4.75219	4.71001	5.0615	5.23022
6	6	09:00:00	17_59	Day_0	4.80419	7.6956	9.8901	9.00044	9.72699	12.5294	8.27388	7.45835	7.48801	8.02181	8.40733	8.62974	5.48626	6.43524	2.95072	5.69385	7.058	7.96249	7.75491	10.5722	6.04972	5.96075	5.79764	5.47143
2	7	09:00:00	17_55	Day_0	4.26856	7.05114	8.20205	8.14377	9.22184	12.1355	8.10007	8.02723	7.8524	8.15834	8.27489	9.04702	5.92937	6.04591	2.18527	5.01155	6.07505	6.14789	7.19682	10.1834	4.96785	5.28835	5.71084	5.84196
1	7	14:00:00	17_55	Day_0	3.57046	6.68121	7.67726	7.61596	8.81123	11.6308	7.61596	7.55467	4.59716	8.42813	9.79195	10.0678	5.34803	5.43997	1.36382	4.21406	5.43997	5.4553	6.37473	9.36289	5.68516	4.96493	5.25609	5.28674
16	6	14:00:00	17_53	Day_5	3.04766	5.78004	6.03526	6.69583	7.89688	10.6443	7.22129	7.91189	6.98108	7.59662	6.9961	6.86098	5.58487	4.96933	0.825719	3.70823	4.45888	3.85836	5.78004	8.6025	4.09857	4.45888	4.56398	5.1645
4	6	14:00:00	17_53	Day_0	4.98789	7.86379	9.01715	8.98719	9.97578	12.7618	9.09204	9.16693	8.64268	8.73255	8.55281	8.40302	6.90516	6.84524	3.01071	5.85665	6.80031	6.78533	7.98362	11.0093	6.53069	6.14125	5.81172	6.23112
11	7	14:00:00	17_55	Day_5	3.55356	6.57787	7.71199	7.68175	8.71001	11.4773	7.62126	7.60614	3.84087	6.88031	7.9993	7.66663	6.83494	6.88031	3.05455	5.8974	6.94079	6.94079	8.07491	11.0539	7.81784	8.19588	3.23601	6.75933
15	6	14:00:00	17_53	Day_5	5.16451	8.10632	9.36476	9.20133	10.231	13.1564	9.10327	9.00521	7.87751	8.79274	9.07058	10.4598	6.89691	7.10937	3.33405	5.91631	7.19109	7.35452	8.05729	11.326	11.0154	8.66199	4.38003	5.98168
3	6	14:00:00	17_53	Day_0	6.76289	9.54639	10.6598	10.7423	11.7938	14.8454	10.7216	10.6598	12.3093	11.9794	11.7732	12.1443	9.62887	9.62887	5.7732	8.72165	9.62887	9.56701	10.9072	13.7732	9.81443	9.79381	9.40206	9.40206
14	6	14:00:00	17_59	Day_5	7.4568	10.2531	12.016	11.5094	12.3605	15.2378	11.0839	10.5368	9.92889	13.9815	14.7515	14.9339	8.46995	9.01705	5.32918	8.12548	9.36152	9.82757	10.3747	13.1912	9.15889	9.92889	10.1113	10.1315
8	5	14:00:00	17_27	Day_0	7.4946	10.2481	11.6146	11.3247	12.3185	15.1134	11.1591	10.9313	11.5524	11.9044	13.1259	13.4364	9.54422	9.73055	5.83833	8.7368	9.93759	10.1446	11.0349	13.8091	9.54422	9.35789	8.44695	9.56493
9	5	14:00:00	17_24	Day_0	4.58323	7.54354	8.76073	8.64051	9.76754	12.5776	8.5203	8.46019	8.88094	8.94105	8.97111	8.97111	6.61187	6.68701	2.8401	5.59004	6.82225	6.97252	7.70884	10.8345	4.46301	3.96712	3.56139	3.29091
10	5	14:00:00	17_24	Day_0	4.43536	7.39699	8.70068	8.58731	9.62176	12.4275	8.41727	8.34641	8.67234	9.80597	10.0752	10.1744	5.63985	5.79573	1.99804	4.63375	5.89492	6.03663	7.07107	9.99019	4.91716	8.14803	8.43144	8.24722
5	6	14:00:00	17_59	Day_0	3.26768	5.65403	7.19974	7.18618	8.70477	11.2538	7.17262	7.13195	6.56248	7.43024	8.78613	9.2878	5.45065	5.46421	1.58638	4.48797	5.47777	5.47777	6.77942	9.5861	6.38621	7.11839	5.27439	5.27439
12	7	14:00:00	17_55	Day_5	3.24757	6.22918	7.12506	7.23704	8.2869	11.1565	7.30703	7.46101	7.22304	7.573	9.30877	8.84683	6.38316	6.24317	2.2537	5.34729	6.13119	5.99121	7.41902	10.2466	9.64472	9.19678	9.42075	6.35516
13	6	14:00:00	17_59	Day_5	2.74425	5.56509	6.91807	6.70108	7.64561	10.7983	6.54791	6.31816	8.69226	10.0069	10.1856	9.96865	5.56509	5.74378	1.76143	4.79925	5.90971	6.11394	6.98189	9.7389	9.1007	6.89254	6.66279	6.53515
7	5	14:00:00	17_27	Day_0	2.76569	5.55723	6.61699	6.64283	7.66381	10.8172	6.68161	6.66868	7.21148	7.52165	8.06445	8.87865	5.44092	5.49262	1.357	4.38117	5.45384	5.428	6.48775	9.35683	4.91104	4.92397	4.96274	5.09198
6	6	14:00:00	17_59	Day_0	3.57612	6.38693	8.44633	7.58361	8.47416	11.1876	6.88786	5.9834	6.0808	6.49825	7.09659	7.37488	4.85629	5.78859	2.25421	4.98153	6.4565	7.34705	7.08267	9.86565	5.39897	5.44072	5.25982	5.07893
2	7	14:00:00	17_55	Day_0	3.99354	6.77525	8.04217	7.89069	8.88219	11.8291	7.76675	7.58773	4.25519	8.81333	8.04217	7.91823	5.949	6.10048	2.39612	5.15029	6.22442	6.38967	7.32608	10.3832	5.79752	6.0454	5.86637	5.65981
1	7	18:00:00	17_55	Day_0	3.18103	5.91536	7.02534	7.03888	7.97288	11.0185	7.0118	6.99827	4.92721	5.21148	5.19794	6.48389	5.38745	5.40098	1.51607	4.49405	5.40098	5.37391	6.56511	9.51602	5.59049	5.59049	5.91536	3.39761
16	6	18:00:00	17_53	Day_5	3.87973	6.57398	5.99472	7.07242	8.60815	11.2081	7.86723	8.94493	7.26102	8.17707	8.66203	7.81334	6.5201	5.46934	1.33366	4.06833	4.63412	3.55642	6.11596	8.7698	6.96465	6.3315	6.15637	4.95743
4	6	18:00:00	17_53	Day_0	3.82649	6.63356	7.53478	7.60865	8.84968	11.5977	7.74162	7.87459	7.40182	7.40182	7.78594	7.77117	6.8404	6.72221	2.71843	5.68802	6.60402	6.53015	7.78594	10.7112	5.21525	5.6437	5.40732	5.73235
11	7	18:00:00	17_55	Day_5	5.14156	7.41833	6.07639	7.67465	9.10705	11.4441	8.89596	10.4791	8.44362	7.17708	6.98107	7.85558	8.60948	7.08661	3.21159	5.66929	5.98592	4.38767	7.53895	9.8911	9.90618	5.85022	5.20187	6.51365
20	5	18:00:00	17_24	Day_5	3.90538	6.90389	8.22031	7.97166	9.05405	11.76	7.79613	7.54748	6.68449	7.1818	8.45434	11.292	5.41195	5.66061	1.76985	4.50508	5.83613	6.02628	6.68449	9.74151	9.14181	5.45583	3.58359	7.16718
15	6	18:00:00	17_53	Day_5	4.75693	7.70842	8.4463	8.60329	9.84355	12.7479	8.82308	9.07428	7.23744	8.69749	10.5657	11.6176	7.26884	7.04905	2.95149	5.4948	6.90775	6.68796	7.69272	10.9268	10.2203	6.38967	5.99719	6.23268
3	6	18:00:00	17_53	Day_0	5.90779	8.40473	9.74296	9.84088	10.7222	13.6108	9.9388	9.97144	10.967	10.4937	10.6732	10.8364	7.29498	7.19706	3.1171	6.20155	7.13178	7.01754	8.43737	11.1138	7.27866	7.3113	6.96858	6.90331
14	6	18:00:00	17_59	Day_5	4.75749	7.74439	9.0069	8.83754	9.8537	12.779	8.76056	8.62199	7.97534	8.32946	11.9014	11.9168	6.34332	6.52808	2.5558	5.52731	6.58966	6.75902	7.75979	10.5465	7.82137	6.8514	6.98997	8.62199
8	5	18:00:00	17_27	Day_0	4.51647	7.53261	8.64626	8.56893	9.63618	12.6214	8.50706	8.41425	9.37323	8.6308	8.90921	8.70813	6.66644	6.77471	2.81506	5.81573	6.82111	6.89845	8.12037	10.8117	6.23335	6.37256	6.63551	7.02219
19	5	18:00:00	17_24	Day_5	3.93377	6.88775	8.11613	8.05764	8.97893	11.7282	8.01377	7.99914	5.57162	8.04302	9.03742	9.47613	4.95742	5.01592	0.789678	3.97764	4.95742	5.00129	6.08344	8.78882	7.85291	5.58624	4.35785	4.46022
9	5	18:00:00	17_24	Day_0	4.26744	7.30928	8.50535	8.34292	9.49469	12.315	8.26909	8.07713	8.97787	8.71208	8.65301	9.16983	5.8179	6.00986	2.17064	5.03528	6.17228	6.36425	7.23545	10.1592	2.51026	2.62839	3.38147	5.5078
10	5	18:00:00	17_24	Day_0	5.47291	8.45354	9.61548	9.54812	10.7269	13.5897	9.53128	9.48076	9.71652	11.1816	11.451	11.0805	5.9781	6.09598	2.206	4.96772	6.12966	6.19702	7.42632	10.2049	8.97557	9.14397	8.57142	7.79679
5	6	18:00:00	17_59	Day_0	4.64046	7.09624	8.77063	8.62711	10.0304	12.6297	8.46765	8.35602	8.06898	8.05304	10.2696	11.4975	6.10755	6.26702	2.24847	5.24643	6.3308	6.37864	7.44706	10.2377	7.55869	6.71352	6.07566	5.99592
12	7	18:00:00	17_55	Day_5	4.48117	7.34117	8.27411	8.33529	9.31411	12.2965	8.38117	8.41176	7.32588	7.73882	8.19764	8.62587	6.62235	6.60705	2.67647	5.73529	6.51529	6.49999	7.79999	10.6753	10.1553	9.3447	9.83411	3.73176
18	5	18:00:00	17_27	Day_5	4.95389	7.72737	9.3496	8.98329	9.7159	12.8731	8.65186	8.21578	8.58209	9.96011	9.5938	7.22152	6.34935	6.69822	2.59905	5.5644	7.02964	7.51805	7.76226	10.5183	10.9893	7.23896	7.2564	3.45377
13	6	18:00:00	17_59	Day_5	2.73598	5.61735	6.80691	6.71438	7.75855	10.7985	6.66152	6.56899	10.891	10.0451	10.0451	9.99227	5.353	5.44552	1.46712	4.46744	5.51161	5.59091	6.7276	9.46358	6.51612	6.3443	6.83334	7.25629
7	5	18:00:00	17_27	Day_0	4.46874	7.20311	8.37498	8.35936	9.32811	12.3437	8.37498	8.39061	8.78123	8.70311	8.68748	8.06248	5.93749	5.93749	1.92187	4.95312	5.92186	5.93749	7.07811	9.92186	7.18749	5.99999	5.56249	5.42186
6	6	18:00:00	17_59	Day_0	4.16325	7.20562	8.50263	8.23042	9.31927	12.1054	8.00625	7.686	8.95098	8.42257	7.95821	6.69322	6.34095	6.62917	2.6901	5.57235	6.7893	7.12556	7.73403	10.6483	7.5579	5.5083	5.6364	6.2769
2	7	18:00:00	17_55	Day_0	4.80008	7.6416	8.76536	8.63693	9.77675	12.7467	8.58877	8.47639	9.43962	10.0657	10.6597	9.60016	6.69442	6.8068	2.986	5.81147	6.85496	6.95128	8.02689	10.9808	8.20348	7.60949	6.56599	6.63021
17	5	18:00:00	17_27	Day_5	5.78438	8.5663	10.076	9.78764	10.7715	13.7739	9.61801	9.41445	8.7529	11.6027	11.6027	12.7392	6.32719	6.56467	2.66319	5.56386	6.75127	6.95482	7.75208	10.6358	5.97097	7.17534	6.37808	5.30941
1	8	09:00:00	17_55	Day_0	1.28954	4.15276	5.13631	5.18002	6.16357	9.22349	5.09259	5.04888	3.60634	5.02702	5.00517	5.57344	8.15252	8.17438	4.1309	6.99412	8.23995	8.2618	9.20164	12.1304	7.97767	5.98871	6.25099	8.30551
16	7	09:00:00	17_53	Day_5	2.20389	5.04445	5.55869	6.07293	7.00346	9.86851	6.41576	6.75859	5.38728	6.31781	6.09742	5.65664	9.13389	8.74208	4.65265	7.81155	8.42374	7.9095	9.893	12.5622	9.67261	9.35427	8.84003	8.20336
4	7	09:00:00	17_53	Day_0	4.30809	7.12959	8.44933	8.28246	9.35949	12.1658	8.22179	8.14594	8.03975	8.00941	7.58467	8.25212	5.65817	5.74918	1.92651	4.93004	5.87054	5.93121	6.9779	9.92075	4.79351	5.24859	5.58232	5.27893
11	8	09:00:00	17_55	Day_5	6.08497	9.049	10.5833	10.3218	11.1412	14.2273	10.1126	9.86846	9.90333	9.43257	12.7104	13.1812	7.47981	7.75877	3.81836	6.74752	7.91569	8.21209	8.97925	11.7864	6.0501	8.70029	10.13	9.95564
20	6	09:00:00	17_24	Day_5	2.71376	5.82868	6.86699	6.81979	7.8817	10.8786	6.79619	6.79619	6.08826	5.5691	5.12074	3.46889	8.66043	8.70762	4.71958	7.74011	8.73122	8.70762	9.98191	12.7193	12.5541	12.2945	12.1765	9.98191
15	7	09:00:00	17_53	Day_5	2.29411	5.45489	6.80586	6.52547	7.69802	10.298	6.29606	5.9392	7.2137	6.80586	7.87645	6.60194	10.0686	10.3235	6.449	9.32938	10.5274	10.8843	11.4706	14.4019	13.6372	13.2294	12.5156	11.9804
3	7	09:00:00	17_53	Day_0	2.55587	5.33726	6.51497	6.59014	7.49221	10.5994	6.74049	6.84072	6.48991	6.48991	6.89083	7.51727	10.0731	9.94786	5.7883	8.51957	9.82257	9.72234	10.875	13.7817	11.2759	10.8499	11.0003	10.023
14	7	09:00:00	17_59	Day_5	3.54358	6.3501	7.96597	7.65414	8.5046	11.5379	7.4557	7.22891	6.71863	6.74698	7.00212	9.6102	9.86533	10.1488	6.18001	9.09992	10.2622	10.5457	11.3395	14.146	13.7774	13.494	12.8703	13.4656
8	6	09:00:00	17_27	Day_0	2.26754	5.10196	6.50684	6.26037	7.19696	10.2039	6.08784	5.71814	5.00337	5.39772	5.52096	5.86602	8.97156	9.24268	5.29914	7.91173	9.39056	9.68633	10.1053	13.2602	9.43985	9.39056	9.58774	9.5138
19	6	09:00:00	17_24	Day_5	3.10006	5.9878	6.92206	6.99284	8.16775	11.0555	7.07777	7.10608	5.18093	5.01106	4.43069	6.68142	5.54897	5.4782	1.47218	4.43069	5.37911	5.28002	6.59648	9.47006	8.73397	8.54995	8.04035	1.68451
9	6	09:00:00	17_24	Day_0	4.26954	7.1502	8.28189	8.20473	9.36213	12.1914	8.12757	8.15329	8.43621	8.46193	8.82201	8.82201	9.33641	9.41357	5.47839	8.35905	9.41357	9.49073	10.4424	13.4774	6.30144	5.88991	5.76131	6.04423
10	6	09:00:00	17_24	Day_0	3.8159	6.70361	7.29662	7.6318	8.97253	11.8087	8.04433	8.45686	9.97807	10.339	9.90072	9.56554	9.56554	9.10144	5.05349	7.65759	8.71469	8.2506	10.1585	12.9689	11.4993	11.9892	12.247	12.479
5	7	09:00:00	17_59	Day_0	3.35643	5.82439	7.52728	7.42856	8.88466	11.3773	7.30516	7.28048	7.51905	6.51542	8.96692	9.42761	9.50165	9.57569	5.70099	8.56382	9.64973	9.67441	10.8837	13.6972	11.0482	9.7978	9.41938	9.41938
12	8	09:00:00	17_55	Day_5	2.65027	5.50441	6.70496	6.5917	7.61104	10.6011	6.47844	6.45579	5.09668	5.64032	6.22927	6.20662	8.3812	8.53976	4.62099	7.61104	8.58507	8.69833	9.80827	12.6171	12.0508	12.3226	11.6657	11.0541
18	6	09:00:00	17_27	Day_5	3.03536	5.91767	6.55535	6.83593	7.98376	10.9681	7.09101	7.37159	6.17275	6.19825	7.7797	8.97854	9.76926	9.51419	5.48405	8.16231	9.28463	8.97854	10.2539	13.4423	10.9171	9.64173	9.82028	6.32579
13	7	09:00:00	17_59	Day_5	2.46374	5.1989	6.22198	6.24286	7.39121	10.4396	6.36813	6.45165	7.80879	9.75055	9.83407	10.1264	7.2033	7.16154	3.04835	6.11758	7.0989	6.95275	8.37253	11.0451	7.24505	7.78791	8.20549	8.08022
7	6	09:00:00	17_27	Day_0	2.34499	5.10637	6.28982	6.22407	7.18837	10.2347	6.20216	6.18024	6.99112	6.66239	6.8158	7.34178	8.70055	8.7663	4.75572	7.69243	8.7663	8.87588	9.81826	12.755	8.19649	8.3499	8.61289	9.02929
6	7	09:00:00	17_59	Day_0	3.02266	6.04531	7.68052	7.16023	8.15126	10.9014	6.81337	6.44173	7.85395	6.86292	6.61516	5.72323	9.34051	9.83602	6.04531	8.77066	10.1086	10.5793	11.0005	13.9488	10.9262	8.72111	9.0432	9.46439
2	8	09:00:00	17_55	Day_0	2.3566	5.25703	6.32203	6.32203	7.36438	10.3554	6.41267	6.45799	6.9993	7.18058	7.47264	7.7093	8.38406	8.31608	4.35065	7.22842	8.29342	8.2481	9.47172	12.3495	8.12977	7.99884	8.08948	8.05927
17	6	09:00:00	17_27	Day_5	2.79191	5.60748	6.74317	6.86147	7.7369	10.8127	6.93245	6.95611	8.77795	9.53508	6.38827	7.35834	9.18018	9.13286	5.08695	7.83154	9.1092	9.08554	10.1029	13.0841	11.7828	8.75429	8.82527	8.70697
1	8	14:00:00	17_55	Day_0	5.32012	8.33019	9.17021	9.20521	10.3777	13.2478	9.25771	9.36271	9.41522	11.1128	11.4453	11.9178	6.24764	6.14264	2.10005	5.00511	6.07264	5.95014	7.10516	10.0977	4.4976	5.93264	5.89764	5.88013
16	7	14:00:00	17_53	Day_5	3.92185	6.62022	6.88838	7.5085	8.66494	11.6985	8.04482	8.7655	8.19566	6.90514	5.86601	4.47493	6.26825	5.63137	1.5922	4.35761	5.14533	4.35761	6.48613	9.36886	4.89393	5.32969	5.26265	5.59785
4	7	14:00:00	17_53	Day_0	5.55485	8.34156	9.62345	9.54914	10.5709	13.4134	9.45625	9.19616	8.93606	9.27047	9.5863	10.4409	5.01609	5.20187	1.13326	4.14291	5.36907	5.49912	6.29797	9.12184	8.37872	6.29797	6.03788	6.65096
11	8	14:00:00	17_55	Day_5	4.54086	7.51523	8.18941	8.40753	9.77574	12.4923	8.44719	8.56617	9.63694	10.6681	5.33403	3.96582	7.23762	7.11864	3.07351	5.90907	7.07899	6.92035	8.18941	11.0646	9.18087	9.89472	6.97984	6.70223
20	6	14:00:00	17_24	Day_5	4.52385	7.34894	8.64147	8.623	9.60163	12.4637	8.51221	8.3645	4.81928	5.5394	6.68421	7.05351	7.57052	7.60745	3.67447	6.61035	7.58898	7.7367	8.80765	11.6697	7.09043	5.2809	7.40433	7.44126
15	7	14:00:00	17_53	Day_5	3.88235	6.89076	8	8.01681	9.04202	12.0168	8.01681	8	3.96639	6.85714	9.22689	8.28571	6.53782	6.58824	2.57143	5.66387	6.60504	6.58824	7.96639	10.5714	7.19328	7.83193	7.14286	6.2521
3	7	14:00:00	17_53	Day_0	4.59125	7.63871	8.54092	8.58102	9.98446	12.671	8.58102	8.62112	7.97955	7.45827	7.23773	10.8265	7.21768	7.15754	2.98732	5.714	7.11744	7.11744	7.9595	10.9869	8.94191	7.33798	6.93699	6.55606
14	7	14:00:00	17_59	Day_5	8.54581	11.1224	13.2911	12.5825	13.2267	16.1254	12.0028	11.2298	11.7881	9.23291	12.7972	15.5242	7.57958	8.26668	4.59498	7.30044	8.71759	9.61941	9.44763	12.3249	9.38321	7.12867	7.49369	9.14702
8	6	14:00:00	17_27	Day_0	6.42772	9.45253	10.6409	10.4608	11.6491	14.3318	10.4068	10.3348	8.78635	9.48854	9.81263	10.6589	7.34597	7.39998	3.3669	6.21166	7.50801	7.56203	8.26421	11.361	6.06763	7.0939	6.42772	6.26568
19	6	14:00:00	17_24	Day_5	2.42857	5.12207	6.35843	6.27012	7.35194	10.4208	6.15973	6.00519	2.71558	5.91688	10.0234	10.1117	7.68311	7.81557	3.84155	6.77791	7.90389	8.01428	8.91947	11.8338	6.2922	10.9948	7.74934	7.44025
9	6	14:00:00	17_24	Day_0	2.29623	5.34918	6.60167	6.39292	7.41057	10.3591	6.28854	6.10589	9.94164	9.55024	4.20106	10.046	9.62852	9.81117	5.79277	8.71524	9.81117	10.1243	11.0376	13.7774	10.4635	10.4896	9.08055	10.2809
10	6	14:00:00	17_24	Day_0	2.9475	5.78782	6.4845	6.85963	8.17261	10.9593	7.15438	7.52952	8.17261	5.41268	4.42125	9.29802	10.2627	9.88752	5.78782	8.68172	9.67316	9.27122	10.879	13.7193	13.237	12.7278	12.0044	8.38697
5	7	14:00:00	17_59	Day_0	2.77416	5.44058	6.76033	6.78726	7.70301	10.8004	6.86806	6.86806	7.02069	7.0566	9.12151	4.7044	9.39982	9.39982	5.38672	7.94541	9.42675	9.34595	10.8812	13.386	12.6319	11.0697	9.22026	6.0421
12	8	14:00:00	17_55	Day_5	2.54721	5.25876	6.79257	6.68301	7.44991	10.4901	6.65562	6.60084	7.53208	6.60084	5.01226	5.20398	9.33978	9.39456	5.39571	8.2716	9.39456	9.50412	10.5175	13.3934	13.1469	9.69584	9.86018	8.90155
18	6	14:00:00	17_27	Day_5	4.33909	7.20345	8.47966	8.42294	9.24538	12.5351	8.42294	8.28114	5.55857	9.13194	8.67818	7.17509	9.24538	9.3021	5.47349	8.28114	9.35882	9.41554	10.4649	13.471	12.1381	9.69914	8.3095	5.81381
13	7	14:00:00	17_59	Day_5	2.43682	5.21824	6.49818	6.44896	7.33507	10.4119	6.37511	6.42434	5.3167	5.489	6.15358	2.85526	9.47652	9.55036	5.61207	8.39349	9.57498	9.62421	10.5349	13.6117	13.1933	12.8979	11.1011	9.18115
7	6	14:00:00	17_27	Day_0	2.28919	5.16913	6.30142	6.2768	7.2614	10.1413	6.2768	6.25219	6.00604	6.12911	6.12911	7.18756	8.88599	8.93522	5.02144	7.87677	8.9106	8.95983	9.87058	13.0213	12.4305	9.42751	7.97523	5.29221
6	7	14:00:00	17_59	Day_0	1.15224	4.10485	5.80921	5.3051	6.21729	8.97786	4.87301	4.39291	5.64117	5.59316	6.7454	8.44975	7.77761	8.32973	4.72898	7.58557	8.73781	9.21791	9.72202	12.6026	7.2255	7.63358	8.35373	10.4422
2	8	14:00:00	17_55	Day_0	1.80851	4.70675	5.88924	5.88924	6.86305	9.76129	5.98198	6.00517	6.07472	7.18765	6.65437	5.68056	8.64837	8.62518	4.56764	7.46588	8.57881	8.53244	9.55262	12.5668	9.78448	8.39332	8.50925	4.86905
17	6	14:00:00	17_27	Day_5	2.08784	4.94489	6.13166	6.13166	7.09866	10.1535	6.19759	6.19759	4.76907	5.67014	6.98877	4.94489	8.35136	8.37334	4.30755	7.03273	8.32939	8.32939	9.27441	12.3073	9.23046	6.70307	5.38443	4.5493
1	8	18:00:00	17_55	Day_0	3.10492	6.14406	7.05186	7.05186	8.23594	11.1304	7.07817	7.17027	9.72262	6.93345	6.57823	6.34141	4.9863	4.95998	0.868326	3.74959	4.90736	4.84157	5.84147	8.86745	6.26247	3.96009	4.73632	3.868
16	7	18:00:00	17_53	Day_5	3.53535	6.13964	6.59843	7.15167	8.31213	11.6316	7.54299	8.12322	6.62542	6.4365	6.46349	4.91171	5.5864	5.12761	0.863598	3.72427	4.65533	3.96715	5.81579	8.71694	5.78881	4.43943	3.62981	3.81872
4	7	18:00:00	17_53	Day_0	4.26948	7.02553	8.15663	8.1407	9.25586	12.1075	8.07697	7.94953	10.0524	8.98504	10.6578	6.37237	4.92265	5.09789	1.00365	3.87121	5.08196	5.16162	6.11747	9.00097	6.86622	6.72285	5.38465	4.68369
11	8	18:00:00	17_55	Day_5	3.6606	6.58306	7.5321	7.54717	8.61672	11.5693	7.63755	7.65262	8.76737	8.46608	7.9539	7.1555	4.97119	4.94106	0.843595	3.73592	4.8808	4.77535	6.01062	8.84269	7.50197	6.98979	6.47761	4.39875
20	6	18:00:00	17_24	Day_5	3.2085	6.01594	7.41966	7.3194	8.15017	11.2011	7.17616	7.0759	4.51196	6.83239	7.14751	7.53425	5.84406	5.94433	2.01964	4.98464	5.9873	6.14486	7.13319	10.0122	3.70983	2.23449	3.13688	3.5666
15	7	18:00:00	17_53	Day_5	3.44188	6.36512	7.48098	7.48098	8.53397	11.5358	7.46526	7.40239	9.08404	10.1213	8.50254	7.77959	5.98792	6.12937	2.12171	5.23354	6.12937	6.17652	7.48098	10.1213	7.19808	5.31212	2.70321	2.78179
3	7	18:00:00	17_53	Day_0	2.89012	5.92621	6.77281	6.8166	8.11569	10.8161	6.84579	6.90418	5.64887	5.60508	6.48088	7.47344	5.88242	5.86782	1.67861	4.48115	5.80944	5.75105	6.62684	9.67753	5.98459	5.59049	5.48831	3.86809
14	7	18:00:00	17_59	Day_5	4.73444	7.70507	8.97378	8.91189	9.93305	12.6871	8.89642	8.85	10.258	9.54625	8.43226	9.87116	5.53899	5.61635	1.79476	4.76539	5.61635	5.60088	6.916	9.7938	8.24659	6.1424	6.17334	3.96084
8	6	18:00:00	17_27	Day_0	4.64763	7.40446	8.73235	8.60245	9.49733	12.6439	8.55915	8.48698	8.11171	8.25604	8.16944	8.34264	6.11986	6.2209	2.22278	4.82084	6.2209	6.37967	7.08692	10.219	6.81268	6.59617	6.1776	5.78789
19	6	18:00:00	17_24	Day_5	0.819721	3.88609	4.87279	4.84243	6.08719	8.81959	4.84243	4.82725	1.47246	1.70016	5.44963	5.88985	7.7494	7.79494	3.74187	6.70198	7.79494	7.8253	8.78164	11.7417	9.28258	6.35284	4.31872	4.0303
9	6	18:00:00	17_24	Day_0	2.35564	5.25611	6.57014	6.34579	7.3233	10.1276	6.20157	6.00927	6.16952	9.47061	9.91931	9.58279	8.91776	9.04596	5.08785	8.0364	9.07801	9.22223	10.2158	13.0682	9.81515	10.9209	9.5908	9.44658
10	6	18:00:00	17_24	Day_0	2.82788	5.60615	6.67281	6.82165	7.98753	10.6418	6.97048	7.11932	3.7209	3.52245	4.11779	7.14413	9.25264	9.07899	5.08523	7.98753	8.97977	8.80613	10.2201	13.0728	11.4852	11.2123	10.9394	8.58287
5	7	18:00:00	17_59	Day_0	2.48829	5.09737	6.71597	6.49855	7.24745	10.3397	6.5227	6.47439	7.31992	7.51319	5.65301	5.194	9.61495	9.78406	5.7738	8.21378	9.7599	9.83237	11.1128	13.7702	9.929	10.6779	11.6442	8.69694
12	8	18:00:00	17_55	Day_5	1.28997	4.1748	5.58204	5.53513	6.33257	9.35813	5.48823	5.39441	2.36885	1.7825	1.7825	2.18122	9.21741	9.26431	5.23023	8.09162	9.28777	9.33467	10.2259	13.228	8.9125	8.88905	7.92744	7.29418
18	6	18:00:00	17_27	Day_5	1.92772	4.7836	5.71176	5.87835	6.90171	9.82898	5.90215	5.94975	2.16571	5.09298	7.71087	5.71176	8.92462	8.82942	4.85499	7.66327	8.78183	8.66283	9.70999	12.8515	9.353	8.32965	8.16305	8.47244
13	7	18:00:00	17_59	Day_5	4.73518	7.55683	8.80549	8.67576	9.72983	12.8109	8.62711	8.5136	12.1947	10.5893	9.81091	9.0163	6.32439	6.50277	2.65949	5.62708	6.55142	6.66493	7.83251	10.6542	7.13521	6.87574	6.84331	6.64871
7	6	18:00:00	17_27	Day_0	4.25177	7.0494	8.21903	8.14	9.16738	12.2811	8.14	8.02936	8.72482	8.50354	8.9461	7.61841	6.21169	6.33814	2.24443	5.29495	6.33814	6.43297	7.38132	10.2422	7.25488	6.4962	6.18008	6.18008
6	7	18:00:00	17_59	Day_0	4.58844	7.51994	9.17688	8.66705	9.62298	12.4589	8.20502	7.74299	7.01012	7.6952	8.65112	NA	6.67554	7.28096	3.58472	6.34097	7.66333	8.18909	8.4918	11.4552	6.93046	7.10571	7.05791	NA
2	8	18:00:00	17_55	Day_0	3.51723	6.3652	7.56134	7.34774	8.40149	11.3349	7.11991	6.92055	7.34774	8.55813	9.05652	8.48693	6.16584	6.4364	2.64861	5.39689	6.56455	6.76391	7.63254	10.6229	8.97108	6.32248	6.12312	5.68169
17	6	18:00:00	17_27	Day_5	3.94275	6.73798	8.25329	7.98848	8.91532	11.8577	7.82665	7.60597	9.50379	7.32645	5.31094	7.40001	4.29583	4.45766	0.382505	3.47197	4.56064	4.78132	5.64931	8.35627	5.1344	5.01671	3.07476	2.01551
1	9	09:00:00	17_55	Day_0	1.2858	4.14071	5.47009	5.4265	6.21106	9.2621	5.36112	5.29574	4.14071	5.60085	5.20857	5.20857	7.60582	7.693	3.59588	6.45078	7.6712	7.80196	8.56472	11.594	7.91093	5.77519	5.49188	5.03423
16	8	09:00:00	17_53	Day_5	2.23789	5.12954	5.98446	6.08504	7.14112	10.0328	6.16048	6.23591	5.1044	5.93417	5.68273	5.83359	9.25329	9.05213	5.00382	7.92061	8.95155	8.7001	10.1585	12.9999	9.88191	9.75618	8.49894	9.02698
4	8	09:00:00	17_53	Day_0	2.46464	5.27381	7.07591	6.57238	7.36743	10.3091	6.20136	5.64483	7.20842	6.8374	6.62539	4.74378	8.34799	8.79851	5.1678	7.95046	9.32854	9.85858	10.2561	13.0388	8.90452	8.71901	8.37449	8.24198
11	9	09:00:00	17_55	Day_5	3.05965	5.93386	6.7065	6.98465	8.06635	10.8478	7.20099	7.35552	8.03544	8.28269	9.05532	9.67344	10.0443	9.92068	5.84115	8.77717	9.64253	9.42619	10.9097	13.8148	10.7242	8.71536	8.80808	8.96261
20	7	09:00:00	17_24	Day_5	2.77365	5.87213	6.77169	6.89663	7.9961	10.9447	6.92162	7.02157	6.67174	6.147	3.54827	7.14651	9.2205	9.17052	5.14749	8.14602	9.12055	8.94563	10.3449	13.1436	11.5694	9.77023	8.72074	8.32094
15	8	09:00:00	17_53	Day_5	2.33152	5.32613	6.28868	6.22451	10.3528	7.44374	6.26729	6.2459	3.91438	9.02661	9.83943	9.13356	7.65764	7.7432	3.80743	6.39563	7.76459	7.70042	8.57742	11.8073	10.6523	6.63092	7.05872	5.90366
3	8	09:00:00	17_53	Day_0	2.03174	4.78305	5.9894	5.96823	6.96294	10.0105	5.90474	5.96823	3.80951	6.58199	6.96294	7.34389	7.32273	7.36505	3.44972	6.5185	7.34389	7.32273	8.69838	11.4497	9.8624	9.1005	7.13225	7.15341
14	8	09:00:00	17_59	Day_5	2.71861	5.68853	7.37909	6.8308	7.79031	10.6232	6.46527	6.00836	7.76747	7.44763	8.24722	10.1206	7.79031	8.36145	4.66048	7.53901	8.70413	9.18389	9.70933	12.5422	10.8745	8.90974	6.99072	7.40194
8	7	09:00:00	17_27	Day_0	1.83934	4.58726	5.69529	5.69529	6.73684	9.75069	5.69529	5.69529	5.07479	4.91967	4.76454	5.27424	8.48753	8.5097	4.49861	7.06925	8.42105	8.44321	9.28532	12.4986	9.30748	9.30748	9.04155	8.77562
19	7	09:00:00	17_24	Day_5	2.40965	5.22091	6.11337	6.31418	7.36282	10.5534	6.42573	6.5596	2.58814	6.42573	7.34051	6.82734	7.83136	7.76443	3.81528	6.76041	7.65287	7.47438	8.88001	11.8028	8.56765	7.8983	7.38513	6.09106
9	7	09:00:00	17_24	Day_0	1.75113	4.73835	6.03625	5.80963	6.94271	9.70332	5.62422	5.377	8.75565	6.90151	6.61309	7.12813	6.94271	7.29294	3.31685	6.26286	7.43715	7.68437	8.34362	11.2896	9.51791	8.52903	3.68767	3.70827
10	7	09:00:00	17_24	Day_0	3.12149	5.99771	6.84497	7.02334	8.22734	11.059	7.15712	7.38008	8.53949	8.02668	6.17608	5.61867	7.8929	7.75912	3.72349	6.37675	7.51386	7.33549	8.78475	11.7056	8.4949	7.13482	8.22734	7.53616
5	8	09:00:00	17_59	Day_0	2.56733	5.10764	6.51292	6.53994	8.10737	10.5396	6.62102	6.40482	6.78316	6.78316	8.37761	9.83694	11.1341	11.1882	7.13448	10.0531	11.1611	11.1882	12.3502	15.1338	12.6475	12.2962	9.51264	9.59372
12	9	09:00:00	17_55	Day_5	2.44873	5.36742	6.9999	6.60415	7.42039	10.3143	6.23313	5.83737	5.12007	5.81264	4.60064	4.08121	8.45924	8.9292	5.21901	8.18716	9.22602	9.64651	10.3638	13.1341	12.7383	11.5758	11.8232	12.12
18	7	09:00:00	17_27	Day_5	2.64413	5.53537	6.2273	6.54855	7.70999	10.6507	6.82037	7.26518	5.88134	7.11691	7.63585	9.4645	9.61277	9.2421	5.23884	8.00652	9.01969	8.5996	10.0823	13.1712	8.32777	7.88297	7.68527	6.64739
13	8	09:00:00	17_59	Day_5	2.52366	5.19961	6.48319	6.3309	7.30991	10.4645	6.17861	5.98281	9.63777	10.1164	8.50647	7.22289	6.54846	6.72251	2.74122	5.85228	6.8748	7.02709	8.0496	10.7256	8.41945	7.61449	7.17938	7.04884
7	7	09:00:00	17_27	Day_0	2.74362	5.51049	6.55678	6.60328	7.60308	10.6955	6.64979	6.71954	7.16131	7.69608	6.95205	6.25452	8.04485	7.97509	3.85967	6.95205	7.95184	7.85884	9.04464	11.858	9.11439	8.48662	7.30081	7.62633
6	8	09:00:00	17_59	Day_0	2.69927	5.74209	6.65003	6.60095	7.87697	10.6499	6.62549	6.72364	8.22051	6.20833	5.22677	NA	8.95668	8.95668	4.83415	7.77881	8.88306	8.85852	9.96277	12.8338	9.57015	8.04874	8.58859	NA
2	9	09:00:00	17_55	Day_0	2.82836	5.77566	6.71405	6.81978	8.02249	10.798	6.87264	6.96516	6.5158	6.58188	8.06214	6.17216	4.46722	4.41435	0.317199	3.26451	4.32184	4.25575	5.45847	8.31326	3.47597	3.19842	3.01339	4.12359
17	7	09:00:00	17_27	Day_5	3.0978	5.94901	7.05867	7.08949	8.12209	11.0349	7.01243	6.91996	8.81563	5.57912	5.08594	5.24006	5.02429	5.13218	1.00178	4.02252	5.13218	5.22465	6.22642	9.00057	8.27621	8.44574	5.76407	1.71073
1	9	14:00:00	17_55	Day_0	1.75209	4.68741	5.77962	5.87064	6.75806	9.79578	5.87064	5.95028	6.45088	6.40537	4.71017	5.95028	4.40298	4.40298	0.352694	3.42454	4.35747	4.27783	5.51795	8.35087	7.92992	5.97304	6.58741	3.95927
15	8	14:00:00	17_53	Day_5	4.48964	7.41836	8.39997	8.43215	9.55858	12.4712	8.49652	8.59307	6.22756	10.7494	12.1816	12.0367	6.75859	6.69423	2.79999	5.40687	6.67813	6.58158	7.57928	10.7977	6.59767	4.73102	6.00227	6.38848
3	8	14:00:00	17_53	Day_0	5.23819	7.94637	9.24701	9.24701	10.1913	13.1489	9.21138	9.19356	8.44525	9.33609	10.5833	12.5253	7.92855	7.94637	4.06227	7.05552	8.05327	8.10672	9.21138	12.0621	9.05102	8.14236	7.78602	9.15792
11	9	14:00:00	17_55	Day_5	5.0991	8.01526	8.9151	8.96509	10.1316	13.0144	9.01508	9.06507	7.91528	8.7318	11.8313	10.2315	6.83213	6.76548	2.74952	5.68233	6.71549	6.68216	7.89861	10.7481	6.56551	4.9158	4.16593	8.26521
20	7	14:00:00	17_24	Day_5	3.96069	7.13967	8.2167	8.12984	9.29372	11.9689	8.00824	7.83452	4.46446	8.32092	9.51955	11.0656	5.64572	5.87155	1.73714	4.67292	5.95841	6.06264	6.84435	9.72801	6.61852	5.12458	6.44481	7.12229
16	8	14:00:00	17_53	Day_5	4.96856	7.96626	8.92685	8.91029	10.1359	12.9845	8.84404	8.82748	9.37402	9.58932	8.52936	10.1193	5.97883	6.01196	2.07023	5.15074	6.04508	6.09477	7.20441	10.0696	7.63502	6.98911	6.82349	5.53166
4	8	14:00:00	17_53	Day_0	5.25639	8.1746	9.13525	9.28025	10.4584	13.3585	9.33463	9.46151	7.70334	7.72146	10.2047	8.89962	7.77584	7.68521	3.58885	6.59768	7.57646	7.41333	8.66399	11.5822	6.96019	7.4677	6.4708	7.34083
13	8	14:00:00	17_59	Day_5	6.62585	9.48039	10.9181	10.6889	11.6682	14.106	10.5639	10.3555	14.0851	13.4392	11.2098	13.7518	7.73016	7.95936	4.06302	7.12592	8.12605	8.2719	9.29286	12.0432	9.85544	8.48026	8.33441	7.31344
8	7	14:00:00	17_27	Day_0	4.37211	7.21212	8.35186	8.33317	9.34212	12.2382	8.23975	8.12765	6.37133	7.08133	8.01554	8.85633	7.13738	7.24949	3.30711	5.99764	7.24949	7.36159	8.23975	11.304	8.07159	7.66054	7.34291	6.5208
19	7	14:00:00	17_24	Day_5	5.28555	8.3598	9.85198	9.54636	10.4273	13.3577	9.3486	9.0969	9.43849	10.5531	9.56433	6.50806	5.5732	5.84287	1.72589	4.74621	5.91479	6.27435	6.90358	9.69018	9.63625	9.33062	6.93954	2.84054
9	7	14:00:00	17_24	Day_0	5.73471	8.81094	10.1592	9.91231	10.9757	13.7861	9.70343	9.53253	9.43758	10.2731	10.3301	13.2544	7.34878	7.67159	3.68388	6.66517	7.86149	8.05138	8.79195	11.6593	9.09578	4.84222	4.1776	5.94359
10	7	14:00:00	17_24	Day_0	5.19653	8.08557	8.83597	9.06109	10.3368	13.0007	9.21117	9.49257	6.13453	7.76665	5.75933	12.3066	6.67857	6.43469	2.42004	5.30909	6.26585	6.02197	7.61657	10.3931	4.14596	6.35965	8.27317	8.25441
6	8	14:00:00	17_59	Day_0	5.40214	8.32686	9.23869	9.22148	10.443	13.3333	9.23869	9.25589	8.8774	8.43009	7.75912	NA	6.48601	6.4516	2.39139	5.33332	6.43439	6.43439	7.48385	10.3914	7.44945	6.22794	6.21074	NA
12	9	14:00:00	17_55	Day_5	5.13523	7.98814	9.33952	9.15933	10.0753	13.0183	9.03921	8.90407	7.32747	6.95208	6.56169	9.27946	5.48059	5.66077	1.72676	4.87997	5.73585	5.886	6.98212	9.7149	8.97915	8.75392	3.01808	5.57068
18	7	14:00:00	17_27	Day_5	3.67539	6.53224	7.36683	7.62362	8.57056	11.7003	7.75202	7.97672	4.18898	6.66064	7.76807	8.32981	5.79395	5.61741	1.58892	4.52603	5.42481	5.24826	6.72484	9.56564	7.23843	5.9063	4.95937	6.08285
5	8	14:00:00	17_59	Day_0	4.51787	6.97636	8.57278	8.52489	9.97764	12.5798	8.39718	8.39718	7.12004	8.10982	9.72221	9.51467	6.13026	6.33779	2.45849	5.4438	6.36972	6.38569	7.72668	10.4566	6.21008	8.01404	6.57726	5.33205
7	7	14:00:00	17_27	Day_0	4.45222	7.17125	8.332	8.2525	9.33375	12.4503	8.2525	8.1571	8.96803	7.98219	7.28255	8.14119	6.07409	6.1695	2.33741	5.26316	6.2172	6.2649	7.40976	10.3355	7.55287	6.47161	6.59882	5.56527
14	8	14:00:00	17_59	Day_5	3.94331	6.88312	7.88662	7.87248	8.97491	11.9713	7.84422	7.81595	11.2504	10.5155	8.87598	8.07036	5.76656	5.82309	1.90805	4.83373	5.80896	5.8655	7.01033	9.90774	6.27537	6.10577	6.52978	5.82309
2	9	14:00:00	17_55	Day_0	5.4059	8.2125	9.53607	9.3766	10.3812	13.3792	9.23308	9.12146	7.41517	8.94605	10.2537	10.6683	6.34675	6.50621	2.63119	5.51753	6.61784	6.76136	7.68626	10.6204	6.28296	5.77267	6.3308	6.42648
17	7	14:00:00	17_27	Day_5	4.39365	7.21009	8.20791	8.15963	9.33449	12.4567	8.09525	8.06306	10.7025	11.9095	11.2336	12.1348	5.80991	5.89038	1.75424	4.69943	5.85819	6.01913	6.96868	9.75293	7.59634	6.18007	5.18225	4.74771
1	9	18:00:00	17_55	Day_0	2.65651	5.38964	6.69235	6.61572	7.50974	10.6771	6.53909	6.41138	7.25431	7.02442	6.84561	6.48801	9.50212	9.60429	5.61953	8.4293	9.60429	9.68092	10.4983	13.6146	10.8304	8.50593	7.53528	7.22876
15	8	18:00:00	17_53	Day_5	3.21986	6.13306	7.2319	7.20634	8.30518	10.9117	7.05302	7.07857	7.76854	8.22852	5.69863	4.24203	9.55735	9.63401	5.69863	8.50962	9.63401	9.71068	10.7073	13.6972	13.0072	12.0361	8.79072	7.89631
3	8	18:00:00	17_53	Day_0	4.13605	6.78662	8.38862	8.18473	9.00029	12.0295	8.12647	7.8352	7.77695	7.48567	7.98084	8.85465	11.5926	11.7382	7.68956	10.3984	11.8547	11.9713	12.7286	15.6704	12.9616	10.4566	11.0683	11.1266
11	9	18:00:00	17_55	Day_5	5.00218	7.76313	9.12736	8.99743	9.90692	12.7978	8.89999	8.73758	8.25035	6.17152	9.71203	11.6609	11.9533	12.0832	8.12043	11.0438	12.1157	12.2781	13.1226	16.1109	14.9741	12.1482	10.9463	12.8952
20	7	18:00:00	17_24	Day_5	4.54488	7.46866	8.22131	8.395	9.63978	12.7083	8.5108	8.62659	6.33968	5.29754	4.83436	4.95016	11.1451	11.0582	7.00549	10.0161	10.9135	10.8556	12.2162	14.9952	13.7794	10.0161	9.81347	9.55294
16	8	18:00:00	17_53	Day_5	2.82461	5.70105	7.04857	6.81535	7.82599	10.832	6.7376	6.50438	6.03793	5.93427	5.83062	8.08512	9.30308	9.5363	5.59739	8.52566	9.66587	9.84727	10.7802	13.5789	11.6872	10.9356	10.521	10.1323
4	8	18:00:00	17_53	Day_0	2.2758	5.13443	6.3556	6.27234	7.29922	10.2411	6.18907	6.02255	8.07633	7.54901	6.79966	6.3556	10.2411	10.3799	6.52212	9.353	10.4631	10.6019	11.601	14.5152	11.2125	11.3235	10.0746	10.2411
13	8	18:00:00	17_59	Day_5	5.31936	8.17258	9.96413	9.58813	10.2959	13.4366	9.38906	9.19	7.24362	6.09349	9.85354	5.78384	12.6846	13.0164	9.21212	11.9547	13.1933	13.4809	14.1002	17.1746	16.511	15.1397	14.5204	11.5566
8	7	18:00:00	17_27	Day_0	2.0988	5.35346	6.11389	6.17473	7.51309	10.1594	6.17473	6.17473	4.3801	5.65763	5.50554	8.12144	10.4027	10.4636	6.53973	9.2773	10.4027	10.3723	11.3457	14.5395	8.36478	9.30772	9.88565	11.1632
19	7	18:00:00	17_24	Day_5	3.3415	6.07546	6.8349	6.98678	8.0753	11.113	6.98678	6.93615	3.72122	5.06289	7.97404	10.4042	9.18914	9.23977	5.11351	8.10062	9.13851	9.18914	10.1764	13.1129	8.12593	8.40439	9.54354	7.06273
9	7	18:00:00	17_24	Day_0	2.26634	5.27924	6.69237	6.4524	7.35894	10.2119	6.26576	6.0258	7.89219	7.89219	9.01203	9.22533	10.2652	10.3452	6.50573	9.35865	10.4785	10.6651	11.5717	14.4779	12.9848	10.7451	10.8518	10.8251
10	7	18:00:00	17_24	Day_0	3.05059	5.95592	7.26332	7.11805	8.22208	10.9531	7.03089	6.85658	6.36267	4.00935	3.9803	8.80315	10.343	10.4011	6.5951	9.50042	10.5754	10.7788	11.7375	14.5847	13.626	12.3476	12.1443	7.37953
6	8	18:00:00	17_59	Day_0	3.08815	5.99984	7.20569	7.14687	8.20566	11.1173	7.20569	7.14687	5.02928	6.35277	6.55865	NA	10.6762	10.6762	6.76452	9.73503	10.735	10.7056	11.9703	14.7643	10.8526	11.5585	10.7056	NA
12	9	18:00:00	17_55	Day_5	2.92305	5.61122	7.20323	6.96835	7.75131	11.0136	6.89005	6.73346	3.10574	6.02879	7.12494	7.17714	9.60431	9.787	5.8722	8.76916	9.8653	10.048	10.857	13.8584	9.10844	6.05489	9.99579	9.47382
18	7	18:00:00	17_27	Day_5	3.51884	6.27811	7.40973	7.36322	8.32432	11.4556	7.36322	7.27021	9.39392	7.0997	5.22401	4.82097	5.16201	5.25501	1.19362	4.24742	5.28602	5.36353	6.37112	9.1924	8.40182	2.71277	2.0772	2.48024
5	8	18:00:00	17_59	Day_0	4.4812	6.82619	9.6691	8.64116	9.73335	12.2068	7.91839	7.06712	7.90232	9.21938	8.15931	7.51684	5.05941	5.84643	2.48955	5.42883	6.81013	7.6614	7.54897	10.0546	8.11113	6.31222	6.66558	6.18373
7	7	18:00:00	17_27	Day_0	4.17489	6.93649	8.26855	8.02488	9.06454	12.1348	7.87868	7.65125	6.88775	7.40758	8.67467	8.7234	6.1405	6.33543	2.55042	5.47446	6.48164	6.67657	7.61876	10.5266	8.82087	7.42383	7.92741	5.83185
14	8	18:00:00	17_59	Day_5	4.82093	7.70703	8.56158	8.67444	9.86758	12.8021	8.72281	8.77118	10.3674	11.4638	12.5441	7.62641	6.30429	6.25592	2.4024	5.33688	6.12693	6.06243	7.44905	10.3997	6.62676	6.43327	5.32075	2.82161
2	9	18:00:00	17_55	Day_0	4.31359	7.16027	8.46741	8.30765	9.15003	12.3308	8.13336	8.0317	6.71003	7.9736	8.88861	9.12099	5.66431	5.82407	2.13501	4.93811	5.91121	6.11455	7.13122	10.1231	5.49002	6.76812	5.7805	5.7224
17	7	18:00:00	17_27	Day_5	4.28422	7.16169	8.63239	8.53647	9.28781	12.2932	8.40859	8.29669	6.41035	6.37838	6.3464	9.20788	5.51514	5.64303	1.67852	4.66788	5.72295	5.83486	6.9219	9.67147	8.96809	6.25049	5.37126	4.09239
1	10	09:00:00	17_55	Day_0	3.94747	6.95308	8.075	7.92264	9.0861	12.0779	7.85338	7.71488	8.35201	6.95308	9.9587	10.6235	5.62341	5.76192	1.70364	4.45995	5.81732	5.94198	6.59296	9.69553	7.38246	6.3021	5.56801	5.60956
15	9	09:00:00	17_53	Day_5	4.34698	7.08162	8.20393	8.18812	9.24721	12.3296	8.15651	8.04586	7.58745	11.6973	10.1956	9.02591	6.22803	6.35449	2.45011	5.54832	6.41772	6.49676	7.77714	10.4486	6.67063	7.52422	5.10572	2.92433
3	9	09:00:00	17_53	Day_0	4.86766	7.90184	8.90782	8.92405	10.1734	12.9642	8.9565	9.0214	9.26479	7.72336	7.67468	8.03164	6.45777	6.44154	2.64476	5.30575	6.42532	6.39286	7.51243	10.644	7.12301	6.84718	6.36041	5.56536
11	10	09:00:00	17_55	Day_5	4.2198	7.0138	8.30998	8.18037	9.15971	12.4146	8.05075	7.97874	8.87166	4.56545	5.31436	5.21354	5.34316	5.45838	1.49781	4.30621	5.54479	5.66001	6.53853	9.49095	7.76271	5.02632	4.45023	3.5429
20	8	09:00:00	17_24	Day_5	5.45404	8.18106	9.41731	9.45367	10.3809	13.3988	9.45367	9.52639	5.59948	5.99944	9.59911	11.7444	7.16297	7.12661	3.07244	6.05398	7.09025	7.05389	8.16288	11.0717	5.96308	5.2177	5.92672	4.41777
16	9	09:00:00	17_53	Day_5	5.58504	8.30944	9.53543	9.53543	10.45	13.5053	9.45759	9.36029	8.1343	8.64026	9.98301	7.20022	8.1343	8.21214	4.00877	6.98616	8.21214	8.25106	8.95163	12.0069	8.65972	7.18076	7.47266	5.91586
4	9	09:00:00	17_53	Day_0	6.8477	9.61506	10.8876	10.8472	11.8774	14.7862	10.8068	10.7664	8.72627	9.08987	8.92827	11.2108	7.47389	7.51429	3.51475	6.34271	7.57489	7.59509	8.48387	11.5138	10.827	9.97865	6.9689	7.75669
13	9	09:00:00	17_59	Day_5	8.13148	10.8272	12.0204	11.9542	13.0369	15.8873	11.91	11.8879	8.52922	8.6176	9.56775	12.9485	7.13714	7.26972	3.15979	5.92184	7.26972	7.26972	8.17567	11.1587	6.58473	5.17056	4.13203	3.6901
8	8	09:00:00	17_27	Day_0	8.72102	11.781	12.7646	12.7865	13.9449	16.7645	12.7865	12.8302	12.4149	13.2236	14.0105	12.0652	6.73201	6.77573	2.68843	5.81401	6.71016	6.64459	8.13087	10.6882	7.7593	6.46973	4.93972	3.65015
19	8	09:00:00	17_24	Day_5	5.96383	8.91872	10.0538	10.0899	11.1349	14.1258	10.1079	10.1079	7.42325	11.243	10.3061	10.3601	7.80162	7.81964	3.99991	6.77462	7.78361	7.69352	8.91872	11.9997	10.198	9.58537	6.90074	7.83766
9	8	09:00:00	17_24	Day_0	1.32094	4.44316	5.49991	5.45188	6.43658	9.29462	5.33179	5.30778	8.18983	8.38197	7.92564	7.49333	8.91034	8.95838	4.89949	7.82957	8.93436	8.95838	10.0391	12.8972	11.4802	9.19855	9.19855	9.17453
10	8	09:00:00	17_24	Day_0	2.16813	5.10881	6.32994	6.30502	7.40155	10.093	6.23026	6.25518	4.2615	4.46086	3.76308	3.58863	8.99649	8.99649	5.05897	7.99965	9.1211	9.1211	10.2425	13.0586	12.4107	11.9372	12.0369	10.6662
6	9	09:00:00	17_59	Day_0	1.52909	4.46964	5.45767	5.52824	6.68094	9.59797	5.62234	5.62234	6.37512	5.90463	5.76348	NA	8.68051	8.58642	4.63431	7.64544	8.53937	8.49232	9.83321	12.6326	8.16298	7.69249	7.0338	NA
12	10	09:00:00	17_55	Day_5	3.19687	6.10562	7.2993	7.24442	8.27346	11.1136	7.24442	7.17582	5.98213	5.21379	5.21379	3.48501	5.33727	5.44704	1.59158	4.69241	5.44704	5.52936	6.80536	9.59062	9.19273	8.89088	8.67135	6.53095
18	8	09:00:00	17_27	Day_5	4.75804	7.49942	8.94889	8.75983	9.56334	12.7301	8.64954	8.50775	9.12219	7.67273	6.75893	8.80709	5.2622	5.4355	1.46522	4.4902	5.53003	5.68759	6.6644	9.45305	6.47534	3.98604	2.06392	5.7191
5	9	09:00:00	17_59	Day_0	4.71858	7.00915	9.42189	8.71945	10.048	12.5218	8.15444	7.52835	8.32241	9.84946	10.4145	10.5977	5.23778	5.86387	2.24476	5.14615	6.53577	7.14659	7.36037	10.0174	6.7801	6.32198	6.38306	7.97119
7	8	09:00:00	17_27	Day_0	5.02876	7.65246	9.08924	8.7769	9.74517	12.9311	8.62073	8.33962	9.6827	9.18295	7.04338	9.19856	5.91894	6.18443	2.35821	5.30987	6.38746	6.73104	7.44943	10.323	10.1356	9.41721	8.90184	5.87209
14	9	09:00:00	17_59	Day_5	4.48462	7.43579	8.44845	8.43398	9.57684	12.5135	8.46292	8.43398	9.14284	8.73778	7.98552	6.84267	5.55514	5.56961	1.69258	4.54249	5.51175	5.51175	6.81373	9.69257	7.20433	6.16274	3.4141	2.44484
2	10	09:00:00	17_55	Day_0	5.51915	8.40708	9.27346	9.4339	10.6051	13.5091	9.49808	9.67456	9.09698	9.16115	10.6853	12.5144	5.59937	5.3908	1.23539	4.25167	5.31058	5.18223	6.43367	9.22533	5.75982	4.25167	5.56729	4.733
17	8	09:00:00	17_27	Day_5	5.19672	7.86885	8.91803	8.91803	10.082	12.6885	8.93443	8.91803	11.2623	10.9672	7.22951	6.47541	4.86885	4.86885	0.868852	3.91803	4.83607	4.83607	6.08197	8.86885	6.54098	2.29508	5.39344	5.95082
22	10	14:00:00	17_55	Day_10	4.39125	7.44391	8.48866	8.43969	9.61505	12.5698	8.43969	8.35807	8.99472	11.7535	9.17429	5.68088	5.24012	5.35439	1.46919	4.29331	5.41969	5.41969	6.46444	9.46813	6.75828	4.44022	3.49341	5.07687
1	10	14:00:00	17_55	Day_0	4.03511	7.14966	7.73268	8.07022	9.20558	12.1053	8.07022	8.05488	5.27786	7.87077	8.79133	11.7678	5.508	5.508	1.62632	4.40333	5.53869	5.41595	6.50527	9.61983	7.07295	4.03511	5.24718	4.80224
15	9	14:00:00	17_53	Day_5	4.64137	7.44932	8.22563	8.47339	9.58005	12.6027	8.6716	8.82025	8.27518	8.52294	4.88913	5.15341	6.06186	5.89669	1.75084	4.90565	5.74803	5.48375	7.152	9.72871	5.96276	5.58286	6.40872	7.49887
3	9	14:00:00	17_53	Day_0	3.00484	5.78564	7.09037	7.05083	8.01291	10.9782	6.98494	7.02447	8.27649	8.03927	6.10193	4.2305	4.46772	4.53362	0.553523	3.67698	4.57316	4.57316	5.83835	8.55325	5.48252	4.38865	4.21732	4.95535
11	10	14:00:00	17_55	Day_5	4.13454	7.24334	8.45845	8.30064	9.40529	12.2932	8.14284	7.96925	10.1785	10.9518	7.19599	5.94932	6.05978	6.20181	2.35132	5.23919	6.35962	6.54899	7.44849	10.3364	8.93187	7.51161	2.96677	3.2666
20	8	14:00:00	17_24	Day_5	4.93727	8.00178	9.15948	9.05733	10.215	13.0071	8.80195	8.66575	8.44443	8.27418	5.07347	12.3091	5.77149	5.97579	2.02598	4.83512	6.09497	6.26522	6.96325	10.0107	9.39783	6.48655	5.44802	6.43547
16	9	14:00:00	17_53	Day_5	4.49079	7.47927	8.8039	8.49697	9.66005	12.3901	8.33543	8.04466	5.25003	8.10928	8.51313	7.96389	6.93004	7.15619	3.37617	6.30004	7.3662	7.64081	8.40005	11.3401	7.17235	8.31928	3.5054	7.35004
4	9	14:00:00	17_53	Day_0	5.92	8.76444	9.90222	9.86667	10.9156	13.7778	9.84889	9.90222	8.14222	7.64444	9.74222	10.4711	7.78667	7.78667	3.80444	6.79111	7.76889	7.73333	8.85333	11.8044	11.2	10.8444	7.39556	7.28889
13	9	14:00:00	17_59	Day_5	6.11208	8.95317	10.1494	10.112	11.084	13.7008	10.0747	10.112	13.0092	13.1027	13.4952	13.2522	7.92515	7.94384	3.96257	6.99058	7.90646	8.0186	9.15878	11.9625	10.5419	10.355	9.88774	8.14944
8	8	14:00:00	17_27	Day_0	4.46929	7.26482	7.94145	8.15512	9.2947	12.3751	8.35098	8.54685	5.80474	7.99487	8.7071	8.35098	7.31824	7.06896	2.97359	5.59106	6.9087	6.73064	7.90584	10.9507	9.73985	9.72204	7.95925	7.26482
19	8	14:00:00	17_24	Day_5	3.9968	7.03437	8.20144	8.07354	9.11271	12.1023	8.00959	7.8817	8.90488	8.84093	7.91367	9.83214	5.51559	5.59553	1.29496	4.31655	5.64349	5.70744	6.5068	9.28857	5.93126	4.92406	2.28617	1.80656
9	8	14:00:00	17_24	Day_0	4.67707	7.71169	8.9318	8.75973	9.88598	12.7485	8.7128	8.60331	8.52509	9.65134	9.04129	9.18207	6.21002	6.3508	2.34636	5.22455	6.42902	6.58544	7.28935	10.3396	6.00667	6.17874	3.62903	2.40893
10	8	14:00:00	17_24	Day_0	4.746	7.6714	8.68284	8.72952	9.95881	12.7908	8.76064	8.854	10.0989	9.41419	8.30938	9.16522	6.06865	6.00641	1.94508	4.73043	5.9286	5.80412	7.06453	9.94325	9.10297	7.04897	7.56247	2.16293
6	9	14:00:00	17_59	Day_0	4.91209	7.7855	8.57208	8.68444	9.9847	12.7939	8.78076	8.87708	8.26708	9.63155	10.3218	NA	6.18024	6.05182	2.11894	5.04051	5.95551	5.85919	7.23971	10.1131	9.93655	9.88839	9.26234	NA
12	10	14:00:00	17_55	Day_5	4.82639	7.70272	8.61275	8.7265	9.78278	12.6916	8.77525	8.889	10.319	7.67022	5.16765	8.54774	6.50019	6.41893	2.32382	5.47641	6.28893	6.15893	7.58897	10.319	9.27902	9.50652	7.41021	6.33768
18	8	14:00:00	17_27	Day_5	4.74702	7.4953	8.64458	8.5613	9.49405	12.5754	8.44471	8.36142	5.28002	8.11158	8.66124	10.1436	4.89693	4.99687	0.966061	4.04746	5.04684	5.18009	6.19612	8.96105	6.66249	4.03081	5.96293	8.49467
5	9	14:00:00	17_59	Day_0	4.06411	6.4963	8.67743	8.15961	9.44632	11.8785	7.72024	7.28088	6.11971	8.53621	9.14818	9.96414	5.80588	6.26093	2.51065	5.49204	6.74737	7.18673	7.73594	10.3878	5.93141	5.36651	6.16678	5.74311
7	8	14:00:00	17_27	Day_0	4.51414	7.29705	8.25166	8.38109	9.43278	12.5231	8.46199	8.59143	8.75323	8.93121	8.04132	5.20987	6.22919	6.16447	2.13572	5.11279	6.05122	5.93796	7.28087	10.1285	8.34874	5.64672	5.80852	4.07729
14	9	14:00:00	17_59	Day_5	4.33513	7.24564	8.11879	8.2107	9.31363	12.1322	8.25666	8.36389	9.88042	11.1212	11.6114	11.5348	5.45338	5.34615	1.27143	4.3964	5.26956	5.19296	6.49503	9.26768	6.02016	6.08144	5.48401	3.63048
2	10	14:00:00	17_55	Day_0	4.74999	7.67058	8.42481	8.63342	9.78882	12.6934	8.80994	9.05065	10.4147	9.66044	6.24238	8.58528	6.51518	6.24238	2.24661	5.16721	6.08191	5.8091	7.33359	10.2221	9.6123	5.8412	3.16131	6.01772
17	8	14:00:00	17_27	Day_5	4.54038	7.30187	8.55556	8.45391	9.45347	12.1303	8.40308	8.31838	7.89483	8.03037	8.28449	7.99648	4.91309	5.06557	0.948735	4.09989	5.15028	5.21804	6.20066	8.94522	2.65985	2.38878	2.16854	0.847085
21	10	14:00:00	17_55	Day_10	3.79149	6.43226	7.43546	7.50922	8.52717	11.6253	7.61249	7.68626	6.388	7.81903	10.8139	9.61889	5.3553	5.28154	1.254	4.26359	5.22252	5.08975	6.32899	9.25006	5.00123	2.96533	3.09811	5.53233
22	10	18:00:00	17_55	Day_10	0.922659	3.63415	4.95223	4.87691	5.61128	8.58638	4.68862	4.44383	2.97511	3.80362	4.16138	4.02957	6.02553	6.15734	2.09011	5.10287	6.30798	6.49628	7.19298	10.0739	7.81436	7.88968	8.09681	7.40011
1	10	18:00:00	17_55	Day_0	0.831022	3.74926	5.12142	4.94748	5.81715	8.87068	4.79287	4.58028	3.51735	4.69624	4.77355	6.41626	6.72548	6.95739	3.01487	5.83648	7.07335	7.28594	7.9237	10.9965	8.60011	7.59516	5.95244	3.51735
15	9	18:00:00	17_53	Day_5	1.54838	4.70791	5.33564	5.52395	6.96771	9.52045	5.58672	5.67042	6.48646	6.48646	4.74976	2.88752	9.03919	8.80903	4.64514	7.59543	8.72533	8.59979	9.79246	12.6381	12.0732	10.5039	7.42804	7.53266
3	9	18:00:00	17_53	Day_0	2.474	5.25724	6.71513	6.64886	7.35572	10.5808	6.56051	6.47215	6.69304	7.24527	5.69903	5.36769	8.04049	8.15093	4.08651	6.89185	8.17302	8.32765	9.12286	12.0828	9.16704	9.14495	7.3999	7.75333
11	10	18:00:00	17_55	Day_5	3.13444	6.14832	7.47442	7.25742	8.27009	11.1875	7.01631	6.91987	4.87043	6.63054	8.55942	6.19654	7.83609	8.0772	4.1471	7.11276	8.17364	8.39064	9.30686	12.1279	11.1875	10.0784	9.54797	6.84754
20	8	18:00:00	17_24	Day_5	1.46566	4.54787	5.34536	5.45313	6.66015	9.67769	5.49624	5.58245	6.63859	5.36691	3.8797	3.62105	8.34135	8.23358	4.1599	7.22055	8.16892	8.12581	9.35438	12.1564	11.6822	11.3158	10.8632	11.5098
16	9	18:00:00	17_53	Day_5	2.76107	5.80533	7.03248	6.79649	7.95284	10.7375	6.6313	6.41891	7.55166	8.35402	8.708	6.72569	8.8496	9.13278	5.23896	8.18883	9.22718	9.46317	10.1947	13.2154	11.7287	10.7139	10.1239	9.17998
4	9	18:00:00	17_53	Day_0	1.835	4.80398	5.83488	5.83488	7.03072	9.89661	5.83488	5.89673	5.38128	3.7937	5.48437	5.9792	9.01004	8.98942	4.92769	7.87605	8.9688	8.98942	9.93785	12.9274	10.5358	8.14409	8.51521	8.98942
13	9	18:00:00	17_59	Day_5	1.33809	4.12577	5.31518	5.16651	6.22583	9.29228	5.09217	4.94349	2.71335	3.64257	5.50103	9.25511	7.13647	7.32232	3.47531	6.44884	7.43382	7.60108	8.62324	11.4667	9.71972	10.6118	7.52675	8.67899
8	8	18:00:00	17_27	Day_0	2.52039	5.1969	6.15598	6.28981	7.20429	10.4384	6.44594	6.64668	4.23782	4.92925	6.26751	6.95894	9.65776	9.47932	5.48686	8.00724	9.3455	9.23398	10.1708	13.4718	11.7767	11.1521	8.94402	9.12246
19	8	18:00:00	17_24	Day_5	2.02801	4.88975	5.61082	5.90376	6.96283	10.0274	5.99389	6.21922	3.13215	2.86174	7.05296	7.07549	9.3739	9.1711	5.22775	8.06697	8.9683	8.7655	10.1626	13.2046	8.17963	6.89523	7.05296	8.5627
9	8	18:00:00	17_24	Day_0	3.16549	6.05573	7.43203	7.15677	8.189	11.0334	6.88151	6.62919	9.81762	10.414	9.5653	5.48227	8.189	8.53307	4.81706	7.61554	8.78539	9.03772	9.63411	12.7767	11.2169	7.22559	5.87222	8.23487
10	8	18:00:00	17_24	Day_0	3.05079	5.94795	7.24289	7.08925	8.20861	11.1497	6.97951	6.82587	4.21404	6.03574	6.25522	7.24289	7.76964	7.96718	4.17015	6.84782	8.05497	8.20861	9.17432	12.1593	8.73536	8.58172	8.03302	8.27445
6	9	18:00:00	17_59	Day_0	2.27048	5.23957	6.39664	6.24382	7.3354	10.2172	6.091	6.00367	6.30931	7.20441	6.78961	NA	7.55371	7.70653	3.73319	6.68045	7.7502	7.88119	8.84177	11.7235	8.8636	8.23049	7.94668	NA
12	10	18:00:00	17_55	Day_5	2.54748	5.43015	6.50277	6.50277	7.5307	10.5028	6.48042	6.48042	7.75416	6.23461	5.85473	4.58099	7.66477	7.66477	3.70948	6.79327	7.66477	7.68712	8.93851	11.7095	11.2178	11.3072	11.4413	10.905
18	8	18:00:00	17_27	Day_5	3.20208	6.02744	6.85151	7.01632	8.14646	11.2073	7.15759	7.39303	6.12162	6.61606	4.28513	10.807	8.26419	8.14646	4.19096	6.99277	7.98165	7.7462	8.92344	12.1726	11.4427	9.34724	8.78217	6.92214
5	9	18:00:00	17_59	Day_0	3.49937	5.75055	8.46981	7.4668	8.64812	11.1668	6.77585	5.90658	6.4638	6.97645	6.57524	8.15776	5.81742	6.70898	3.2319	6.21862	7.48909	8.26921	8.35836	10.8101	6.90958	7.08789	8.20234	9.58426
7	8	18:00:00	17_27	Day_0	2.25632	5.06148	6.52504	6.3421	7.19584	10.2449	6.22013	6.09817	7.5414	6.60635	6.40308	6.5657	7.05355	7.21617	3.31334	6.32177	7.37879	7.58206	8.47646	11.3019	7.92762	6.50472	7.66337	7.3178
14	9	18:00:00	17_59	Day_5	1.78219	4.83736	5.89819	5.83454	6.95901	9.80202	5.79211	5.74967	6.66198	8.232	8.1047	7.17118	7.74402	7.91376	4.07357	6.98023	7.91376	7.95619	9.10188	12.0722	11.4569	9.39891	8.52903	8.31687
2	10	18:00:00	17_55	Day_0	2.30271	5.19157	6.17545	6.23825	7.36867	10.3413	6.30105	6.40572	5.12876	5.54744	5.96611	7.0756	7.91295	7.85015	3.85181	6.7616	7.76641	7.64081	8.95964	11.8485	7.32681	6.84533	6.40572	7.53614
17	8	18:00:00	17_27	Day_5	2.34316	5.17963	6.24844	6.33066	7.31725	10.3798	6.43343	6.51564	7.74889	9.29044	6.61841	5.71403	7.44058	7.37891	3.39142	6.18678	7.33781	7.27614	8.40662	11.387	8.75604	7.0706	5.34406	6.84451
22	11	09:00:00	17_55	Day_10	0.818431	3.59398	5.05292	4.875	5.67564	8.78923	4.78604	4.62591	3.94982	4.02099	3.91423	5.72902	5.78239	5.88914	1.90374	4.76825	5.96031	6.10265	6.92108	9.89234	7.59717	7.18796	5.58668	6.97445
1	11	09:00:00	17_55	Day_0	0.826666	3.64811	4.95999	4.88811	5.71478	8.82376	4.85217	4.74434	3.21681	4.51072	6.21796	4.8342	5.93043	5.9484	1.95884	4.81623	6.00231	6.0742	6.9368	9.95593	7.94318	4.54666	5.84057	5.64289
5	10	09:00:00	17_59	Day_0	1.04945	3.72077	4.92286	4.82746	5.8769	9.00616	4.73205	4.63665	5.05643	5.26632	5.81966	5.93415	6.14404	6.31576	2.2897	4.82746	6.46841	6.56381	7.88039	10.2846	8.22385	7.44153	7.05992	5.97231
6	10	09:00:00	17_59	Day_0	1.03695	3.99965	4.8673	4.8673	6.07354	8.90927	4.97311	4.97311	4.19011	5.18473	5.90425	NA	6.51795	6.45446	2.22203	5.52333	6.45446	6.41214	7.59722	10.2213	5.98889	5.18473	6.17935	NA
11	11	09:00:00	17_55	Day_5	1.92494	4.70043	6.35677	5.86434	6.80443	9.66945	5.59575	5.10332	2.57404	2.03685	4.36468	9.24417	6.06579	6.55822	2.64119	5.73004	6.93873	7.43115	7.83405	10.5424	8.59507	7.02826	3.11124	6.08817
20	9	09:00:00	17_24	Day_5	2.33622	5.38145	6.53212	6.47401	7.58982	10.3445	6.42752	6.29966	3.59151	2.98711	7.11327	6.02071	4.57946	4.6492	0.557904	3.31255	4.6492	4.75381	5.48605	8.55453	7.24113	6.54375	4.46323	1.69696
16	10	09:00:00	17_53	Day_5	1.78882	4.85705	6.06539	5.91138	7.09603	9.78517	5.73369	5.56784	5.94692	5.40198	7.26188	7.74758	4.28842	4.52535	0.687095	3.60132	4.62012	4.76228	5.74553	8.67161	6.10093	5.31906	5.5323	6.12462
15	10	09:00:00	17_53	Day_5	2.38152	5.21262	6.36693	6.26973	7.39974	10.2916	6.20897	6.08747	9.5018	5.45563	4.24057	4.42283	4.42283	4.55649	0.729038	3.30497	4.60509	4.69014	5.52854	8.72416	6.50059	3.63304	3.87605	1.44593
4	10	09:00:00	17_53	Day_0	2.26813	5.07753	5.88942	6.08272	7.307	10.0906	6.16005	6.28892	6.73997	4.48472	4.88422	3.24756	5.25795	5.19351	1.26294	4.29141	5.07753	4.89711	6.32758	9.25296	6.58532	4.08522	2.7063	3.59551
8	9	09:00:00	17_27	Day_0	2.408	5.12368	6.30092	6.30092	7.23737	10.2741	6.30092	6.26079	4.22737	4.78924	3.62537	6.58186	6.1939	6.18052	2.24746	4.78924	6.18052	6.22066	6.94306	10.2474	8.40123	6.64875	6.63537	4.76248
19	9	09:00:00	17_24	Day_5	1.67513	4.86585	5.91424	5.92563	7.01959	10.0166	5.94842	5.994	6.9968	5.13935	9.40124	9.49241	3.72631	3.70352	0	2.62095	3.65794	3.65794	4.84306	7.9996	5.17353	3.4984	4.55818	5.11655
9	9	09:00:00	17_24	Day_0	3.11859	6.07517	7.54671	7.24971	8.28924	11.1108	7.0067	6.66919	7.64122	6.08867	8.35674	10.2198	4.64413	5.21115	1.51204	4.14462	5.50816	5.81867	6.35868	9.46377	7.37121	6.22368	3.5641	5.08964
10	9	09:00:00	17_24	Day_0	2.99867	5.99734	7.3128	7.04405	8.2322	11.047	6.84602	6.54899	3.21084	5.81346	7.60984	10.2549	5.21939	5.48813	1.81052	4.44143	5.68616	5.95491	6.81773	9.77397	7.12892	8.02003	7.62398	7.12892
14	10	09:00:00	17_59	Day_5	2.8387	5.82973	6.99291	6.84059	7.97607	10.8286	6.74365	6.59133	8.62689	7.14523	10.1639	10.4547	5.67741	5.78819	1.99402	4.88811	5.88512	6.03744	7.03445	9.98393	9.3885	6.63288	7.18677	6.63288
12	11	09:00:00	17_55	Day_5	2.88447	5.79737	6.84885	6.82043	7.91454	10.7706	6.82043	6.79201	6.56467	5.82579	5.18637	4.74588	5.8542	5.8542	2.11718	5.04428	5.88262	5.88262	7.26092	10.117	9.6907	9.66228	9.37809	9.0797
18	9	09:00:00	17_27	Day_5	3.26647	6.13492	7.71325	7.39759	8.16617	11.2542	7.15054	6.91722	4.36444	6.12119	3.80173	7.02702	4.76245	5.07812	1.13915	4.13112	5.28399	5.54476	6.20354	9.09944	5.16047	4.44679	4.18602	5.50359
13	10	09:00:00	17_59	Day_5	1.64441	4.34048	5.88928	5.73631	6.53939	9.69437	5.60246	5.5451	4.93323	4.79938	5.25828	5.39213	6.00401	6.11873	2.37101	5.14356	6.2717	6.3673	7.34248	10.3636	10.115	9.65612	9.19722	5.48774
7	9	09:00:00	17_27	Day_0	0.989889	3.76546	5.12413	4.89122	5.91992	8.96723	4.77476	4.52243	2.96967	5.22118	6.2693	6.83217	6.28871	6.4828	2.65911	5.43468	6.65749	6.83217	7.56974	10.6365	8.54022	5.64819	7.35623	7.72502
3	10	09:00:00	17_53	Day_0	1.44187	4.14783	5.55019	5.53044	6.32051	9.50051	5.51069	5.45144	5.21442	5.29342	5.33293	4.74038	6.55752	6.59703	2.72572	5.41193	6.61678	6.63653	7.62411	10.7251	8.1179	7.78212	7.30809	6.97231
2	11	09:00:00	17_55	Day_0	1.00925	3.86878	4.99016	5.02754	6.09286	9.00846	5.06492	5.1023	3.75664	4.14913	5.56955	5.23313	7.38245	7.289	3.27071	6.16762	7.289	7.23293	8.13004	11.2699	9.62522	7.04604	6.22369	7.96183
17	9	09:00:00	17_27	Day_5	1.15086	4.028	5.35149	5.17886	6.17627	9.05341	5.06377	4.77606	1.80301	2.7237	6.57907	7.2504	6.77088	7.02023	3.18404	5.9461	7.1545	7.40385	8.13273	11.1633	5.38985	6.23381	5.17886	6.71334
22	11	14:00:00	17_55	Day_10	1.34634	4.15609	5.38535	5.36584	6.06827	9.30729	5.38535	5.40486	2.51707	3.76584	5.11218	4.74145	5.99023	5.99023	1.97073	4.91706	5.9512	5.81462	7.02437	9.9707	7.47315	8.21461	6.67315	5.56096
1	11	14:00:00	17_55	Day_0	4.4407	7.21981	8.44026	8.35204	9.27841	12.4398	8.35204	8.32263	7.02865	8.51379	9.66072	8.71965	6.1611	6.19051	2.22035	5.26414	6.29344	6.36696	7.42567	10.2195	8.08736	7.76387	8.92551	6.08758
5	10	14:00:00	17_59	Day_0	4.84189	7.24647	8.70231	8.76774	10.2563	12.8081	8.76774	8.57145	9.29119	10.6816	11.6303	11.1396	7.14833	7.16469	3.14068	6.11779	7.13197	7.14833	8.3588	11.1396	6.47766	6.87025	5.74156	4.49838
6	10	14:00:00	17_59	Day_0	5.4048	8.41144	9.30628	9.30628	10.5411	13.3688	9.30628	9.35997	8.59041	9.25259	9.03783	NA	7.5703	7.53451	3.54354	6.42491	7.5703	7.5703	8.6441	11.5434	8.16089	7.65978	6.58598	NA
11	11	14:00:00	17_55	Day_5	2.96743	5.96299	7.36936	7.0459	8.15693	10.9837	6.80681	6.44116	3.58623	4.2191	10.5477	9.78831	4.55663	4.95041	0.900074	3.88157	5.18949	5.54108	6.00518	8.84604	4.82384	5.17543	5.62547	2.86899
20	9	14:00:00	17_24	Day_5	5.09892	7.92464	8.52451	8.69816	10.04	12.7868	8.85602	8.96652	8.31929	12.5184	12.3448	8.60344	6.58281	6.37759	2.13113	5.16206	6.28288	6.12502	7.23005	10.1189	9.81897	5.08313	4.95684	6.7091
26	10	14:00:00	17_53	Day_10	6.99061	9.56427	11.0424	10.8337	11.6858	14.9029	10.712	10.5033	11.4076	10.9728	11.4597	13.7552	5.94724	6.05157	2.08675	4.99081	6.26025	6.43414	7.12973	10.0686	2.05197	5.63422	6.3472	5.07776
16	10	14:00:00	17_53	Day_5	5.96098	8.8049	9.94568	9.76894	10.8937	13.9786	9.65647	9.46366	9.83321	9.25478	10.7972	11.3275	5.15761	5.31829	1.31752	4.09717	5.43076	5.57537	6.33053	9.30299	9.15838	4.8684	4.78807	3.56695
15	10	14:00:00	17_53	Day_5	5.07122	7.58386	8.77889	8.87081	9.83603	13.1453	8.90145	8.97806	9.92796	7.96688	5.82195	8.42651	5.68406	5.59214	1.45549	4.35114	5.50021	5.40828	6.55735	9.45301	8.94742	5.80663	5.94452	1.94576
4	10	14:00:00	17_53	Day_0	4.811	7.82166	8.09398	8.48733	9.90945	12.9352	8.86555	9.16813	6.12722	7.50395	7.60985	12.1788	6.24825	5.80951	1.60367	4.43278	5.55232	5.11358	6.76263	9.53123	6.88366	6.67186	6.0667	6.61134
8	9	14:00:00	17_27	Day_0	5.27427	7.84056	8.45458	8.9269	9.96601	13.3195	9.22604	9.58816	10.5643	11.997	8.98988	5.84106	6.62826	6.25041	2.01524	5.03811	5.95127	5.52618	7.19505	9.93453	8.50181	7.82482	5.44746	5.55767
19	9	14:00:00	17_24	Day_5	7.19743	10.1348	10.0959	10.6989	12.1189	14.959	11.1657	11.691	10.3487	10.8545	12.0022	10.6211	9.10378	8.5202	4.47408	7.25579	8.07279	7.56703	9.41502	12.3134	7.68374	6.32207	5.48561	7.97553
25	10	14:00:00	17_59	Day_10	3.12096	6.2935	7.19626	7.14467	8.46012	11.2458	7.0415	6.93833	8.92439	8.30536	7.01571	6.55143	8.71805	8.79543	4.97806	7.84108	9.00177	9.13073	10.0593	12.9739	11.1942	5.77764	6.00978	5.36495
9	9	14:00:00	17_24	Day_0	3.97634	6.72919	8.41148	7.95268	8.89578	11.7506	7.54485	7.00957	6.27038	7.54485	8.97225	10.2467	8.18208	8.79382	5.22532	7.97816	9.12518	9.60948	10.0428	13.1015	12.7702	11.2153	5.19983	5.99
10	9	14:00:00	17_24	Day_0	3.70948	6.58623	7.59561	7.64608	8.80687	11.6584	7.59561	7.69655	5.27403	5.19832	8.42835	8.27694	9.56391	9.58914	5.65255	8.32741	9.53867	9.53867	10.6742	13.6519	12.8192	6.83857	10.2705	11.9864
14	10	14:00:00	17_59	Day_5	3.46996	6.3493	7.25985	7.33368	8.46573	11.3205	7.3829	7.43212	10.8283	10.5329	10.8283	7.28446	9.37629	9.30246	5.38952	8.34268	9.25324	9.20402	10.4345	13.3877	9.94231	9.74543	9.42551	9.25324
12	11	14:00:00	17_55	Day_5	2.65409	5.45427	6.1604	6.28215	7.52397	10.5433	6.47695	6.62304	6.28215	5.79516	10.2511	6.2578	9.54497	9.39888	5.35687	8.3762	9.20408	9.05799	10.5677	13.3435	12.3452	5.77081	8.35185	9.03364
18	9	14:00:00	17_27	Day_5	3.04511	5.87271	6.67024	6.88775	7.99945	11.0204	7.08109	7.29859	5.29269	5.70354	6.69441	6.81524	9.40117	9.232	5.29269	8.07196	9.03866	8.82115	10.0054	13.268	12.4221	12.5671	8.3378	10.1987
13	10	14:00:00	17_59	Day_5	1.43297	4.27751	5.68909	5.43244	6.41626	9.36775	5.30411	5.09024	4.9833	4.96191	5.45382	1.90349	7.3787	7.57119	3.72143	6.71569	7.7209	7.99894	8.91861	11.699	9.81688	9.19664	8.76889	7.61397
7	9	14:00:00	17_27	Day_0	1.46171	4.26333	5.92806	5.54233	6.35439	9.35902	5.29871	4.93328	2.19257	3.75579	7.71459	8.83118	6.59801	6.96344	3.16704	6.15137	7.24766	7.55218	8.24243	11.105	8.32364	7.14615	7.65369	8.97329
3	10	14:00:00	17_53	Day_0	1.4372	4.04331	5.3847	5.2314	6.18953	9.21722	5.13558	5.00145	4.84814	4.19661	5.0781	5.6913	6.84106	6.99436	2.91272	6.07455	7.1285	7.26263	8.22077	10.9035	8.27825	7.14766	3.89001	3.29597
2	11	14:00:00	17_55	Day_0	2.04231	4.93559	5.68019	5.9142	7.1481	10.169	6.04185	6.27586	7.29702	7.06301	6.16949	6.29714	7.8927	7.7225	3.76552	6.61625	7.57358	7.33957	8.91385	11.7433	7.85015	7.40339	6.5737	3.85061
17	9	14:00:00	17_27	Day_5	1.97155	4.65622	5.49518	5.70492	6.90044	9.96264	5.7259	5.87271	4.29967	7.19408	8.99784	9.96264	7.257	7.1731	3.37681	6.06148	7.04726	6.81654	8.3057	11.3679	10.5499	10.1304	8.32667	6.18732
24	10	14:00:00	17_59	Day_10	0.581162	3.33314	4.18779	4.37581	5.69197	8.49522	4.56383	4.71767	5.72616	5.52104	8.44394	4.54674	5.74325	5.6236	1.64093	4.37581	5.45267	5.24755	6.87139	9.62336	9.14476	6.03383	5.55523	2.23918
23	10	14:00:00	17_53	Day_10	1.57675	4.06536	5.37616	5.43315	6.43999	9.47951	5.47114	5.56613	3.93238	6.93391	8.75762	9.06158	6.59196	6.53497	2.41262	5.31916	6.43999	6.32601	7.56081	10.4104	10.2204	8.79562	6.66795	5.98406
22	11	18:00:00	17_55	Day_10	2.30037	5.74443	7.10906	6.86213	7.84986	11.086	6.65418	6.38126	6.99209	7.47296	6.5892	4.99064	5.45851	5.73144	1.8195	4.61374	5.99136	6.35527	6.74516	9.78633	6.52422	5.32855	4.71771	2.71626
1	11	18:00:00	17_55	Day_0	3.75667	6.70224	7.71256	7.72679	8.80825	11.5404	7.62718	7.49911	9.49128	8.99324	7.17182	7.75525	4.56777	4.7243	0.569192	3.60014	4.83813	4.9662	5.67769	8.56634	7.64141	6.75916	3.32978	4.59623
5	10	18:00:00	17_59	Day_0	3.79926	6.28655	7.92652	7.76252	9.32049	11.8214	7.70786	7.63952	5.98589	4.85158	7.2022	8.32284	4.66025	4.68758	0.655988	3.4576	4.70125	4.74224	5.71256	8.65084	7.83085	5.07024	5.26157	5.63056
6	10	18:00:00	17_59	Day_0	2.94698	5.77449	6.86301	6.96921	7.95154	10.9516	7.10196	7.2347	7.40727	6.1329	4.43374	NA	5.50899	5.4559	1.28764	4.2479	5.3497	5.21695	6.42495	9.27901	5.76121	3.79656	3.92931	NA
11	11	18:00:00	17_55	Day_5	2.9807	5.82468	7.61584	7.15096	7.95766	10.8973	6.76811	6.28956	7.3834	7.61584	6.89117	6.11181	4.17025	4.66248	0.752013	3.60966	5.04532	5.46918	5.78366	8.64131	6.93219	6.43996	6.43996	2.85765
20	9	18:00:00	17_24	Day_5	3.6545	6.45814	7.93668	7.72745	8.50856	11.7028	7.54612	7.35084	7.43453	4.81222	5.88625	7.43453	4.85407	5.09119	1.33905	4.12875	5.24462	5.45385	6.47209	9.31757	5.64913	4.56115	4.71458	5.02145
26	10	18:00:00	17_53	Day_10	3.36817	6.37145	7.40997	7.3819	8.43445	11.536	7.31173	7.31173	4.51896	7.97133	7.03105	7.73275	5.26276	5.2768	1.05255	4.29441	5.3189	5.33293	6.44162	9.05195	2.41385	4.49089	4.84174	5.69782
16	10	18:00:00	17_53	Day_5	2.11068	5.03685	6.54791	6.33204	7.09956	10.1457	6.2361	6.09219	4.02948	5.15678	7.65122	5.90031	8.70656	8.85047	4.98888	7.93904	9.01837	9.16228	10.1696	12.9759	10.4095	10.0737	9.95378	8.68258
15	10	18:00:00	17_53	Day_5	0.997476	4.105	5.48612	5.08329	6.19586	8.80464	4.81474	4.37355	1.78395	4.33518	6.88642	7.36597	6.19586	6.63705	2.87733	5.73549	6.92478	7.2317	7.84553	10.7996	4.6421	3.41444	5.52448	6.19586
4	10	18:00:00	17_53	Day_0	1.54858	4.42132	5.40882	5.56592	6.62076	9.65059	5.72303	5.8128	6.30655	6.35144	6.01479	4.75797	7.13695	6.97985	2.89518	5.92502	6.89007	6.6432	8.12445	10.885	7.98979	6.89007	6.91252	6.50854
8	9	18:00:00	17_27	Day_0	2.316	5.48526	6.26538	6.31414	7.60622	10.361	6.38728	6.50917	6.53355	6.89923	5.02206	5.99721	8.43511	8.33759	4.36383	7.14302	8.26445	8.19132	9.11771	12.3601	8.557	7.7525	5.11957	8.21569
19	9	18:00:00	17_24	Day_5	3.66318	6.65626	7.68374	7.77309	8.71122	11.4958	7.80287	7.922	5.73302	6.7605	6.77539	9.02393	5.2714	5.19695	0.967913	4.10991	5.09271	5.01826	6.25421	8.96436	8.29427	5.4501	2.66548	8.4134
25	10	18:00:00	17_59	Day_10	3.49812	6.52313	7.44067	7.42633	8.6306	11.3402	7.42633	7.38332	8.11449	9.16105	9.90656	6.95323	5.92099	5.99268	2.03579	4.97478	5.99268	5.99268	7.01057	10.0356	5.2185	5.53391	5.59125	5.84931
9	9	18:00:00	17_24	Day_0	2.71875	5.85466	7.06299	6.76091	7.94047	10.7024	6.51636	6.21428	5.63888	7.76785	7.60962	7.83977	5.50942	5.84027	2.04266	4.96279	6.08482	6.31497	7.0486	9.99751	6.21428	5.20734	3.22222	2.74752
10	9	18:00:00	17_24	Day_0	3.70221	6.69301	7.81093	7.78189	8.98693	11.789	7.75286	7.73834	8.44974	8.31908	8.43522	6.73656	5.13953	5.15405	1.26311	3.94902	5.13953	5.12502	6.41716	9.26278	7.92708	7.40441	5.77835	2.45362
14	10	18:00:00	17_59	Day_5	3.28357	6.3063	7.02745	7.13486	8.34702	11.2163	7.21158	7.33433	6.13751	9.57452	6.15286	5.70789	5.73858	5.6772	1.81057	4.74123	5.55445	5.46239	6.9047	9.80468	9.4978	7.61052	2.76188	2.40897
12	11	18:00:00	17_55	Day_5	3.36517	6.34319	7.37061	7.44506	8.45759	11.3463	7.50462	7.62374	5.31577	8.45759	9.1872	7.50462	6.22407	6.16451	2.23352	5.34555	6.11984	6.01561	7.50462	10.2295	6.40275	7.26638	7.2366	6.52187
18	9	18:00:00	17_27	Day_5	2.76595	5.72048	6.852	6.83629	7.74779	10.9066	6.77343	6.742	5.86192	7.13489	7.9521	9.39793	5.75191	5.81477	1.61871	4.66754	5.79906	5.87764	6.83629	9.61795	2.89167	8.83217	8.23498	8.455
13	10	18:00:00	17_59	Day_5	2.78607	5.62521	6.7131	6.69983	7.78773	10.7728	6.7131	6.7131	7.56219	7.20398	8.21227	9.56551	5.25373	5.267	1.30017	4.36484	5.267	5.28027	6.54063	9.30017	8.79602	6.19569	6.19569	5.45274
7	9	18:00:00	17_27	Day_0	3.80072	6.59279	7.87919	7.77687	8.71243	11.7969	7.73301	7.63069	10.1889	7.51374	7.04596	7.19214	5.32101	5.40872	1.50567	4.5024	5.51105	5.65723	6.66589	9.50181	7.08981	6.38814	5.64261	4.63396
3	10	18:00:00	17_53	Day_0	3.39992	6.20977	7.31966	7.43206	8.37336	11.3658	7.54445	7.62875	6.68745	7.89568	9.01962	9.96092	5.36682	5.24037	1.27848	4.36932	5.18418	5.07178	6.51886	9.27251	6.37836	5.45111	5.35277	6.63125
2	11	18:00:00	17_55	Day_0	3.52347	6.44999	7.2799	7.4983	8.63396	11.5168	7.61478	7.86229	7.10518	8.64852	6.44999	7.99333	5.67832	5.38713	1.44142	4.32426	5.21241	4.96489	6.56647	9.42019	6.37719	4.51354	3.66907	4.92121
17	9	18:00:00	17_27	Day_5	2.75091	5.7519	6.33542	6.66887	7.86926	10.3367	6.85226	7.03565	8.40277	7.41911	4.33476	4.76824	6.65219	6.40211	2.20073	5.20172	6.26873	6.08534	7.41911	10.17	6.85226	5.55183	5.36844	3.88461
24	10	18:00:00	17_59	Day_10	4.41976	7.31547	8.26377	8.36537	9.70316	12.4465	8.46698	8.60245	5.52047	7.26467	8.33151	9.51688	6.73971	6.60424	2.45542	5.18179	6.53651	6.41797	7.80655	10.4483	7.06146	6.19783	5.96075	5.26646
23	10	18:00:00	17_53	Day_10	4.467	7.60597	9.08923	8.91675	9.77911	12.6421	8.76153	8.60631	11.6246	12.2627	7.95092	8.12339	6.5539	6.70913	2.43184	5.43284	6.64014	6.98508	7.48524	10.4173	7.29553	6.13997	7.98541	6.8471
1	12	09:00:00	17_55	Day_0	4.32927	7.14968	8.40319	8.32195	9.16923	12.1753	8.25231	8.18267	9.26208	6.49971	7.69519	8.25231	6.59256	6.69702	2.87844	5.82652	6.75505	6.87112	7.85768	10.8754	6.49971	5.58278	3.21503	6.56935
2	12	09:00:00	17_55	Day_0	2.24914	5.06057	6.08674	6.14296	7.23942	10.1914	6.18514	6.24136	7.77359	7.45028	6.93016	5.51039	7.37999	7.32376	3.0504	6.15702	7.25348	7.21131	8.29371	11.0489	6.94422	6.93016	6.93016	6.49439
3	11	09:00:00	17_53	Day_0	0.888618	3.67789	4.81335	4.91208	5.93646	8.98492	4.92443	5.01082	8.2444	5.98583	6.29438	4.8874	7.04723	7.02255	2.78927	5.88709	6.9485	6.86211	8.07161	10.7868	8.34314	6.54122	6.1833	6.72634
4	11	09:00:00	17_53	Day_0	3.72827	6.29049	6.96557	7.27242	8.4538	11.2769	7.6253	8.11627	6.98091	7.02694	4.24992	7.74804	9.14422	8.82203	4.58745	7.57927	8.51517	8.10092	9.65053	12.5043	9.40505	8.31572	8.16229	6.30583
5	11	09:00:00	17_59	Day_0	1.78939	4.53739	6.00725	5.84748	6.77413	9.72982	5.70369	5.57588	5.89541	6.00725	6.21495	5.25634	8.5795	8.77122	4.93681	7.46113	9.0588	9.20259	10.321	12.9252	11.2955	10.6725	10.1292	7.10964
6	11	09:00:00	17_59	Day_0	2.31598	5.14479	6.33587	6.18698	7.29535	10.1242	6.08773	5.93884	5.26059	6.23661	6.43512	NA	8.48642	8.60222	4.61542	7.742	8.73457	8.83382	9.80984	12.6056	9.42936	9.57824	7.47732	NA
7	10	09:00:00	17_27	Day_0	1.17916	3.93862	5.3609	5.17856	6.11459	9.1415	5.06915	4.89897	2.18812	3.40375	7.02631	7.95018	5.81068	5.9444	2.07872	5.08131	6.09028	6.26047	7.20865	10.0654	4.40056	7.002	6.58868	8.26625
8	10	09:00:00	17_27	Day_0	3.2173	5.92476	7.0851	7.01477	8.08721	11.1814	7.03236	6.97961	5.30943	10.6013	9.26513	8.61464	9.59917	9.58158	5.45008	8.13995	9.63433	9.63433	10.32	13.4494	11.2166	11.2693	9.8453	7.84108
9	10	09:00:00	17_24	Day_0	2.21195	5.01562	6.83308	6.12864	7.04442	9.74947	5.57918	4.7902	4.19847	6.55131	7.6925	6.12864	6.9317	7.6925	4.24074	6.94579	8.21379	8.9605	8.84779	11.9755	11.0597	8.9605	8.18561	7.93201
10	10	09:00:00	17_24	Day_0	1.97071	4.81728	6.01516	5.96364	7.14864	9.91793	5.89924	5.87347	6.56902	7.44489	7.11	6.74934	7.32896	7.38048	3.43907	6.13108	7.43201	7.50929	8.53972	11.4378	8.30788	8.24347	6.7751	5.65451
11	12	09:00:00	17_55	Day_5	1.11505	3.95987	5.81829	5.37513	6.14709	9.0205	5.06063	4.5031	6.7618	8.47727	7.84826	8.3772	7.00483	7.47658	3.97417	6.74751	7.84826	8.32002	8.83466	11.8653	7.44799	6.83328	6.51878	5.96125
12	12	09:00:00	17_55	Day_5	1.75034	4.7724	5.88003	5.89371	6.87827	9.81829	5.90738	5.96208	4.92282	5.66124	7.26116	8.13632	7.06971	7.08339	3.04941	6.19455	7.05604	7.05604	8.38247	11.049	10.8302	10.1738	8.23205	9.68154
13	11	09:00:00	17_59	Day_5	0.875234	3.70759	4.91104	4.8381	5.89568	8.75234	4.77732	4.76517	7.74339	8.54569	8.47276	7.62183	5.96861	6.01724	2.10299	5.19063	6.07802	6.10233	7.36656	10.1017	8.59432	7.34224	6.62504	6.30898
14	11	09:00:00	17_59	Day_5	1.76829	4.59756	5.59755	5.59755	6.67072	9.42682	5.62194	5.60975	4.04878	4.02439	5.57316	4.28048	6.58536	6.59755	2.4878	5.64633	6.54877	6.54877	7.74389	10.4878	9.9756	9.49999	6.80487	3.31707
15	11	09:00:00	17_53	Day_5	2.54135	5.42857	6.42105	6.42105	7.59398	10.4361	6.46617	6.42105	5.77444	5.20301	7.74436	9.24812	8.22556	8.31579	4.49624	6.96241	8.25564	8.25564	9.23308	12.4962	12.1053	10.1805	9.21805	10.4361
16	11	09:00:00	17_53	Day_5	2.96272	6.02812	7.17214	7.04014	8.22816	11.0589	6.93747	6.84947	7.21614	7.50948	8.19883	9.04951	8.58017	8.81484	5.08943	7.89082	8.84417	9.02018	10.0029	13.0829	9.79753	10.0615	9.92953	9.72419
17	10	09:00:00	17_27	Day_5	2.71348	5.58471	6.61015	6.67326	7.74603	10.7908	6.68903	6.76791	3.20253	6.42084	9.54449	9.92312	8.17198	8.12465	4.10177	6.92567	8.06155	8.01422	9.15009	12.1002	6.65748	4.95367	5.26919	8.28241
18	10	09:00:00	17_27	Day_5	1.92009	4.74204	5.36752	5.70208	6.88032	9.84773	5.97846	6.32757	2.25465	6.86577	8.62585	9.68772	8.39312	8.04401	3.95655	6.72031	7.78218	7.38943	8.74222	11.8987	6.5894	6.83668	5.12024	8.66949
19	10	09:00:00	17_24	Day_5	3.19054	5.99328	6.24007	6.83939	8.07331	10.9994	7.28008	7.72076	4.45971	6.64549	6.87465	6.89228	9.81841	9.32484	5.20005	8.14381	8.90179	8.37297	10.171	13.0618	11.2815	11.6164	9.88892	9.71264
20	10	09:00:00	17_24	Day_5	1.71964	4.67866	5.43778	5.60819	6.90954	9.72913	5.68565	5.74762	3.82658	2.63368	2.81959	4.89555	8.70664	8.61369	4.5857	7.57571	8.50524	8.45876	9.83757	12.5797	11.9135	9.62068	8.07146	5.00399
22	12	09:00:00	17_55	Day_10	2.9611	5.82903	7.14392	6.97826	7.92043	10.9437	6.88508	6.61589	5.63231	6.56412	8.58306	6.64695	5.20781	5.42524	1.61515	4.70049	5.57019	5.78761	6.72978	9.5977	7.17498	4.92827	7.40276	5.13534
23	11	09:00:00	17_53	Day_10	1.43153	4.09202	5.41551	5.51005	6.49591	9.56155	5.59108	5.69912	5.03737	6.34736	6.36086	7.95446	6.95508	6.84704	2.75502	5.6451	6.75251	6.64447	8.00848	10.75	7.2657	7.90044	9.85866	9.72361
24	11	09:00:00	17_59	Day_10	1.72445	4.46167	5.43338	5.59761	6.81568	9.60764	5.63867	5.77553	2.14872	6.61038	5.65236	6.93885	6.0082	5.92608	2.02554	4.83119	5.87134	5.67973	7.29469	10.0182	7.45892	7.14414	6.14506	5.63867
25	11	09:00:00	17_59	Day_10	2.36111	5.23491	6.48967	6.20633	7.2722	10.0651	6.00395	5.69364	9.49839	6.16586	6.773	7.33966	7.31268	7.623	3.83174	6.71903	7.87935	8.2976	8.7968	11.792	9.60633	7.97379	6.67855	4.46586
26	11	09:00:00	17_53	Day_10	1.93667	4.78634	5.90684	5.82384	6.84751	9.87702	5.72701	5.64401	5.35351	7.19335	7.01351	4.71718	8.21701	8.31385	4.52351	7.16568	8.34152	8.47985	9.26835	12.5192	9.37902	9.13002	7.77435	7.41468
1	12	14:00:00	17_55	Day_0	3.71924	6.9755	8.17923	8.07121	9.18235	12.1454	8.00948	7.87058	7.65453	8.1175	7.88602	6.79031	5.92609	6.04955	2.06796	4.79951	6.15757	6.3119	6.96007	10.062	7.93231	6.52795	4.10505	4.19764
2	12	14:00:00	17_55	Day_0	4.74176	7.32817	8.48233	8.55185	9.53914	12.5427	8.64919	8.74653	7.75924	7.94001	8.78825	10.2205	6.13231	5.97935	1.96067	4.89472	5.97935	5.84029	7.03616	9.95631	6.77196	6.34089	6.95273	4.61661
3	11	14:00:00	17_53	Day_0	2.56578	5.32022	6.54023	6.60311	7.45837	10.6153	6.60311	6.65342	7.32002	6.8295	8.42683	6.84208	5.45857	5.42084	1.52186	4.20084	5.40826	5.40826	6.37672	9.52106	7.28229	6.54023	5.67239	5.91136
4	11	14:00:00	17_53	Day_0	2.45815	5.43685	6.01524	6.43457	7.49013	10.4399	6.76715	7.2154	6.50687	7.43229	6.49241	6.3189	6.59363	6.11646	2.03882	4.9163	5.78389	5.35009	7.15756	9.94828	8.34326	5.68267	5.48023	5.2055
5	11	14:00:00	17_59	Day_0	3.08949	5.61979	7.31132	7.07367	8.56949	11.1138	7.01775	6.7801	9.63193	5.98326	5.3402	7.35326	4.51541	4.61326	0.461326	3.31316	4.69714	4.83694	5.49398	8.44367	6.50051	4.82296	4.89285	0.908673
6	11	14:00:00	17_59	Day_0	3.77525	6.58571	7.67634	7.74625	8.68307	11.7732	7.80218	7.85811	7.00518	7.49457	7.96997	NA	5.08959	5.0057	0.908856	3.91507	4.97774	4.92181	6.11031	8.90679	4.61419	4.82393	4.12481	NA
7	10	14:00:00	17_27	Day_0	3.04823	5.93532	7.43929	7.25129	8.04356	11.0112	7.17072	7.03644	4.94162	4.87448	4.65963	6.83502	5.55932	5.65332	1.90682	4.6462	5.77418	5.96217	6.7813	9.89667	8.60755	2.09482	2.87366	3.98821
8	10	14:00:00	17_27	Day_0	1.04635	4.36541	5.17548	5.19798	6.59311	9.1696	5.25424	5.26549	4.8042	4.93921	4.93921	6.34559	4.43291	4.47792	0.450042	3.20655	4.43291	4.39916	5.4005	8.44954	5.31049	4.96171	3.07154	2.2052
9	10	14:00:00	17_24	Day_0	1.36123	4.21092	6.27186	5.47038	6.37363	9.05793	4.87246	4.04554	2.20087	3.06596	5.12689	6.5899	6.08103	6.92067	3.37128	6.17008	7.53132	8.29462	8.09108	11.0553	5.66121	6.75528	6.61534	3.94376
10	10	14:00:00	17_24	Day_0	1.66369	4.59809	5.96048	5.77708	6.89058	9.62847	5.64608	5.58058	6.85128	7.49318	4.66359	2.30559	7.21808	7.33598	3.45839	6.14388	7.48008	7.58488	8.56737	11.4494	11.7638	7.65038	6.47138	6.52378
11	12	14:00:00	17_55	Day_5	3.11017	6.07833	7.62632	7.32808	8.15178	11.0489	7.02985	6.76001	3.55043	4.71497	7.89615	8.76245	4.68656	4.9848	0.908909	3.87707	5.21203	5.56707	5.99312	8.86187	5.7801	2.00244	5.15522	4.999
12	12	14:00:00	17_55	Day_5	1.53121	4.45444	5.68194	5.59336	6.60573	9.51631	5.56805	5.49212	5.09983	4.58099	5.74522	7.2005	6.83352	6.9221	2.99916	6.13751	6.97272	7.07396	8.30146	10.9969	10.7438	7.07396	6.83352	6.73228
13	11	14:00:00	17_59	Day_5	2.08381	4.8263	6.08377	6.05982	7.05382	10.1316	6.03587	6.04784	5.8203	5.72449	8.1077	5.38917	4.74247	4.73049	0.802387	3.61673	4.75444	4.79037	5.84425	8.80231	8.81428	8.3592	5.65264	0.898195
14	11	14:00:00	17_59	Day_5	1.76007	4.74168	5.91068	5.88441	6.92207	9.74606	5.80561	5.79247	4.00613	2.27233	8.20928	5.68739	7.47373	7.52627	3.55955	6.52802	7.57881	7.65762	8.73468	11.5587	10.5079	7.90718	7.89405	4.28196
15	11	14:00:00	17_53	Day_5	2.60306	5.81941	6.74616	6.73253	8.08176	10.5894	6.74616	6.75979	7.50936	9.18568	5.24701	5.90118	6.0511	5.99658	1.908	4.87904	5.9557	5.94207	7.07324	9.90799	9.59453	8.68142	8.61328	2.94378
16	11	14:00:00	17_53	Day_5	1.66306	4.66936	5.91026	5.80792	6.79297	9.72251	5.75675	5.64162	6.65225	4.31117	4.45189	5.28342	4.74612	4.83567	0.959459	3.96576	4.93801	5.05315	6.2045	8.95495	6.57549	6.51153	5.91026	5.29621
17	10	14:00:00	17_27	Day_5	3.37266	6.36572	7.72354	7.54834	8.54116	11.3006	7.37313	7.25633	7.85494	6.99353	6.00071	4.24868	5.84011	6.00071	1.92724	4.87649	6.02991	6.20511	6.96433	9.91358	9.67998	9.72378	7.50454	5.97151
18	10	14:00:00	17_27	Day_5	1.90121	5.12058	6.14723	6.05851	7.07249	9.8229	6.00781	5.95711	9.39196	8.08646	4.42347	2.54762	5.34873	5.47547	1.44492	4.28405	5.47547	5.5135	6.48945	9.44266	5.72897	2.67436	1.90121	5.14593
19	10	14:00:00	17_24	Day_5	2.02086	4.85248	5.46963	5.76005	6.86124	9.62026	5.96577	6.24409	6.88544	6.72813	2.23868	4.63466	5.46963	5.20341	1.2706	3.94491	4.98559	4.69517	6.02627	9.23302	8.56747	5.45753	4.96139	2.26288
20	10	14:00:00	17_24	Day_5	1.81648	4.70295	5.99688	5.98444	6.89268	9.82892	5.95956	6.00932	5.51166	5.30015	3.57076	6.2706	5.44945	5.48677	1.41835	4.36702	5.48677	5.44945	6.55676	9.41834	7.63918	6.99222	5.18817	5.38724
22	12	14:00:00	17_55	Day_10	3.16064	6.13218	7.36132	7.18572	8.23927	11.0487	7.06416	6.83454	6.19971	6.51037	6.09166	9.60348	4.61939	4.83551	0.783406	3.63338	5.0246	5.22721	5.68645	8.76604	5.33527	4.84901	3.90352	4.41679
23	11	14:00:00	17_53	Day_10	2.73425	5.63093	6.72734	6.70027	7.95911	10.7746	6.74088	6.65966	3.6953	3.58701	4.0743	5.07596	6.34833	6.37541	2.3011	5.00828	6.37541	6.38894	7.44474	10.3008	6.87623	7.55303	8.32458	7.11988
24	11	14:00:00	17_59	Day_10	2.29984	4.99704	6.57442	6.40585	7.57383	10.3072	6.26135	6.05666	5.88808	5.53889	5.87604	5.67134	5.00908	5.14154	1.32452	4.02172	5.28603	5.4546	6.44197	9.30774	6.23727	1.54126	1.92657	3.21496
25	11	14:00:00	17_59	Day_10	1.77308	4.76197	6.06645	5.74983	6.877	9.70126	5.52186	5.20524	6.28175	6.21843	5.64851	5.38255	6.86434	7.24428	3.43217	6.20576	7.49758	7.83953	8.34612	11.3857	5.96513	4.69865	6.95299	7.40892
26	11	14:00:00	17_53	Day_10	2.09445	5.33258	6.47625	6.36602	7.48214	10.114	6.29712	6.11799	7.30301	6.93097	7.27545	5.95264	5.53926	5.62194	1.74997	4.62983	5.80107	5.88375	6.76562	9.74194	7.22034	5.2499	4.64361	5.19478
1	12	18:00:00	17_55	Day_0	1.13861	4.01942	5.35009	5.25406	6.1183	9.09515	5.21291	5.15803	3.3198	4.99341	8.03885	4.30751	7.07858	7.10601	3.18262	5.99484	7.13345	7.18832	8.12116	11.1803	9.65759	7.25691	6.77678	4.32122
2	12	18:00:00	17_55	Day_0	3.22602	5.98547	7.13191	7.1719	8.19836	11.0511	7.23855	7.29188	7.42518	8.45164	7.81177	5.67886	6.14544	6.05212	2.10625	4.97234	6.02546	5.98547	7.18523	10.1046	7.23855	5.75885	4.81237	5.25228
3	11	18:00:00	17_53	Day_0	3.87442	6.70732	8.05434	8.10989	8.88755	12.026	8.13766	8.19321	6.29072	7.30445	10.1512	8.24876	5.94355	5.87411	1.86083	4.55487	5.80468	5.80468	6.8323	9.85963	6.58234	4.7354	6.17962	5.9991
4	11	18:00:00	17_53	Day_0	1.28711	4.05026	4.74695	5.01854	6.29385	9.16327	5.18386	5.43184	2.42071	3.80229	5.59715	5.37279	7.00235	6.74256	2.6923	5.65619	6.54182	6.34108	7.76989	10.6629	6.55363	4.29824	3.8259	5.9514
5	11	18:00:00	17_59	Day_0	0.65179	3.38647	4.50585	4.60504	5.68191	8.62913	4.74673	4.87426	4.0241	5.39852	8.30324	4.46334	7.09884	7.19803	3.0039	5.58272	7.08467	6.97132	8.48744	10.9954	9.11089	8.785	8.18988	6.29119
6	11	18:00:00	17_59	Day_0	1.24349	4.20058	5.04979	5.20144	6.35395	9.26554	5.30759	5.41374	1.83491	4.13992	6.08098	NA	7.80974	7.64293	3.42719	6.56625	7.55195	7.41546	8.74994	11.4189	9.12906	7.82491	9.20488	NA
7	10	18:00:00	17_27	Day_0	3.24056	6.12106	7.5613	7.33973	8.25373	11.2727	7.18739	6.95197	9.0431	6.84118	8.77998	3.78065	5.13781	5.33169	1.3987	4.22381	5.47017	5.71945	6.38418	9.37546	7.25664	7.42282	5.23475	7.18739
8	10	18:00:00	17_27	Day_0	0.903663	3.7615	4.77812	4.8233	5.94158	8.79942	4.92496	4.98144	2.06713	3.12893	4.69905	6.1675	6.39341	6.32564	2.23657	4.84589	6.23527	6.19009	7.01468	10.234	8.32499	7.68113	5.67048	6.52896
9	10	18:00:00	17_24	Day_0	2.82268	5.70541	7.77738	6.95159	7.79239	10.54	6.41108	5.61533	6.83148	5.22496	9.14367	9.54906	7.34197	8.18276	4.69946	7.49211	8.82838	9.56407	9.42895	12.4018	11.9513	8.58815	8.88843	5.97567
10	10	18:00:00	17_24	Day_0	2.05519	5.02536	6.29226	6.16557	7.30577	10.0507	6.08111	6.0248	7.48877	7.36208	4.84236	8.26298	7.68584	7.79846	3.87107	6.48933	7.86884	7.96737	8.98089	11.8666	10.9375	8.72751	9.31873	7.41839
11	12	18:00:00	17_55	Day_5	1.97231	4.92313	6.03924	5.9475	7.00246	9.90741	5.84048	5.79461	4.31156	5.3818	5.33594	6.69668	7.9351	8.02684	4.08222	7.06362	8.07271	8.14915	9.23469	12.0785	7.61403	6.65081	5.87106	4.35743
12	12	18:00:00	17_55	Day_5	1.63124	4.50223	5.63758	5.61148	6.70767	9.69611	5.65063	5.71588	7.60812	5.84638	6.14652	7.98657	6.61632	6.59022	2.57084	5.75503	6.56412	6.49887	7.88217	10.5705	8.92616	8.10402	7.50372	4.88068
13	11	18:00:00	17_59	Day_5	3.60805	6.33086	7.79286	7.65873	8.55739	11.7094	7.59166	7.48436	6.03578	7.21611	8.74517	5.05664	5.28466	5.40537	1.47541	4.27869	5.45902	5.59315	6.49181	9.46946	8.89271	8.31596	7.31	6.67959
14	11	18:00:00	17_59	Day_5	1.93992	4.79041	5.93852	5.84615	6.90189	9.6732	5.76697	5.72738	8.02361	7.07344	9.44885	5.66139	6.8227	6.90189	2.8373	5.97811	6.94148	6.98107	8.14238	10.8345	9.43566	7.2582	6.75672	7.17902
15	11	18:00:00	17_53	Day_5	1.72062	4.61022	5.62157	5.60844	6.79055	9.6276	5.64784	5.75292	3.84841	8.41923	8.41923	6.46218	7.23712	7.22399	3.32303	5.91053	7.17145	7.17145	8.03833	11.322	9.29924	6.86935	6.42278	3.86155
16	11	18:00:00	17_53	Day_5	1.84305	4.77635	6.10023	5.85363	7.03474	9.78633	5.62	5.39935	4.85423	5.90554	6.51557	7.15155	7.19049	7.47603	3.67312	6.54153	7.67072	7.89136	8.6182	11.6424	8.17691	7.50199	9.69547	8.8648
17	10	18:00:00	17_27	Day_5	3.32554	6.25042	7.26544	7.25209	8.40067	11.2321	7.22538	7.26544	5.99666	9.36227	7.1586	8.98831	6.07679	6.13022	2.17696	4.96828	6.09015	6.10351	7.13189	10.177	9.24207	7.95993	5.40902	3.87312
18	10	18:00:00	17_27	Day_5	2.60906	5.35617	5.81172	6.28107	7.41305	10.4362	6.6676	7.17837	2.31917	6.72282	6.90228	9.89787	7.71675	7.30261	3.29929	6.03259	6.94369	6.43292	8.03425	11.1817	8.07567	7.50968	7.77197	8.95916
19	10	18:00:00	17_24	Day_5	1.90762	4.67303	5.00591	5.58204	6.7599	9.75576	5.92771	6.49104	8.84676	9.65334	8.51389	6.90073	7.37443	6.90073	2.82943	5.71006	6.54225	5.92771	7.79693	10.6904	5.8509	5.18515	3.93047	3.12389
20	10	18:00:00	17_24	Day_5	2.22794	5.17361	6.20534	6.22029	7.35669	10.407	6.23524	6.2801	6.04086	5.54742	3.96244	6.22029	8.2987	8.2688	4.27645	7.37164	8.2688	8.2688	9.49491	12.2761	11.6331	11.5135	5.93619	8.41832
22	12	18:00:00	17_55	Day_10	0.76154	3.51759	5.00441	4.82309	5.62089	8.77585	4.65386	4.4121	1.48682	2.7077	4.0132	8.03848	5.92309	6.10441	2.13957	4.99232	6.22529	6.43079	7.19233	10.1176	4.12199	7.84508	6.76925	6.97474
23	11	18:00:00	17_53	Day_10	2.14544	5.10761	6.00967	6.05843	7.2043	10.1299	6.1072	6.24129	3.81547	3.74233	3.42539	2.0723	4.92476	4.85162	0.902061	3.55948	4.82724	4.69315	5.7293	8.89871	7.75285	6.97269	5.98529	5.16856
24	11	18:00:00	17_59	Day_10	2.99975	5.75276	7.11628	7.07733	8.23307	11.09	7.05135	7.0124	10.0901	7.62273	7.33704	7.75259	5.79172	5.80471	1.77907	4.57104	5.85665	5.88262	6.97344	9.7784	6.72671	5.32423	5.55797	3.99966
25	11	18:00:00	17_59	Day_10	1.87789	4.8571	6.25493	5.88782	6.91854	9.573	5.63367	5.23833	6.91854	7.31389	6.22669	5.45012	7.49744	7.90691	4.16524	6.84795	8.1893	8.51404	8.90939	12.1004	4.56059	5.11125	7.76571	7.76571
26	11	18:00:00	17_53	Day_10	1.62732	4.73641	6.0859	5.86098	6.82679	9.83005	5.70222	5.49054	4.56442	5.49054	6.52249	6.87971	7.06493	7.30308	3.53247	6.19174	7.47507	7.64706	8.3218	11.5103	6.4828	5.95359	5.49054	5.56992
27	10	18:00:00	17_27	Day_10	2.67955	5.54632	7.05576	6.69303	7.66422	10.5427	6.4005	6.11967	5.79204	5.97926	6.30689	6.3771	4.51662	4.84425	1.12331	4.13049	5.11338	5.48781	6.28349	9.06835	8.83433	3.75605	4.84425	4.2943
28	10	18:00:00	17_27	Day_10	3.19198	6.19699	7.1853	7.14523	8.29381	11.1385	7.15859	7.17194	8.9883	7.35892	4.20701	7.38563	6.05008	6.1035	2.03005	4.86143	6.11685	6.14356	7.09181	10.03	8.76126	6.7045	4.94156	2.07011
29	10	18:00:00	17_24	Day_10	3.63838	6.40036	7.92742	7.70168	8.60464	11.6189	7.56889	7.36971	4.55462	4.76708	5.192	4.67412	5.20528	5.43101	1.60673	4.35543	5.5638	5.84266	6.55971	9.58727	6.89168	5.90905	5.84266	5.57708
30	10	18:00:00	17_24	Day_10	2.92771	5.89428	6.98246	6.85291	8.09654	10.9336	6.76223	6.64564	3.64021	6.68451	6.20519	6.43837	5.50565	5.63519	1.60635	4.53406	5.68701	5.82951	6.83996	9.59926	6.68451	2.07271	1.89135	1.63226
1	13	09:00:00	17_55	Day_0	2.71938	5.35009	6.65066	6.57677	7.46352	10.6263	6.53243	6.38464	5.73435	5.21708	6.14817	6.79846	7.75911	7.86256	3.81305	6.68022	7.93646	8.02513	8.82321	11.8086	9.1188	8.40939	6.42897	5.43876
2	13	09:00:00	17_55	Day_0	1.22904	4.04604	4.82915	5.0793	6.22133	8.94045	5.2642	5.49261	4.01341	4.4811	5.45998	4.03516	5.11193	4.82915	0.48944	3.64361	4.67688	4.49198	5.82978	8.46188	7.18934	5.41647	5.38384	3.41521
3	12	09:00:00	17_53	Day_0	1.80328	4.64737	5.95444	6.00285	6.78952	9.83936	5.97865	6.01496	4.19958	4.36901	5.34932	7.68511	4.63527	4.65947	0.774562	3.44922	4.61106	4.64737	5.7487	8.77433	8.01187	6.58378	5.19198	1.9243
4	12	09:00:00	17_53	Day_0	2.79135	5.47932	6.011	6.395	7.67991	10.5156	6.66084	7.05961	4.88856	5.24301	6.23254	6.8233	9.1125	8.78758	4.74086	7.66514	8.4479	8.15252	9.74757	12.6718	7.97529	6.49838	7.60606	5.78947
5	12	09:00:00	17_59	Day_0	2.96704	5.50362	6.97945	6.81035	7.71737	10.8843	6.70274	6.67199	6.16467	6.93334	7.50215	7.84036	7.54827	7.76349	3.87406	6.3799	7.91722	8.11708	9.40843	11.8681	9.34694	9.83888	8.54753	7.05632
6	12	09:00:00	17_59	Day_0	2.5511	5.38021	6.27964	6.39411	7.53883	10.5151	6.44317	6.50858	6.23058	5.72363	6.70482	NA	8.65085	8.58544	4.52984	7.52248	8.53638	8.47097	9.71381	12.5266	11.5781	9.32133	7.30989	NA
7	11	09:00:00	17_27	Day_0	1.94121	4.97908	6.55473	6.29002	7.14718	10.0212	6.11355	5.82363	5.20597	6.59255	8.91192	3.5925	4.71437	4.97908	1.1975	3.95805	5.14295	5.40766	6.07573	9.16402	8.23123	8.143	4.39923	3.90763
8	11	09:00:00	17_27	Day_0	3.6378	6.28194	7.17455	7.32612	8.35346	11.4355	7.49454	7.69664	7.64611	6.21457	5.4567	3.94095	10.3913	10.2397	6.31562	8.82503	10.0376	9.83553	10.9639	14.2986	10.5934	9.49869	9.02713	9.76816
9	11	09:00:00	17_24	Day_0	2.70054	5.4451	7.89613	6.75134	7.45583	10.0977	5.94411	4.814	5.91476	7.61727	4.85803	6.16427	6.94214	8.11628	4.82868	7.52921	8.98222	10.1417	9.4372	12.2111	12.3872	11.5653	8.0429	8.24838
10	11	09:00:00	17_24	Day_0	2.17906	5.07967	6.55162	6.24858	7.33089	10.1305	5.95996	5.67134	4.60345	5.325	5.18069	6.84024	7.27317	7.56179	3.7376	6.45061	7.79268	8.06687	8.84614	11.689	10.7077	10.4624	8.51423	7.40305
11	13	09:00:00	17_55	Day_5	1.87434	4.57719	5.69093	5.77242	6.76392	9.6705	5.786	5.65018	6.83183	6.91332	7.75542	8.9099	7.29362	7.28004	3.53136	6.35645	7.28004	7.26646	8.3802	11.5313	7.63318	6.89974	6.58735	5.21555
12	13	09:00:00	17_55	Day_5	1.89133	4.83662	6.15044	5.96275	6.97339	9.94755	5.83281	5.64512	8.2439	5.48631	3.95592	2.5699	7.75302	7.96959	4.11473	7.21883	8.08509	8.25834	9.34116	12.0988	8.80697	11.6512	11.3336	10.1208
13	12	09:00:00	17_59	Day_5	2.47814	5.21966	6.64429	6.53655	7.38654	10.4513	6.50063	6.4288	4.63305	6.10557	5.90205	5.31544	4.93234	4.98023	1.14928	3.97461	5.04009	5.11192	6.14148	9.14638	8.5478	8.10484	6.95556	1.52041
14	12	09:00:00	17_59	Day_5	2.1964	5.23645	6.41465	6.31283	7.33103	10.182	6.05101	5.93464	6.12374	9.26561	9.9638	2.8655	7.0983	7.34558	3.49097	6.53102	7.46194	7.69467	8.68378	11.4766	10.8802	9.17833	6.73466	6.92375
15	12	09:00:00	17_53	Day_5	2.41246	5.19928	6.19754	6.16981	7.32058	10.2738	6.19754	6.16981	3.05024	4.36739	5.65681	8.85957	7.9029	7.91676	4.10396	6.62734	7.98609	7.99995	8.8457	12.1039	8.20792	9.67758	7.77812	6.86304
16	12	09:00:00	17_53	Day_5	1.57175	4.57581	5.72927	5.55181	6.80668	9.62061	5.42506	5.24761	3.77726	5.33633	6.19826	5.818	6.04615	6.22361	2.38297	5.31098	6.31234	6.42642	7.42777	10.3685	8.53053	6.76865	7.32637	5.37436
17	11	09:00:00	17_27	Day_5	1.48196	4.52955	5.34224	5.53346	6.72859	9.38178	5.65297	5.85614	4.57735	5.61712	5.12711	8.91568	5.55736	5.35419	1.19513	4.06345	5.16297	4.9837	6.17883	9.17861	3.69296	2.21099	5.12711	4.68491
18	11	09:00:00	17_27	Day_5	1.76865	4.63507	5.61088	5.67186	6.70866	9.59033	5.83958	6.02254	5.30594	6.29699	6.29699	8.34008	8.78224	8.61453	4.63507	7.39477	8.5078	8.32483	9.31589	12.6245	12.1671	8.69076	8.79749	8.84323
19	11	09:00:00	17_24	Day_5	3.39004	6.19795	6.6431	7.15674	8.28676	11.3172	7.58478	8.04706	6.6431	10.9577	10.8036	8.13266	11.0262	10.5468	6.54037	9.36541	10.1701	9.65647	11.4371	14.4162	12.3788	9.02298	9.15995	6.86568
20	11	09:00:00	17_24	Day_5	1.01416	3.9612	5.11854	4.96343	6.19235	9.05587	4.9157	4.80832	3.20952	4.59356	5.81055	5.96566	5.55999	5.67931	1.71811	4.85605	5.78669	5.84635	7.01562	9.71209	8.78145	8.23261	6.02532	4.00892
22	13	09:00:00	17_55	Day_10	0.996997	3.74775	4.97297	4.997	5.75375	8.86486	4.94895	4.97297	7.41141	4.21622	3.86787	2.89489	5.08108	5.08108	0.876877	3.95195	5.06907	5.02102	6.03003	8.87688	5.63363	5.65766	6.03003	7.51952
23	12	09:00:00	17_53	Day_10	2.18577	5.29629	6.13697	6.22104	7.07373	10.1722	6.31711	6.2931	3.699	3.21861	3.18258	5.98084	4.64776	4.63575	0.480389	3.5789	4.63575	4.52767	5.38036	8.47887	7.19382	6.02888	4.80389	4.96002
24	12	09:00:00	17_59	Day_10	2.01473	4.74815	5.99705	6.04418	7.25772	10.0501	5.98527	5.98527	6.44476	6.85714	6.36229	7.35198	4.39469	4.38291	0.318115	3.13402	4.30044	4.34757	5.56111	8.31811	7.62297	6.7511	4.12371	4.0648
25	12	09:00:00	17_59	Day_10	3.29506	6.11515	7.88142	7.21351	8.23765	11.0429	6.75339	6.07063	3.78486	8.83135	9.18757	9.46958	7.37678	8.05954	4.58637	7.28772	8.62355	9.2321	9.35084	12.3787	10.1375	7.30256	5.8183	5.55114
26	12	09:00:00	17_53	Day_10	1.34737	4.37895	5.43759	5.48571	6.44812	9.37143	5.42556	5.43759	4.83609	5.24511	4.28271	5.71429	6.46015	6.47218	2.5985	5.24511	6.44812	6.46015	7.41053	10.5985	8.66165	7.81955	5.94286	5.77444
27	11	09:00:00	17_27	Day_10	2.63826	5.65927	6.91688	6.69816	7.66871	10.553	6.56147	6.39743	6.12404	4.66138	7.42266	7.43633	4.89376	5.08514	1.23028	4.38798	5.18082	5.35853	6.45211	9.21339	8.95367	5.27651	5.19449	1.58569
28	11	09:00:00	17_27	Day_10	1.72807	4.72644	5.73353	5.68775	6.83217	9.8191	5.63053	5.64198	2.7466	2.3575	5.33298	7.1755	4.82944	4.82944	0.778204	3.61636	4.92099	4.90955	5.85942	8.77768	2.2545	3.99402	5.5962	8.14825
29	11	09:00:00	17_24	Day_10	1.56269	4.47218	5.81897	5.72644	6.6106	9.75654	5.63391	5.66476	2.23095	3.55718	6.13768	4.22544	4.25628	4.32824	0.0102809	3.12538	4.35909	4.45161	5.25352	8.00879	4.79088	4.79088	5.61335	3.67027
30	11	09:00:00	17_24	Day_10	1.50929	4.41646	5.89537	5.42941	6.44236	9.32927	4.73047	4.57853	2.43108	5.99666	5.62187	4.91281	3.14014	3.48455	0	2.66406	3.72765	4.08219	7.39453	7.89088	4.91281	7.25272	5.89537	3.68714
1	13	14:00:00	17_55	Day_0	0.151935	3.1492	4.35087	4.30943	5.26248	8.13544	4.25419	4.14369	3.28733	3.88125	4.68237	7.66582	7.79013	7.80394	4.19894	6.57465	7.87301	7.95588	8.77081	12.1963	11.2156	11.6714	12.4172	9.55811
2	13	14:00:00	17_55	Day_0	3.32576	6.31215	7.20807	7.27594	8.44335	11.389	7.34382	7.47956	4.07236	5.33479	7.05875	7.35739	4.65606	4.61534	0.42081	3.43435	4.53389	4.45244	5.647	8.4162	3.99091	4.01806	3.4615	0.57013
3	12	14:00:00	17_53	Day_0	3.38155	6.53385	7.46521	7.35058	8.65448	10.8611	7.23595	7.19296	9.07001	7.88074	7.59417	6.54818	4.94337	5.058	0.974346	4.08365	5.10099	5.1583	6.23295	8.96971	5.47353	4.59948	2.90871	3.12364
4	12	14:00:00	17_53	Day_0	1.77685	4.60233	5.19947	5.53445	6.81611	9.64159	5.75291	6.07333	6.30636	5.40337	5.0247	4.54407	8.63665	8.38906	4.35474	7.3113	8.15603	7.83562	9.37944	12.3069	12.7438	7.70454	6.87437	5.37424
5	12	14:00:00	17_59	Day_0	0.792755	3.63574	5.23492	5.04356	5.87732	8.70663	4.90688	4.70186	6.014	4.2098	5.6723	5.3716	6.8751	7.08012	3.21202	5.6723	7.25781	7.39449	8.70663	11.1942	10.7979	8.95266	7.8182	7.09379
6	12	14:00:00	17_59	Day_0	0.581891	3.64055	4.72973	4.80433	5.87859	8.68361	4.89385	4.93861	4.96845	5.4459	7.54966	NA	7.89283	7.80331	3.70023	6.77381	7.72871	7.66903	8.95217	11.6975	6.23668	6.92301	6.05764	NA
7	11	14:00:00	17_27	Day_0	4.14899	7.15073	8.64373	8.25084	9.28808	12.1169	7.95223	7.63792	5.45341	6.20777	8.23512	8.10939	5.06051	5.45341	1.52444	4.57332	5.70486	6.14491	6.74211	9.46096	8.3137	4.63618	6.3335	5.28054
8	11	14:00:00	17_27	Day_0	1.79799	4.49496	5.36448	5.54133	6.61718	9.69733	5.68871	5.80661	2.00431	3.86125	4.89288	6.14557	8.13515	8.00251	4.0381	6.64665	7.88461	7.66355	8.79834	12.0259	9.06362	5.82135	6.07189	7.91409
9	11	14:00:00	17_24	Day_0	2.89278	5.68629	7.87005	6.99088	7.81333	10.5501	6.3244	5.60121	3.03458	3.63015	8.08276	6.46621	6.08334	6.97669	3.34654	6.22514	7.61481	8.49398	8.1253	11.0181	6.94833	5.70047	3.50253	7.4021
10	11	14:00:00	17_24	Day_0	3.31453	6.21282	7.32281	7.18406	8.46362	11.4852	7.09156	6.8449	6.73698	6.72156	7.89321	11.3773	8.61779	8.78737	5.01034	7.61572	8.8182	8.97236	10.0053	12.9961	12.7031	8.23238	9.45027	8.7257
11	13	14:00:00	17_55	Day_5	1.38625	4.25778	5.38942	5.27625	6.42203	9.23698	5.14894	5.03578	7.002	9.57647	4.79531	5.17724	8.02047	8.14778	4.31436	7.12931	8.2468	8.34582	9.39258	12.3065	11.8397	8.67116	6.62007	5.61574
12	13	14:00:00	17_55	Day_5	2.53757	5.34449	6.2376	6.35101	7.51347	10.5189	6.42189	6.50695	8.10888	6.62036	7.797	10.1077	7.30082	7.21576	3.21803	6.33683	7.10235	6.97477	8.47746	11.2135	10.6323	9.6541	9.12957	7.38588
13	12	14:00:00	17_59	Day_5	2.67797	5.80894	7.2212	6.8748	7.95398	10.6586	6.58169	6.24861	7.90069	7.23453	6.4751	6.14202	4.46329	4.84966	0.879335	3.89039	5.14278	5.44921	6.06208	8.81999	5.40924	4.67646	4.62317	0.879335
14	12	14:00:00	17_59	Day_5	3.02757	5.93756	7.08392	7.01043	8.08331	10.9933	6.87816	6.80467	6.1874	8.64179	10.7141	9.64118	7.23089	7.36316	3.49787	6.43725	7.34846	7.45134	8.5977	11.493	11.1697	10.9345	9.18558	7.77467
15	12	14:00:00	17_53	Day_5	2.65873	5.46435	6.71293	6.53666	7.62365	10.5027	6.4779	6.33101	4.06888	7.19767	9.59199	9.84171	7.91743	8.0937	4.33329	6.84513	8.21122	8.35811	9.03381	12.3242	8.66658	5.22932	6.0666	7.79992
16	12	14:00:00	17_53	Day_5	3.0572	5.89178	7.22745	6.88612	8.05854	10.9228	6.63382	6.24796	7.67268	8.4444	7.89529	6.72287	8.78573	9.21612	5.4614	8.31083	9.40905	9.80975	10.3737	13.4012	10.4776	10.3143	8.80058	8.35535
17	11	14:00:00	17_27	Day_5	2.93864	5.81476	6.55254	6.67759	7.91557	10.8417	6.80264	6.94019	7.64047	8.59084	10.4416	10.6541	5.85227	5.75223	1.72567	4.53926	5.65219	5.47713	6.64008	9.71627	7.27783	6.06485	5.70221	6.12738
18	11	14:00:00	17_27	Day_5	2.02103	4.82484	5.25182	5.66457	6.87433	9.83471	6.06308	6.51852	6.46159	8.55378	9.08038	6.73201	7.95601	7.48634	3.54391	6.2054	7.18745	6.67508	8.2122	11.443	7.5575	7.4721	5.29452	4.86754
19	11	14:00:00	17_24	Day_5	2.37184	5.1924	5.28855	6.04177	7.22769	10.1604	6.53857	7.11551	7.66039	9.1508	9.55145	5.88151	10.1604	9.5835	5.51292	8.38156	9.05464	8.44566	10.3527	13.3015	8.79823	7.74052	7.74052	5.67318
20	11	14:00:00	17_24	Day_5	2.23618	5.21251	6.15737	6.18887	7.30696	10.2675	6.12588	6.11013	5.40148	5.81092	9.02346	6.22036	8.99197	9.02346	5.14952	8.12584	9.07071	9.14945	10.2675	13.1494	12.9604	13.0864	10.9447	8.4408
22	13	14:00:00	17_55	Day_10	0.223783	3.07407	4.64055	4.41676	5.17056	8.24462	4.24009	3.99275	3.28607	4.39321	4.0752	3.78075	5.71235	5.91257	1.96693	4.79366	6.04213	6.27769	6.9726	9.94066	6.79593	7.00793	4.48743	3.15651
23	12	14:00:00	17_53	Day_10	3.33961	6.08826	6.6105	6.95408	8.17723	11.187	7.13275	7.55879	5.55227	6.52804	5.18121	8.02606	7.16023	6.87162	2.74865	5.93708	6.70671	6.32189	7.66873	10.6922	10.1013	10.0051	8.83691	6.01954
24	12	14:00:00	17_59	Day_10	3.17371	5.82274	6.9489	7.02568	8.3182	11.108	7.06407	7.11526	6.4626	7.83191	7.98547	6.60337	5.64358	5.554	1.68923	4.38945	5.554	5.41323	6.78253	9.6875	4.87575	4.92693	6.05309	6.21945
25	12	14:00:00	17_59	Day_10	2.82833	5.8598	7.12552	6.8755	7.98495	10.9227	6.59423	6.26608	8.35998	7.60993	3.34399	6.54735	8.64125	9.00065	5.23475	8.00058	9.29755	9.65695	10.1257	13.1885	8.6725	8.48499	7.70368	9.0319
26	12	14:00:00	17_53	Day_10	2.4145	5.22913	6.48467	6.40188	7.32629	10.3755	6.20872	6.05696	2.71804	5.53266	6.52606	8.60943	8.08514	8.20931	4.52547	7.07795	8.33349	8.49905	9.2441	12.514	9.98915	7.85059	8.54044	5.38089
27	11	14:00:00	17_27	Day_10	3.44658	6.27165	8.00906	7.54292	8.37632	11.2579	7.18979	6.72366	8.06556	9.35097	10.6505	11.0319	4.74611	5.2405	1.51141	4.1246	5.55125	6.00326	6.24339	9.40747	6.51178	4.1811	5.50888	4.98624
28	11	14:00:00	17_27	Day_10	3.51617	6.48627	7.352	7.47187	8.64393	11.5075	7.53846	7.72493	8.04458	10.2022	3.62272	3.78255	6.24654	6.12667	2.07774	4.91465	6.08671	5.98016	7.09894	10.069	8.65725	7.0723	6.77929	5.86029
29	11	14:00:00	17_24	Day_10	2.91328	5.77634	6.55489	6.79348	7.86085	10.7992	7.10741	7.45901	4.01832	3.32767	3.35279	6.0526	5.33684	5.09825	1.00458	3.82996	4.89733	4.5834	5.97726	8.95333	7.57203	6.45443	6.01493	4.35737
30	11	14:00:00	17_24	Day_10	2.93355	5.97002	7.03794	6.88354	8.05438	10.8335	6.75487	6.63908	8.6977	3.24234	3.35814	5.89282	5.68696	5.78989	1.74983	4.70911	5.87996	5.99575	6.935	9.73988	7.89999	4.97931	4.54185	2.04576
1	13	18:00:00	17_55	Day_0	0.70143	3.79292	4.923	4.76713	5.93618	8.75489	4.70218	4.49435	4.81908	6.0271	4.03972	4.78012	6.19596	6.4038	2.42903	5.42959	6.46874	6.66358	7.58584	10.4175	8.68994	4.23456	3.45519	6.68956
2	13	18:00:00	17_55	Day_0	1.81405	4.66297	5.8561	5.86828	6.89097	9.75206	5.9048	5.99003	5.07691	6.06308	7.00054	4.77254	5.21084	5.18649	1.26618	4.12728	5.21084	5.18649	6.3431	9.26506	6.6353	6.36745	5.01604	3.81073
3	12	18:00:00	17_53	Day_0	2.63032	5.31488	6.63004	6.60293	7.49778	10.6298	6.58937	6.53513	7.00968	6.30464	6.86053	6.44022	5.49114	5.55893	1.65412	4.37935	5.51826	5.59961	6.58937	9.65356	7.22661	6.20973	5.30132	4.25733
4	12	18:00:00	17_53	Day_0	1.36099	4.33369	5.02612	5.25295	6.39905	9.34787	5.46785	5.65886	4.95449	5.87376	5.89763	5.76631	5.47979	5.19326	1.26548	4.08298	5.10969	4.85898	6.30354	9.24042	4.08298	4.45307	4.8351	5.32458
5	12	18:00:00	17_59	Day_0	0.955153	3.91751	5.20489	4.98341	6.16005	8.97013	4.72039	4.40201	3.40533	4.67887	4.58197	5.60633	7.1152	7.37821	3.51607	6.03546	7.65507	8.05651	8.95629	11.4757	8.04267	6.2431	7.25363	5.27411
6	12	18:00:00	17_59	Day_0	2.81442	5.80389	6.70612	6.77345	7.93154	10.7056	6.75998	6.84078	6.61186	5.99242	7.97193	NA	5.5211	5.45377	1.25235	4.25529	5.34604	5.35951	6.4368	9.25121	6.20787	4.94206	4.55154	NA
7	11	18:00:00	17_27	Day_0	2.81614	5.74327	7.28313	6.96406	7.86578	10.8068	6.72823	6.38141	4.48086	6.11783	9.18368	9.96055	5.64616	5.9791	2.12251	4.95253	6.18719	6.52014	7.03342	10.0715	9.00334	5.10513	5.17449	3.96757
8	11	18:00:00	17_27	Day_0	1.81707	5.03002	6.11304	5.9566	7.17199	9.79531	5.75203	5.5234	5.12629	5.22256	6.72675	6.49811	4.86155	5.10222	1.34776	4.00717	5.31883	5.49933	6.16118	9.326	6.91929	4.88562	5.39103	3.88684
9	11	18:00:00	17_24	Day_0	2.29184	5.2753	7.2688	6.55006	7.2688	10.0217	5.9398	5.2075	8.9097	7.98754	8.55711	9.31654	4.75998	5.46516	1.84432	4.65149	5.95336	6.72635	6.91621	9.5742	7.5129	3.71577	2.67155	3.49879
10	11	18:00:00	17_24	Day_0	2.36199	5.25902	6.73363	6.42044	7.58186	10.3223	6.21164	5.9376	3.07972	5.52001	7.17732	8.05165	5.29817	5.53306	1.64426	4.58043	5.79405	6.05505	6.82498	9.60456	5.92455	2.66213	1.8922	2.34894
11	13	18:00:00	17_55	Day_5	1.09165	3.87041	5.17473	5.0046	6.11043	9.11603	4.84865	4.63599	4.26738	6.49322	7.15955	7.54234	6.39398	6.59246	2.69369	5.6284	6.77677	6.98943	7.85424	10.6755	5.86942	6.26638	6.12461	4.80612
12	13	18:00:00	17_55	Day_5	3.13229	5.85906	7.31333	7.2574	7.97055	11.0189	7.20147	7.15952	6.64213	3.90138	4.96412	6.8379	5.90101	5.97092	2.04158	4.83827	5.99889	6.08279	7.0896	10.0401	8.19429	5.70524	3.83146	6.01287
13	12	18:00:00	17_59	Day_5	2.63405	5.38375	6.95133	6.7072	7.52954	10.5748	6.48876	6.21893	3.55918	4.20164	6.19324	6.46307	4.6642	4.98543	1.20781	3.97035	5.12677	5.42229	6.18039	9.17421	4.29158	3.75192	1.67038	2.26143
14	12	18:00:00	17_59	Day_5	2.94867	5.88302	7.47187	7.17128	8.03011	10.9215	7.07108	6.81343	4.73791	4.7236	10.2631	9.10366	5.94028	6.12636	2.23297	5.15301	6.3697	6.58441	7.31442	10.2058	9.41856	8.91758	5.38204	3.14906
15	12	18:00:00	17_53	Day_5	1.56978	4.47188	5.22379	5.38209	6.66165	9.52418	5.56677	5.77783	2.90211	2.51956	2.74381	2.5987	7.58505	7.3608	3.40338	5.93613	7.2025	7.01782	8.20505	11.3842	10.131	9.76163	8.56121	5.34251
16	12	18:00:00	17_53	Day_5	2.04234	5.03686	6.20983	6.04424	7.2448	9.97713	5.93384	5.80964	4.59528	4.20889	6.88601	6.89981	7.86579	8.03138	4.13989	7.05161	8.11418	8.19698	9.17675	12.1299	10.4325	9.45274	9.70114	8.90076
17	11	18:00:00	17_27	Day_5	2.18218	5.1338	6.13029	6.19336	7.30337	10.091	6.25643	6.34472	7.22769	6.5087	9.77567	4.213	5.57528	5.46176	1.42536	4.18777	5.42392	5.24733	6.44563	9.42248	9.18282	7.6061	6.29427	3.01469
18	11	18:00:00	17_27	Day_5	2.39003	5.5977	6.00023	6.30213	7.53488	10.3274	6.54113	6.89335	6.16376	6.18892	5.22033	5.62286	5.71091	5.32096	1.19501	3.98757	5.11969	4.74232	6.15118	9.145	7.8242	5.63544	3.82405	1.59755
19	11	18:00:00	17_24	Day_5	2.37788	5.29928	5.47593	6.10097	7.29671	10.0143	6.60372	7.25594	7.25594	7.84022	7.10647	9.13107	6.49502	5.77486	1.7936	4.52477	5.35363	4.66065	6.54937	9.59306	8.5332	8.35656	5.93791	4.63348
20	11	18:00:00	17_24	Day_5	1.71578	4.59433	5.41677	5.53021	6.70715	9.71332	5.55857	5.61529	4.80703	4.05549	7.01911	8.25278	7.955	7.89828	3.81443	6.84895	7.82738	7.78484	8.99014	11.812	11.2731	10.2096	6.86313	8.21024
22	13	18:00:00	17_55	Day_10	0.32189	3.40965	4.22034	4.23226	5.48405	8.24992	4.19649	4.13688	3.42157	4.4707	5.7821	6.86699	5.7821	5.84171	1.84789	4.78066	5.85363	5.85363	6.97429	9.84745	6.1636	5.1264	4.33956	3.69578
23	12	18:00:00	17_53	Day_10	1.75636	4.47814	5.43192	5.78087	6.89749	9.73558	6.0135	6.37407	2.64035	3.68719	4.29203	4.58282	5.47845	5.15276	1.10499	3.90819	4.92013	4.55956	6.15307	9.04932	5.14113	5.68781	7.21154	5.5366
24	12	18:00:00	17_59	Day_10	1.63221	4.37674	5.87595	5.77922	6.92782	9.62398	5.64623	5.51324	5.19888	6.60137	5.99685	4.9208	4.73945	4.86035	0.979325	3.72385	4.95708	5.07798	6.09358	8.9711	6.28702	4.679	2.75662	2.06746
25	12	18:00:00	17_59	Day_10	1.76597	4.80807	6.0971	5.85218	6.94786	9.70637	5.65883	5.36235	6.83184	8.19821	8.30133	6.63849	4.88541	5.15611	1.26325	4.34402	5.33657	5.55571	6.43225	9.22943	6.71583	6.96075	6.47092	4.67917
26	12	18:00:00	17_53	Day_10	2.5544	5.5321	6.72902	6.71442	7.63401	10.6409	6.61225	6.59765	7.42966	9.47318	7.16692	6.64144	8.27626	8.34924	4.34978	7.07934	8.32005	8.39303	9.16665	12.3487	9.15205	9.16665	7.10853	8.71415
27	11	18:00:00	17_27	Day_10	2.47188	5.39878	7.19427	6.54248	7.45253	10.2564	6.16125	5.63244	2.9515	4.0829	2.73013	3.30814	4.16899	4.74699	1.156	4.21818	5.18971	5.75542	6.25963	9.00206	5.60784	5.63244	4.74699	4.00912
28	11	18:00:00	17_27	Day_10	1.942	5.0672	6.21183	6.17324	7.21498	9.99294	6.16038	6.1218	6.84201	3.17665	2.59791	6.9449	5.22153	5.27298	1.28609	4.15408	5.45303	5.35014	6.3533	9.28559	8.98978	7.48506	3.92258	2.12205
29	11	18:00:00	17_24	Day_10	1.44488	4.53114	5.54833	5.65236	6.66956	9.62867	5.80263	5.99914	3.43303	3.73357	2.88976	5.34027	4.77388	4.65829	0.647306	3.47927	4.5427	4.49646	5.58301	8.63459	6.58865	5.51366	5.39807	3.02847
30	11	18:00:00	17_24	Day_10	0.831884	4.56313	5.68862	5.50511	6.72847	9.3954	5.43171	5.26044	4.67323	2.91159	1.65153	5.95776	4.64876	4.86897	0.95422	3.93922	4.94237	5.17481	6.14126	8.94275	8.46564	6.4838	5.88436	1.19889
1	14	09:00:00	17_55	Day_0	0.737488	3.66853	4.7464	4.7464	5.72971	8.77421	4.80312	4.87876	3.21469	5.21914	4.5573	5.1435	6.37265	6.29701	2.30701	5.16241	6.2781	6.18355	7.29924	10.3059	8.03672	7.7909	3.97109	3.53616
2	14	09:00:00	17_55	Day_0	4.47759	7.35467	8.13587	8.36451	9.45057	12.4801	8.47883	8.65032	7.67858	8.61221	8.93612	9.46962	10.9177	10.7462	6.74496	9.6411	10.5938	10.4032	11.8323	14.7284	13.6233	10.9749	10.3651	10.3461
3	13	09:00:00	17_53	Day_0	3.20584	5.91969	7.01475	7.03063	8.07808	11.0935	7.09411	7.15759	5.1103	6.96714	8.90334	6.85605	7.69719	7.66544	3.58673	6.71322	7.60196	7.53848	8.83986	11.5855	8.0146	7.31629	7.37978	7.475
4	13	09:00:00	17_53	Day_0	2.55465	5.13784	5.10929	5.85143	7.2786	10.1758	6.36521	7.15016	5.80861	6.86472	7.54977	6.17968	9.37655	8.67724	4.5527	7.40705	8.14918	7.39278	9.36228	12.288	7.7353	7.70676	5.45182	8.79141
5	13	09:00:00	17_59	Day_0	1.36466	4.05199	5.45864	5.33267	6.27744	9.34267	5.37466	5.33267	5.6056	5.58461	6.40341	2.09948	7.13822	7.2432	3.31717	5.77356	7.28519	7.39016	8.75482	11.3162	10.8333	9.82555	8.56587	9.34267
6	13	09:00:00	17_59	Day_0	1.10843	4.07227	5.06022	5.13251	6.28913	9.20478	5.10841	5.03612	5.61443	5.44576	5.01203	NA	8.4096	8.3855	4.40962	7.44575	8.4096	8.31322	9.63851	12.4096	7.66262	6.91563	8.14454	NA
7	12	09:00:00	17_27	Day_0	3.66736	6.41377	7.35117	7.44984	8.53525	11.7092	7.56496	7.69652	5.96974	6.57822	10.887	11.331	8.89705	8.76548	4.65409	7.68008	8.6997	8.55169	9.85089	12.6466	8.43657	10.0482	10.5087	8.02543
8	12	09:00:00	17_27	Day_0	3.84461	6.59597	7.63456	7.68923	8.74604	11.8254	7.74389	7.76211	5.84891	4.93787	7.47058	9.18334	10.2584	10.2219	6.24978	8.8007	10.2037	10.1491	11.0054	14.2488	12.3173	9.74819	10.5317	9.96684
9	12	09:00:00	17_24	Day_0	3.24965	6.30915	7.44999	7.22528	8.40068	11.1491	6.94871	6.74129	4.90904	5.37574	9.36866	10.4749	9.62794	9.88722	6.10173	8.86739	10.0082	10.1984	10.9589	14.0703	9.04024	9.99093	12.3417	9.71437
10	12	09:00:00	17_24	Day_0	4.08001	7.05877	8.01559	8.10585	9.33347	12.2942	8.12391	8.21417	8.99046	8.68355	4.60355	8.21417	10.7055	10.6333	6.6616	9.35152	10.5611	10.543	11.7526	14.6591	14.0092	11.3735	9.02656	10.3625
11	14	09:00:00	17_55	Day_5	2.12035	5.00576	6.29546	6.01129	7.08239	10.1208	5.74898	5.46481	7.89118	6.92938	5.42109	4.17511	7.36656	7.65073	3.78165	6.73264	7.84746	8.17535	8.91857	11.7384	10.3831	7.58515	5.66154	4.34999
12	14	09:00:00	17_55	Day_5	3.43269	6.29326	6.86537	7.21874	8.34614	11.2572	7.52162	7.82451	9.28845	7.3197	8.26201	10.3654	10.6683	10.2981	6.39422	9.35576	10.0625	9.67547	11.5096	14.3365	13.2428	12.6875	11.1562	11.8798
13	13	09:00:00	17_59	Day_5	3.38117	6.12934	7.34904	7.28728	8.3217	11.4559	7.21008	7.14833	6.65428	5.03316	3.84435	3.67452	7.99748	8.121	3.96786	7.17921	8.18275	8.27539	9.27893	11.9653	11.5639	9.38701	9.24805	8.69224
14	13	09:00:00	17_59	Day_5	3.90192	6.89517	7.94637	7.92855	9.05102	12.0443	7.91074	7.89292	5.91524	8.69468	10.904	10.6189	10.6902	10.7258	6.84172	9.72807	10.6902	10.7436	11.9908	14.8415	14.2536	14.4139	12.5966	7.96419
15	13	09:00:00	17_53	Day_5	2.41712	5.24945	5.93158	6.10953	7.41448	10.232	6.28748	6.52474	7.34033	4.07796	5.44223	3.90002	8.33387	8.12627	4.24108	6.76201	8.02247	7.74072	8.97152	12.2191	10.4396	11.2404	9.31259	9.01601
16	13	09:00:00	17_53	Day_5	3.27102	6.38701	7.37917	7.36366	8.54185	11.4563	7.28615	7.27065	8.03027	8.72788	9.20846	7.37917	9.16195	9.23946	5.34835	8.2318	9.28597	9.39448	10.3246	13.3476	11.8439	11.3788	10.5727	10.0146
17	12	09:00:00	17_27	Day_5	5.11478	8.05526	9.11135	9.17347	10.2296	13.2736	9.33913	9.44267	10.9336	8.80073	6.04662	5.11478	10.9543	10.9543	6.91634	9.75328	10.8301	10.6851	12.0104	14.9095	11.5341	6.95776	8.78003	10.3952
18	12	09:00:00	17_27	Day_5	3.45058	6.25204	6.55952	7.0549	8.31898	11.2913	7.49904	8.14816	6.13247	10.0955	7.44779	7.39654	10.3347	9.80512	5.85916	8.55813	9.37807	8.78019	10.5055	13.6998	12.077	9.77095	5.94457	9.22433
19	12	09:00:00	17_24	Day_5	4.65183	7.4353	8.02631	8.38854	9.57056	12.6209	8.73171	9.07488	6.74896	5.9673	5.22377	8.61732	11.3817	11.0386	7.03494	9.91373	10.8288	10.4094	11.9727	14.9659	14.394	11.6486	11.1529	10.9814
20	12	09:00:00	17_24	Day_5	2.35972	5.23857	6.25325	6.22965	7.38592	10.4064	6.25325	6.15886	5.52174	4.48346	5.59253	8.18822	8.70736	8.70736	4.79023	7.83426	8.80175	8.87254	10.0288	12.7897	12.3885	11.3974	7.14994	10.2412
22	14	09:00:00	17_55	Day_10	0.962854	3.79124	5.31575	5.03492	5.79718	8.88634	4.87445	4.5535	3.08916	2.9688	3.41011	4.15231	6.11813	6.37891	2.50743	5.43611	6.55944	6.78009	7.46212	10.471	8.40491	7.9636	7.68277	7.18128
23	13	09:00:00	17_53	Day_10	4.74541	7.27755	8.62802	8.79683	9.99725	12.8295	8.83434	9.02191	5.58946	9.65963	9.2845	7.97154	9.64088	9.52834	5.58946	8.21538	9.35953	9.2845	10.6537	13.5798	11.479	12.1167	8.40294	8.4217
24	13	09:00:00	17_59	Day_10	3.99766	6.73111	8.06366	7.96116	9.02037	11.9759	7.85866	7.79032	6.25276	8.26867	8.06366	9.51581	8.76411	8.84953	4.93729	7.72198	8.91787	9.00329	10.2163	12.9326	7.92699	8.31993	8.64452	10.37
25	13	09:00:00	17_59	Day_10	3.64721	6.60848	7.9469	7.62903	8.69977	11.5774	7.37807	7.02674	8.90053	8.59939	8.5492	10.4063	9.83743	10.1553	6.34079	9.05111	10.4063	10.8245	11.1926	14.2877	7.2275	9.92108	12.2466	12.782
26	13	09:00:00	17_53	Day_10	2.81466	5.82014	6.75836	6.80607	7.96692	11.036	6.85377	6.90148	5.66112	5.08865	8.76202	7.0923	8.84948	8.85743	4.88192	7.58527	8.77792	8.71431	9.70024	12.8806	12.2128	8.25315	9.49351	8.98465
27	12	09:00:00	17_27	Day_10	3.31736	6.49186	7.28548	7.25374	8.53941	11.46	7.22199	7.22199	5.58713	3.25387	8.63465	9.30129	8.03149	8.07911	4.07924	7.03152	8.12673	8.17435	9.07908	12.079	10.46	8.57116	8.76163	11.1584
28	12	09:00:00	17_27	Day_10	4.70251	7.44114	8.79244	8.77442	9.74735	12.9364	8.72037	8.72037	8.41407	10.45	12.8283	9.00864	8.54019	8.54019	4.61243	7.45916	8.54019	8.54019	9.60321	12.6121	11.3689	9.35097	8.2339	12.7743
29	12	09:00:00	17_24	Day_10	3.30562	6.09203	7.35543	7.2689	8.16886	11.2495	7.21698	7.09583	9.31111	8.49769	8.49769	5.24399	9.01689	9.12074	5.20938	8.16886	9.15535	9.2765	10.3322	13.2052	12.3398	9.93416	6.73238	8.06501
30	12	09:00:00	17_24	Day_10	4.01684	6.83385	7.47724	7.73807	9.07702	11.8766	8.01629	8.39885	4.67762	5.32101	6.72951	11.042	9.75518	9.4248	5.32101	8.08585	9.16396	8.85096	10.2073	13.2677	10.6768	10.329	7.45985	8.27713
1	14	14:00:00	17_55	Day_0	2.79594	5.67268	6.85247	6.85247	7.82216	10.9413	6.85247	6.82015	6.44843	5.81813	7.62822	6.99792	8.04842	8.21003	4.21815	7.30499	8.08074	8.08074	9.34134	12.2181	10.3757	9.63224	7.61206	6.14136
2	14	14:00:00	17_55	Day_0	2.51414	5.43178	5.8508	6.30086	7.58897	10.46	6.61125	7.01475	7.40273	7.54241	7.60449	6.44053	10.3514	9.87031	5.81976	8.62876	9.59096	9.15642	10.7239	13.7346	9.42025	9.23402	8.39597	9.45129
3	13	14:00:00	17_53	Day_0	2.15979	4.92752	6.17539	6.0794	7.1673	10.175	6.1114	6.06341	5.34348	6.76734	7.82323	7.51926	7.77524	7.85523	4.0636	7.05531	7.88723	7.87123	9.27909	12.0628	8.71915	9.02312	8.1592	7.48727
4	13	14:00:00	17_53	Day_0	2.92585	5.5774	5.7755	6.40029	7.75654	10.6519	6.87269	7.5432	10.3471	10.3929	8.45753	5.21166	9.26518	8.68611	4.60211	7.52796	8.16799	7.58892	9.5852	12.4044	7.89369	7.2689	5.72978	5.79074
5	13	14:00:00	17_59	Day_0	3.38603	5.82956	7.4004	7.31313	8.77925	11.3624	7.24332	7.08623	7.10369	7.90656	9.14578	9.79157	9.98356	10.0185	6.10882	9.07596	10.1057	10.2279	11.2926	14.1026	10.7166	10.4024	10.6468	7.64475
6	13	14:00:00	17_59	Day_0	3.56574	6.77131	7.40161	7.61772	8.84232	11.7958	7.70776	7.9959	7.13148	6.5552	9.49063	NA	11.1114	10.8593	6.89737	9.70674	10.6972	10.5171	11.8318	14.8753	12.7862	11.5256	7.27555	NA
7	12	14:00:00	17_27	Day_0	1.84389	4.65101	5.58671	5.68304	6.75635	9.83867	5.7656	5.87568	2.13286	2.16038	7.26548	8.6828	7.84342	7.78837	3.7841	6.72882	7.71957	7.62325	8.84792	11.7789	9.23321	7.51317	8.26999	6.06833
8	12	14:00:00	17_27	Day_0	2.73041	5.6205	6.56257	6.65838	7.74416	10.8418	6.83402	7.07353	3.1296	6.81805	7.42481	10.5544	9.93168	9.74007	5.68437	8.22318	9.56443	9.38879	10.3468	13.668	10.2191	9.89975	8.90977	8.97364
9	12	14:00:00	17_24	Day_0	3.61053	6.6802	8.24428	7.90807	8.71204	11.6502	7.68881	7.5134	11.0216	8.3466	11.1093	11.9864	5.70083	5.99318	2.29495	5.15998	6.21244	6.50479	7.36723	10.2615	9.2675	7.38184	6.6802	6.79714
10	12	14:00:00	17_24	Day_0	3.2963	6.17698	7.23753	7.30919	8.62771	11.2791	7.40951	7.4525	6.26297	7.43817	9.71692	10.0752	6.43495	6.42062	2.45073	5.33141	6.36329	6.21998	7.55283	10.4478	6.97956	5.47472	4.11321	4.38551
11	14	14:00:00	17_55	Day_5	3.67444	6.76564	7.42665	7.65995	8.86532	11.7038	7.83492	8.1071	11.6843	7.31	6.92117	6.82396	11.8787	11.5677	7.62106	10.4595	11.4122	11.1789	12.637	15.5921	11.976	10.1679	9.83739	9.39024
12	14	14:00:00	17_55	Day_5	4.38021	7.06064	7.99225	8.36816	9.25074	12.3234	8.72773	9.18537	6.21075	6.94623	11.212	12.0946	7.81246	7.43655	3.26881	6.07999	7.14236	6.66838	8.2701	11.1793	9.92085	5.39354	5.6387	7.07698
13	13	14:00:00	17_59	Day_5	2.28921	5.17691	6.46365	6.26915	7.30153	10.3389	6.17937	6.05967	5.13202	5.61081	10.4735	8.45362	7.67559	7.85513	4.05475	7.0771	8.00476	8.12445	9.21669	12.0445	11.85	11.8351	8.67805	7.8701
14	13	14:00:00	17_59	Day_5	3.06187	5.9136	7.02428	7.08432	8.08993	11.0918	7.09932	7.06931	6.85918	6.49896	6.63404	3.7823	6.79914	6.82916	2.89676	5.73349	6.78413	6.82916	7.95485	10.8966	10.4163	10.3113	6.67907	5.73349
15	13	14:00:00	17_53	Day_5	2.92877	5.87329	6.92827	6.89678	8.04625	10.9435	6.99126	7.05424	6.015	9.33742	10.5184	6.66059	8.26669	8.26669	4.39316	7.02275	8.26669	8.20371	9.16422	12.3922	9.82555	10.4711	8.62885	8.36117
16	13	14:00:00	17_53	Day_5	2.04548	5.23403	6.40717	6.24173	7.42991	10.3176	6.06124	5.94092	2.7975	6.87342	8.12176	6.34701	8.27217	8.49777	4.76778	7.61039	8.60305	8.81362	9.74612	12.7542	9.24979	8.25713	9.89652	8.87378
17	12	14:00:00	17_27	Day_5	2.62844	5.49998	6.45716	6.54832	7.59666	10.6353	6.70025	6.8218	2.9475	4.37568	6.94335	9.79969	7.90053	7.80937	3.81352	6.63948	7.7334	7.55108	8.82732	11.8052	8.21959	5.21131	8.47787	6.8218
18	12	14:00:00	17_27	Day_5	4.45498	7.52095	7.53789	8.19852	9.48589	12.1623	8.65587	9.35037	8.43566	8.82526	6.80951	10.3498	7.89361	7.21605	3.09985	5.86092	6.70788	6.09807	7.94443	10.8918	9.72303	6.99584	7.11441	4.8107
19	12	14:00:00	17_24	Day_5	2.94382	5.97684	6.15526	6.79755	8.0286	10.8475	7.27926	7.86803	3.60395	2.9795	5.74491	10.6156	11.3649	10.7226	6.72618	9.4559	10.2944	9.63432	11.579	14.5407	12.7565	12.2035	7.49336	9.02771
20	12	14:00:00	17_24	Day_5	3.63573	6.52292	7.07541	7.43185	8.60812	11.6022	7.7883	8.25167	4.36644	8.16256	10.7824	7.7883	10.7111	10.3369	6.27341	9.19625	10.0161	9.58834	11.3349	14.1865	12.5112	12.8498	12.0122	9.62398
22	14	14:00:00	17_55	Day_10	2.87645	5.87466	7.88361	7.07699	7.92927	11.2623	6.71173	6.07251	8.90331	10.1209	7.3205	7.35094	7.7923	8.47717	4.91584	7.7162	8.97941	9.84691	9.89257	12.7081	11.0797	9.84691	7.85318	8.94897
23	13	14:00:00	17_53	Day_10	2.27577	5.05556	5.55959	5.97198	7.45352	10.2791	6.39964	6.84257	7.66735	6.85785	9.50018	10.0195	8.32411	7.8659	3.72676	6.41491	7.43824	6.91894	8.75177	11.6232	10.661	7.94227	9.01143	7.45352
24	13	14:00:00	17_59	Day_10	2.64127	5.41761	6.54316	6.54316	7.81877	10.6551	6.66322	6.67822	3.9319	2.82136	3.30159	5.58269	7.50362	7.51863	3.48168	6.31805	7.44359	7.39857	8.77924	11.4805	8.73421	7.93883	7.33854	6.28803
25	13	14:00:00	17_59	Day_10	2.97536	6.13864	7.56369	7.25049	8.36234	11.0088	6.95295	6.71806	7.06257	5.24603	6.56146	7.10955	6.63976	7.01559	3.13196	6.1543	7.23483	7.54803	8.26838	11.0871	9.91266	7.53237	6.04469	7.23483
26	13	14:00:00	17_53	Day_10	2.5531	5.62952	7.12015	6.88228	7.67517	10.815	6.6127	6.32726	7.46902	9.21338	5.99424	8.57906	9.41953	9.7684	6.13696	8.65835	9.92698	10.2758	10.7833	14.0976	12.1154	11.6079	9.64154	6.94571
27	12	14:00:00	17_27	Day_10	2.38262	5.59843	6.62164	6.47547	7.67409	10.5391	6.37315	6.35853	3.74203	8.09799	8.30264	8.68269	7.92259	7.99567	4.15132	6.98708	8.11261	8.21493	9.09197	12.147	9.83745	10.4221	9.06274	7.83488
28	12	14:00:00	17_27	Day_10	2.76522	5.54455	6.70143	6.74375	7.6749	10.6376	6.74375	6.80019	7.08235	5.36114	7.02592	4.81092	7.57614	7.54793	3.78102	6.37694	7.49149	7.46328	8.3521	11.7804	11.6675	10.8775	9.66417	4.30302
29	12	14:00:00	17_24	Day_10	1.70128	4.52357	5.90833	5.72369	6.56774	9.71973	5.67094	5.55225	7.45135	5.56544	5.81601	8.7438	6.26441	6.43586	2.63765	5.63138	6.56774	6.68644	7.76787	10.6297	9.32408	5.84239	6.11934	5.19617
30	12	14:00:00	17_24	Day_10	2.32853	5.27426	6.17201	6.25617	7.51863	10.3101	6.34034	6.43853	2.51089	8.59873	9.55259	6.64894	7.51863	7.43447	3.38058	6.17201	7.44849	7.39239	8.33221	11.3761	8.31819	6.91546	7.09781	7.46252
1	14	18:00:00	17_55	Day_0	1.20906	3.99514	5.37504	5.24362	6.09784	9.18619	5.15163	4.98078	3.29862	3.24605	5.07278	7.10977	6.63666	6.71551	2.85179	5.6773	6.78122	6.88636	7.76687	10.8421	8.45025	6.93893	4.62595	4.02142
2	14	18:00:00	17_55	Day_0	2.30598	5.17404	5.89465	6.12525	7.16294	10.3192	6.26937	6.58645	7.30706	5.73612	7.45119	5.92348	7.235	6.94676	2.85365	5.88024	6.78822	6.54321	8.05651	10.8237	10.0454	7.99886	6.55762	6.81704
3	13	18:00:00	17_53	Day_0	1.47675	4.15677	5.27801	5.31903	6.3719	9.46213	5.40107	5.40107	5.0729	5.89332	4.89515	2.18778	7.52048	7.42476	3.35003	6.44026	7.41109	7.32905	8.50498	11.3491	8.38191	7.88966	5.87965	6.1121
4	13	18:00:00	17_53	Day_0	1.23482	3.89346	4.25886	4.83847	6.09849	8.97134	5.11568	5.59448	5.95989	5.64489	5.22908	4.51087	7.40891	6.98051	2.87284	5.82129	6.5899	6.06069	7.84992	10.7606	9.51314	9.14774	5.75829	6.8923
5	13	18:00:00	17_59	Day_0	1.10366	3.90527	5.34852	5.23532	6.07014	9.14059	5.13628	5.05138	3.80622	6.73517	7.5417	1.93848	7.17381	7.23041	3.33929	5.773	7.3436	7.4851	8.8293	11.3338	10.4282	8.40482	9.31039	5.51831
6	13	18:00:00	17_59	Day_0	0.778508	3.69791	4.53203	4.71275	5.90832	8.81382	4.83787	4.85177	3.37817	3.5867	4.57373	NA	7.15949	7.03437	3.03062	6.07514	6.99267	6.86755	8.25774	11.0242	9.73135	7.47924	7.29851	NA
7	12	18:00:00	17_27	Day_0	1.70429	4.38247	5.34283	5.45103	6.5196	9.59003	5.53219	5.65393	3.17864	7.98042	7.764	7.29059	6.8307	6.7766	2.75933	5.78919	6.74954	6.65486	7.88574	10.7533	7.10122	8.61615	4.93704	3.65206
8	12	18:00:00	17_27	Day_0	1.44115	4.13835	5.53984	5.38118	6.29347	9.41376	5.26218	5.06386	3.0013	4.50856	3.97969	3.70204	7.4173	7.56274	3.71526	6.24058	7.66851	7.82717	8.44858	11.7011	9.6253	10.445	8.54113	7.73462
9	12	18:00:00	17_24	Day_0	1.04013	4.12292	5.18811	5.03773	6.2533	9.04786	4.87482	4.66178	6.26583	2.20557	2.15545	5.12545	6.15304	6.39115	2.45621	5.40115	6.55406	6.67937	7.40621	10.4389	6.98013	6.79216	7.79469	6.30342
10	12	18:00:00	17_24	Day_0	1.38177	4.29335	5.49006	5.42838	6.50172	9.32694	5.305	5.19397	5.39137	5.84784	4.56477	5.00891	6.84716	6.94585	3.02262	5.72447	7.01988	7.11858	8.03153	11.0171	9.35161	8.85812	7.30363	6.97053
11	14	18:00:00	17_55	Day_5	0.984183	3.89888	4.92092	4.92092	5.99342	8.95859	4.9083	4.84521	4.56762	4.65594	4.17647	4.71903	6.70002	6.6874	2.87684	5.7663	6.71263	6.71263	7.93655	10.8765	6.86405	5.28683	4.66856	4.11338
12	14	18:00:00	17_55	Day_5	1.33373	4.18815	4.87371	5.12301	6.30716	9.29869	5.34737	5.6216	8.5882	6.93039	6.38194	6.61877	6.51906	6.17004	2.14393	5.32244	5.99554	5.68392	7.49131	10.1089	7.94004	8.2018	7.14229	2.55527
13	13	18:00:00	17_59	Day_5	1.26232	4.07928	5.26187	5.24858	6.32487	9.36772	5.16886	5.14228	4.39818	7.77322	6.25844	6.7235	6.76336	6.8298	2.7771	5.84652	6.84309	6.94939	8.06554	10.7762	8.46417	9.84608	6.28501	6.33816
14	13	18:00:00	17_59	Day_5	1.31064	4.24745	5.40033	5.30324	6.41972	9.32012	5.23043	5.19402	3.85911	7.53619	8.00948	9.041	6.00711	6.07992	2.11159	5.14548	6.10419	6.177	7.30561	10.1089	9.69632	7.64541	8.25219	5.43673
15	13	18:00:00	17_53	Day_5	1.14622	4.08651	5.10814	5.10814	6.26682	9.10744	5.14552	5.25765	3.5757	2.52915	8.35991	8.63401	6.44124	6.34157	2.46686	5.02093	6.32911	6.30419	7.23861	10.4655	7.55008	6.77763	7.25107	4.80913
16	13	18:00:00	17_53	Day_5	1.22129	4.22662	5.25633	5.19646	6.46565	9.24348	5.14857	5.0887	6.41775	6.65722	7.33971	4.82529	6.22618	6.30999	2.46652	5.36409	6.30999	6.36986	7.49536	10.4648	8.72862	7.35168	5.75921	6.48959
17	12	18:00:00	17_27	Day_5	2.14166	4.94843	5.83968	5.98601	7.06349	10.0831	6.07912	6.13233	6.46489	4.23011	5.25438	8.42032	6.93047	6.86396	2.72696	5.60024	6.77084	6.66442	7.7419	10.7216	7.84832	6.58461	6.67772	6.15894
18	12	18:00:00	17_27	Day_5	1.4248	4.19739	4.65949	5.05741	6.30251	9.34466	5.41682	5.78907	4.82636	5.28846	5.35264	7.98403	6.7261	6.32818	2.23348	5.09592	5.99444	5.50667	7.09834	10.1533	8.44613	5.84041	5.05741	6.39236
19	12	18:00:00	17_24	Day_5	0.877928	3.68483	4.37728	4.71114	5.81164	9.17497	4.92135	5.14392	4.36491	2.55959	1.58274	4.87188	6.72666	6.49172	2.5225	5.44068	6.26915	5.91056	7.46857	10.4857	8.53198	8.16102	7.55513	6.57828
20	12	18:00:00	17_24	Day_5	0.584996	3.45028	4.47701	4.52476	5.68282	8.56004	4.54864	4.60833	2.07733	4.11885	4.77548	4.56058	6.6976	6.68567	2.79365	5.74251	6.63791	6.61403	7.92729	10.7926	9.08534	5.71863	6.14843	6.72148
22	14	18:00:00	17_55	Day_10	0.598989	3.4382	5.05547	4.83983	5.48674	8.5895	4.61222	4.3247	2.76733	3.68977	3.71373	4.60024	5.78623	6.04979	2.22824	5.03151	6.26543	6.52898	7.17589	10.1948	6.6967	6.99619	6.2774	5.42684
23	13	18:00:00	17_53	Day_10	2.49977	5.05447	5.45279	6.19448	7.82894	10.2875	6.74388	7.55424	8.88653	9.05135	7.01858	8.10364	7.33448	6.634	2.43109	4.99953	5.83737	5.17809	7.21087	10.1502	9.28485	7.96629	5.35664	5.59014
24	13	18:00:00	17_59	Day_10	1.39485	4.24973	5.08404	5.22743	6.54407	9.39895	5.37083	5.46208	5.08404	5.74887	6.60925	8.68197	6.06174	5.95745	1.92933	4.69296	5.91834	5.68369	7.27408	9.92039	6.27031	4.94064	4.96671	6.33549
25	13	18:00:00	17_59	Day_10	1.46922	4.64593	5.55923	5.46657	6.65784	9.5301	5.34745	5.26803	4.69887	7.14758	7.98146	9.08007	7.33289	7.43878	3.48114	6.27399	7.51819	7.69026	8.40502	11.4758	8.39179	5.33421	5.95632	7.02845
26	13	18:00:00	17_53	Day_10	1.43065	4.2675	5.45359	5.39245	6.48073	9.50099	5.29463	5.23349	6.93315	7.03098	6.77419	6.13835	6.4685	6.56632	2.77571	5.42914	6.59078	6.63969	7.55677	10.7727	10.3692	8.16816	6.18726	5.47805
27	12	18:00:00	17_27	Day_10	1.4824	4.6261	5.39286	5.3673	6.69635	9.50779	5.40564	5.44398	6.05738	6.15962	5.09894	2.44084	6.38965	6.37687	2.40251	5.29063	6.36409	6.31297	7.34809	10.4023	9.98063	8.91995	8.44711	5.29063
28	12	18:00:00	17_27	Day_10	1.62178	4.5357	5.40592	5.53777	6.68488	9.59881	5.70918	5.80148	9.08458	9.11095	7.89792	4.58844	6.44755	6.39481	2.26785	5.12903	6.18385	5.9597	7.26503	10.2581	6.44755	4.70711	3.16444	3.204
29	12	18:00:00	17_24	Day_10	1.0541	3.90951	4.88355	5.01698	6.09776	9.0866	5.11038	5.23047	6.96506	6.64483	4.4966	7.41872	7.01843	6.87166	2.82872	5.8309	6.80494	6.63149	7.97913	10.8212	9.36681	8.17928	6.55143	5.43061
30	12	18:00:00	17_24	Day_10	1.61844	4.56105	5.02919	5.40371	6.84826	9.69725	5.72472	6.07248	2.40759	3.35725	3.61139	6.03236	7.39666	7.03552	2.88911	5.65784	6.76801	6.3935	7.85143	10.8208	7.61067	8.13231	7.45016	8.3597
1	15	09:00:00	17_55	Day_0	0.319854	3.14338	4.21323	4.29044	5.29411	8.33823	4.35662	4.45588	3.51838	5.05147	4.10294	4.08088	6.33088	6.20956	2.22794	5.02941	6.13235	5.98897	7.11396	10.2243	6.70588	7.11396	4.16911	3.6397
2	15	09:00:00	17_55	Day_0	2.63618	5.56364	6.33556	6.59772	7.66093	10.7632	6.78706	7.06379	7.39877	5.60734	6.36469	7.35508	8.36003	8.06874	4.13632	7.04922	7.92309	7.60268	9.27759	12.1031	10.3117	8.62219	7.92309	7.74832
3	14	09:00:00	17_53	Day_0	2.61049	5.36133	6.6385	6.61043	7.59288	10.7788	6.6385	6.68061	7.34025	7.08762	6.32973	5.85255	6.96131	6.94727	3.03154	6.16132	6.9192	6.86306	8.39286	11.0314	7.41042	7.27007	6.69464	6.89113
4	14	09:00:00	17_53	Day_0	0.761253	3.66992	4.66978	4.72658	5.89687	8.73737	4.76067	4.80612	5.57873	4.97655	3.41996	1.87473	6.98762	6.9649	2.9882	5.95368	6.90809	6.874	8.0102	10.987	8.68056	6.55587	6.24909	5.05608
5	14	09:00:00	17_59	Day_0	1.27536	3.82609	4.6399	4.93141	6.14604	9.17048	5.2958	5.58731	7.16634	5.7938	6.68049	5.32009	7.42141	7.1056	3.04873	5.39297	6.85053	6.51044	8.45385	10.9924	10.3001	10.3851	8.42956	4.482
6	14	09:00:00	17_59	Day_0	1.82862	4.78034	5.65866	5.78824	6.94014	9.87746	5.90343	6.03302	3.90203	4.85234	3.83003	NA	7.94804	7.83285	3.87323	6.85374	7.74646	7.58807	9.07113	11.8645	8.66797	7.37209	4.66515	NA
7	13	09:00:00	17_27	Day_0	2.59595	5.33073	6.39965	6.45518	7.46857	10.5782	6.56624	6.64953	8.07939	6.01095	7.24646	8.24597	7.48246	7.42693	3.5677	6.46906	7.44081	7.30199	8.62079	11.5638	11.064	8.73185	8.27374	7.19093
8	13	09:00:00	17_27	Day_0	0.940828	3.70301	4.92126	4.87301	5.81385	8.85345	4.82477	4.70415	2.50888	1.67661	3.76332	5.07807	7.35777	7.41808	3.52208	6.06714	7.44221	7.51458	8.26242	11.5191	10.5783	9.07056	5.75353	7.56282
9	13	09:00:00	17_24	Day_0	1.98063	4.91443	6.25135	6.00377	7.13026	9.95265	5.71906	5.58289	2.43865	3.6394	7.39021	7.32832	7.3407	7.62541	3.84984	6.59796	7.86061	8.13295	8.65286	11.8219	9.37084	6.47417	6.99409	4.06028
10	13	09:00:00	17_24	Day_0	1.74709	4.68955	5.75357	5.76671	6.94895	9.78632	5.76671	5.80612	5.2544	6.31842	6.64682	8.30195	7.10658	7.10658	3.37595	5.97688	7.02776	7.0409	8.39391	11.3758	8.8668	8.14432	8.01296	8.42018
11	15	09:00:00	17_55	Day_5	1.00919	3.90137	4.84902	4.86133	6.03051	8.86116	4.88594	4.92287	2.70758	4.02444	4.20905	3.61831	7.42122	7.34738	3.45831	6.30127	7.33507	7.27353	8.55348	11.458	7.7289	5.58745	5.02133	4.08598
12	15	09:00:00	17_55	Day_5	1.14285	4.05077	5.11743	5.10473	6.1587	9.01583	5.15553	5.14283	7.23806	6.51425	6.28568	3.58093	8.03805	8.03805	4.08887	7.13647	7.94916	7.93647	9.26979	12.0888	10.8825	10.0825	9.02853	8.24123
13	14	09:00:00	17_59	Day_5	2.01769	4.82712	6.10414	5.97644	7.01082	10.0757	5.91259	5.79766	7.12575	3.56288	4.73773	9.33499	6.8065	6.94697	2.97545	6.01475	7.03636	7.18961	8.22399	10.9696	10.6503	9.85857	7.17683	7.52163
14	14	09:00:00	17_59	Day_5	1.50007	4.47434	5.66405	5.44421	6.5046	9.34956	5.30196	5.08213	7.83656	8.0176	7.73311	6.95721	7.82363	8.04347	4.31916	7.18998	8.19865	8.43141	9.29783	12.298	10.0091	9.95735	5.25024	4.83643
15	14	09:00:00	17_53	Day_5	1.14105	4.07866	5.30469	5.15902	6.23939	9.12844	5.04977	4.85555	5.26828	7.76888	8.64288	4.28503	7.07697	7.23477	3.45958	5.92378	7.38044	7.57466	8.19374	11.447	7.93883	6.62783	6.0573	4.78272
16	14	09:00:00	17_53	Day_5	1.0496	4.05686	4.92956	4.98852	6.32116	9.09256	5.05928	5.18901	7.77172	4.29272	4.10403	3.93893	6.66316	6.55702	2.75961	5.68432	6.49805	6.36833	7.77172	10.7554	8.36138	8.90387	7.84248	5.2008
17	13	09:00:00	17_27	Day_5	1.67929	4.50836	5.27992	5.46147	6.62638	9.66725	5.65814	5.71865	4.96222	4.64452	5.67327	3.40396	8.27541	8.01822	4.14527	6.95921	7.88206	7.62487	9.12261	12.1332	10.106	7.91232	5.58249	5.06812
18	13	09:00:00	17_27	Day_5	1.01629	3.91644	4.92034	5.03188	6.01099	8.93593	5.11864	5.23018	6.60589	8.45257	5.2054	7.63458	8.16751	8.03118	4.12714	6.7918	7.91964	7.83288	8.73763	12.1211	4.56092	6.5935	7.56022	8.46496
19	13	09:00:00	17_24	Day_5	1.08034	3.95708	4.62287	4.99974	6.09264	9.34624	5.26354	5.70322	7.85134	5.18817	4.64799	6.51976	8.29102	7.87647	3.94451	6.69563	7.58754	7.14786	8.75582	11.8712	9.15781	6.64538	6.25595	4.447
20	13	09:00:00	17_24	Day_5	1.24945	4.23499	5.02411	5.08988	6.39194	9.29856	5.18194	5.26085	2.61728	4.47173	2.59097	8.50943	7.82552	7.7203	3.81412	6.72074	7.66769	7.53617	8.98291	11.8106	10.5086	9.85095	7.47041	8.57519
22	15	09:00:00	17_55	Day_10	0.947301	3.72342	5.31542	5.07859	5.80223	8.92043	4.84177	4.39443	5.49961	4.60494	3.64448	5.22332	6.43376	6.90741	3.05242	5.77591	6.97319	7.34159	7.94681	10.9992	8.45993	7.07845	7.23634	6.4206
23	14	09:00:00	17_53	Day_10	2.48391	5.68308	6.86651	6.89252	8.20601	10.5209	6.99656	7.04858	7.16562	7.43872	9.81859	5.39698	7.84187	7.78985	3.68035	6.54139	7.6598	7.67281	8.63516	11.6783	11.1971	9.92263	8.63516	4.66871
24	14	09:00:00	17_59	Day_10	2.64821	5.44814	6.6895	6.63433	7.79292	10.6342	6.6757	6.63433	7.57224	4.85506	3.40681	3.50336	7.79292	7.86188	3.86198	6.59295	7.90326	7.93085	9.14461	11.8618	9.22737	8.37221	8.75841	9.25495
25	14	09:00:00	17_59	Day_10	1.96077	4.92042	6.31392	5.95629	7.07849	9.93949	5.68499	5.25338	6.04261	6.65921	6.80719	6.9675	7.02917	7.46078	3.6379	6.4249	7.75675	8.18836	8.57065	11.5673	11.222	8.98993	7.64576	6.17827
26	14	09:00:00	17_53	Day_10	1.47525	4.32979	5.43323	5.46921	6.45271	9.48716	5.36126	5.39724	3.74209	6.90847	6.47669	4.56967	6.71657	6.70458	2.81856	5.52918	6.70458	6.70458	7.66409	10.8185	10.0269	8.83949	5.75706	4.95347
27	13	09:00:00	17_27	Day_10	1.87999	5.03095	5.587	5.74587	7.12276	9.94275	5.86503	6.10334	9.29402	8.55261	1.66816	2.50224	7.34783	7.17572	3.25688	6.07686	7.03009	6.8977	8.16867	11.2402	8.67177	7.25516	7.136	6.10334
28	13	09:00:00	17_27	Day_10	2.54812	5.32185	6.39684	6.56937	7.55146	10.5243	6.60918	6.80825	8.73262	4.20705	5.08296	7.59127	6.88788	6.79498	2.80028	5.60055	6.62245	6.48974	7.73726	10.7897	9.92704	9.88723	3.03916	2.94626
29	13	09:00:00	17_24	Day_10	1.11801	3.97514	5.09314	5.14283	6.08693	9.1925	5.10557	5.11799	6.07451	5.9006	7.75152	5.93786	6.63351	6.63351	2.59626	5.56519	6.5714	6.58382	7.77636	10.5962	9.93784	9.5776	8.27325	5.88817
30	13	09:00:00	17_24	Day_10	1.83256	4.80022	5.51137	5.70283	7.02939	9.84661	5.93532	6.16781	5.33358	2.81722	4.88228	5.92164	7.68583	7.43966	3.30956	6.09943	7.2482	7.01571	8.27389	11.2826	10.6125	8.4927	7.61745	7.91832
1	15	14:00:00	17_55	Day_0	1.57416	4.32893	5.3826	5.42069	6.39818	9.53381	5.52225	5.57302	2.34854	3.35143	5.85231	7.88348	7.28682	7.19796	3.24987	5.99195	7.12179	7.02023	8.16277	11.2476	8.12468	6.98215	4.50666	4.55744
2	15	14:00:00	17_55	Day_0	3.38008	6.2393	6.79341	7.25886	8.37817	11.2374	7.6135	8.1122	6.03982	7.76865	8.06787	10.517	6.81557	6.35012	2.3716	5.15324	6.01765	5.53004	7.29211	10.2621	6.9264	7.05938	6.62718	5.26406
3	14	14:00:00	17_53	Day_0	3.2904	6.0601	7.33417	7.4228	8.26479	11.3225	7.40064	7.46711	6.61404	6.15981	8.82981	9.05138	5.91608	5.89392	2.00526	4.68633	5.84961	5.80529	6.92425	10.0042	8.94059	6.42571	6.61404	3.1907
4	14	14:00:00	17_53	Day_0	2.04776	4.94997	6.11381	5.98122	7.17452	9.97361	5.98122	6.02541	5.81917	6.2022	5.90756	7.17452	8.35308	8.38255	4.41962	7.42496	8.36781	8.41201	9.44325	12.4191	8.26469	8.07317	7.70487	7.52809
5	14	14:00:00	17_59	Day_0	0.924591	3.75119	4.72862	4.90032	5.97021	9.04777	5.13808	5.32299	4.88712	5.42866	3.83044	6.10229	7.59484	7.42313	3.35494	5.77208	7.33068	7.13255	8.70435	11.3328	11.346	10.0384	7.22501	6.86838
6	14	14:00:00	17_59	Day_0	0.839823	3.81479	4.8112	4.8539	6.00688	8.88221	4.86813	4.88237	3.33083	3.91443	5.15282	NA	7.40184	7.38761	3.51587	6.50508	7.43031	7.41608	8.69716	11.5156	8.91068	7.10292	8.17049	NA
7	13	14:00:00	17_27	Day_0	3.28459	6.19592	7.32633	7.39032	8.33944	11.2614	7.40098	7.49696	6.55851	7.14504	6.27057	4.415	6.07862	6.03596	2.11152	4.87356	5.9933	5.91865	6.98508	10.1097	6.18526	4.32968	3.55119	5.22548
8	13	14:00:00	17_27	Day_0	4.32473	7.38513	8.43677	8.42496	9.59476	12.1471	8.42496	8.35406	6.16806	8.165	10.0792	9.60658	5.75449	5.75449	1.85514	4.54924	5.70723	5.69541	6.75887	9.85472	4.69103	4.5965	4.86828	2.83589
9	13	14:00:00	17_24	Day_0	2.77554	5.87222	7.12236	6.81269	7.85639	10.8384	6.65213	6.31952	7.63848	8.0399	9.90937	6.76682	6.13601	6.41127	2.48881	5.45933	6.60625	6.90445	7.58113	10.4484	6.6636	5.3217	6.03279	2.7182
10	13	14:00:00	17_24	Day_0	2.94066	5.91512	6.97421	7.01927	8.28116	10.9852	7.05307	7.06434	4.38282	6.7038	7.39108	7.81922	6.07285	6.06159	2.02804	4.9687	6.03905	5.99399	7.27841	10.0275	6.81647	6.92914	2.33225	2.34351
11	15	14:00:00	17_55	Day_5	2.6869	5.66552	6.81704	6.69421	7.72291	10.9625	6.54068	6.70957	5.83441	3.50064	5.11278	6.38714	8.85909	8.88979	4.80571	7.73827	8.82838	8.82838	9.9492	12.805	8.62878	6.72492	5.65016	5.18955
12	15	14:00:00	17_55	Day_5	2.53873	5.30643	6.27215	6.49117	7.40711	10.5531	6.68033	6.90932	5.53542	7.42702	10.3441	9.5476	5.35621	5.16705	1.10509	4.02214	4.96794	4.71904	6.15268	9.07968	8.72127	4.34072	5.43586	2.8374
13	14	14:00:00	17_59	Day_5	2.65299	5.46862	7.26778	6.91201	7.47107	10.6221	6.60707	6.20048	6.89168	7.12547	6.47493	6.53592	5.02137	5.42796	1.74833	4.49281	5.63126	6.11916	6.63757	9.67682	6.44444	5.65159	4.83841	5.16368
14	14	14:00:00	17_59	Day_5	3.1129	6.05843	7.30805	7.28574	8.23411	11.3582	7.29689	7.25226	6.66093	6.48241	7.77666	6.8506	6.13653	6.14769	2.14221	5.15469	6.20348	6.19232	7.28574	10.142	9.52836	6.93986	5.29973	6.37084
15	14	14:00:00	17_53	Day_5	2.36235	5.33772	6.44414	6.36938	7.4758	10.3316	6.38433	6.32453	4.11169	5.68161	7.75988	9.01581	9.18028	9.21019	5.39753	7.86454	9.24009	9.31485	10.1222	13.3966	12.4995	9.83815	10.6156	8.85135
16	14	14:00:00	17_53	Day_5	2.19055	5.42277	6.74017	6.51039	7.52141	10.1562	6.34188	6.1887	5.45341	6.20402	6.06615	6.57166	8.79285	8.83881	4.88662	7.76651	8.9154	9.05327	9.86515	12.8676	8.47116	8.18011	7.72055	8.28734
17	13	14:00:00	17_27	Day_5	3.62973	6.62726	7.18316	7.51016	8.74187	11.565	7.77177	8.10967	8.64377	10.2788	11.1508	7.52106	7.03056	6.68176	2.57242	5.38465	6.39835	6.07135	7.52106	10.5186	7.90257	5.06854	6.30025	6.13675
18	13	14:00:00	17_27	Day_5	2.368	5.65298	6.21727	6.45911	7.61792	10.3185	6.61026	6.90248	7.50708	6.0762	6.93271	3.72835	6.04597	5.81421	1.82387	4.57478	5.6026	5.36076	6.78156	9.79447	9.76424	8.42405	5.82428	4.91739
19	13	14:00:00	17_24	Day_5	3.01391	6.00381	6.52013	6.9404	8.09313	10.9149	7.16855	7.61283	6.09987	7.26461	7.43271	7.69688	6.92839	6.54415	2.47357	5.28335	6.25597	5.85972	7.33665	10.3986	2.77376	2.64168	2.54561	2.65368
20	13	14:00:00	17_24	Day_5	1.29144	4.24741	5.05097	5.12272	6.44285	9.24098	5.28056	5.39535	4.20436	5.88323	5.62494	5.29491	8.30827	8.17913	4.20436	7.17467	8.06433	7.96389	9.34142	12.1969	11.9674	8.22217	7.60515	8.07868
22	15	14:00:00	17_55	Day_10	1.36307	4.60452	6.54939	6.30005	7.14781	10.7882	5.91772	5.36917	2.37706	3.4243	6.83198	7.01483	7.94571	8.52751	4.90373	7.2143	8.72698	9.27553	9.44176	12.8162	8.71035	9.04281	8.56075	7.2143
23	14	14:00:00	17_53	Day_10	1.33615	4.42671	5.06574	5.44916	6.5994	9.3995	5.69315	5.98361	6.21599	5.61181	4.9147	2.32373	5.728	5.40268	1.30129	4.29891	5.15869	4.7288	6.29732	9.24846	8.5862	5.68153	3.1719	3.26484
24	14	14:00:00	17_59	Day_10	1.85489	4.5948	5.58893	5.71016	6.99525	9.83214	5.87989	6.00112	2.1701	4.35233	5.71016	4.09774	5.69804	5.60105	1.55181	4.3887	5.50406	5.31008	6.91039	9.54118	5.29796	6.80127	9.09261	2.1701
25	14	14:00:00	17_59	Day_10	2.76076	5.68323	7.31196	6.74595	7.78556	10.4308	6.21459	5.62547	7.01163	8.89448	9.10241	9.81859	5.25583	5.89115	2.16009	5.19807	6.3532	6.96542	7.30041	9.9803	9.63377	9.0793	6.88456	4.00829
26	14	14:00:00	17_53	Day_10	1.85197	4.7547	5.67411	5.72665	6.77741	9.86402	5.72665	5.80546	5.31948	5.84486	5.83173	5.05679	7.23712	7.17145	3.2705	5.92367	7.14518	7.11891	8.104	11.2694	9.98223	7.64429	7.13204	6.29143
27	13	14:00:00	17_27	Day_10	2.89144	5.92592	7.06002	7.08045	8.07151	10.8914	6.99872	7.0498	3.21839	6.66155	7.2848	7.58109	4.99616	4.99616	1.08301	4.27075	4.99616	5.0166	6.33461	9.08301	4.5977	2.36015	2.42145	2.30907
28	13	14:00:00	17_27	Day_10	1.45136	4.27901	4.75445	5.2299	6.46856	9.34625	5.51767	5.96809	5.14232	5.56771	6.75633	8.0075	6.81889	6.38097	2.25211	5.07976	6.03065	5.50516	7.20675	10.1595	9.79667	9.14607	10.2596	6.89396
29	13	14:00:00	17_24	Day_10	1.30767	4.10633	5.10847	5.25512	6.24504	9.30035	5.36512	5.45066	6.61168	2.43202	1.88207	3.05531	7.13719	7.05165	3.04308	5.97618	6.91721	6.80722	8.18822	11.0358	10.9136	6.77056	6.66056	4.50963
30	13	14:00:00	17_24	Day_10	1.10404	4.08015	4.46416	4.87217	6.28822	9.04832	5.26819	5.7482	5.26819	2.20808	6.10822	7.28426	6.24022	5.90421	1.78806	4.48816	5.4602	4.93218	6.68424	9.68434	8.01629	5.41219	2.55609	5.11218
1	15	18:00:00	17_55	Day_0	2.32928	5.20059	6.27001	6.27001	7.22223	10.24	6.31396	6.41651	7.73497	4.14582	3.64774	3.58914	7.74962	7.70567	3.73564	6.79739	7.70567	7.60312	8.87763	11.7343	10.7088	7.96936	7.23688	5.78657
2	15	18:00:00	17_55	Day_0	1.81073	4.61401	5.20418	5.55291	6.78689	9.68406	5.76752	6.0626	4.72132	6.00895	6.77348	5.92847	5.96871	5.70045	1.50224	4.57377	5.35172	4.98957	6.78689	9.45605	7.67214	6.63935	5.231	3.67511
3	14	18:00:00	17_53	Day_0	1.97963	4.67791	5.85755	5.83043	6.87449	9.91174	5.83043	5.81687	8.54226	7.43041	7.51177	6.0745	5.92535	5.89823	1.9254	5.13892	5.9389	5.96602	7.30838	9.9253	6.34568	6.26433	4.4474	4.52876
4	14	18:00:00	17_53	Day_0	1.29497	4.29041	5.08832	5.25837	6.50102	9.35258	5.32378	5.4415	6.40946	6.06936	5.79467	4.95752	7.58671	7.42974	3.3617	6.37022	7.28585	7.18121	8.45002	11.3539	10.8176	5.3761	4.91828	4.99676
5	14	18:00:00	17_59	Day_0	1.98033	4.37903	5.46682	5.78757	7.36347	9.87374	5.96887	6.23384	8.24206	6.98693	7.22401	9.41352	9.3159	9.03698	4.75557	7.74001	8.70228	8.52098	9.90163	12.7187	9.79006	8.35363	7.47504	7.26584
6	14	18:00:00	17_59	Day_0	2.00355	5.0305	5.98183	5.93858	7.20702	9.88803	5.953	5.92417	7.32233	6.18362	5.76562	NA	8.44663	8.43221	4.45394	7.32233	8.43221	8.44663	9.55651	12.4537	10.7096	9.61416	5.92417	NA
7	13	18:00:00	17_27	Day_0	2.28949	5.07252	6.0459	6.16929	7.18379	10.337	6.25154	6.38864	6.4709	5.67574	8.69184	5.92252	7.38943	7.29347	3.04351	6.183	7.25234	7.14266	8.30797	11.0362	8.80152	8.45878	7.49911	6.32009
8	13	18:00:00	17_27	Day_0	1.669	4.40997	5.40051	5.53621	6.51318	9.64765	5.60405	5.75331	6.92025	5.59048	3.84006	4.84418	7.54444	7.39517	3.4737	6.02469	7.31376	7.19164	8.23646	11.4659	11.0724	7.95151	10.2854	4.85775
9	13	18:00:00	17_24	Day_0	1.65334	4.5276	5.71037	5.60863	6.74052	9.60207	5.41786	5.25252	7.57991	5.83755	7.83427	2.21293	6.49888	6.72781	2.69621	5.69765	6.80412	6.98217	7.68166	10.6831	8.01232	5.85027	4.33683	5.57047
10	13	18:00:00	17_24	Day_0	1.63353	4.5207	5.31847	5.44509	6.76205	9.61123	5.55906	5.71102	5.91363	6.00227	5.31847	5.34379	7.11661	6.97732	2.81119	5.6477	6.85069	6.73672	7.93971	10.8016	7.2939	6.36949	6.63542	6.20488
11	15	18:00:00	17_55	Day_5	1.23141	4.16884	4.96413	5.13088	6.2725	9.20993	5.24632	5.33611	8.37616	5.82355	4.34842	4.02774	7.22172	7.10627	3.12984	6.05444	7.00365	6.93952	8.32485	11.1212	7.88873	7.63218	5.04109	4.87434
12	15	18:00:00	17_55	Day_5	1.90839	4.70183	5.54539	5.65602	6.81765	9.8047	5.82197	5.87729	6.63788	6.43044	4.99224	7.19103	7.88248	7.78568	3.70615	6.90063	7.67505	7.53676	8.93348	11.6993	9.88767	7.27401	7.55058	4.28696
13	14	18:00:00	17_59	Day_5	2.2728	5.3032	6.87667	6.46873	7.41573	10.4316	6.23563	5.90053	9.61568	7.53229	8.62498	5.84226	7.1972	7.56142	3.65687	6.76012	7.83824	8.21704	8.91636	11.5971	6.73098	7.29918	8.62498	7.0515
14	14	18:00:00	17_59	Day_5	2.27135	5.23856	6.36767	6.28889	7.35236	10.267	6.19699	6.10508	8.84909	7.20794	8.83596	6.52522	6.94535	7.05038	3.07223	6.11821	7.16855	7.22107	8.25827	11.0679	8.74405	7.85127	7.48365	6.95848
15	14	18:00:00	17_53	Day_5	1.32946	4.23456	5.46554	5.30551	6.45032	9.35543	5.19472	5.04701	3.55752	7.81671	8.37065	8.05059	6.36415	6.51187	2.63429	5.24396	6.64728	6.795	7.49665	10.6233	9.14616	6.95502	6.51187	5.51478
16	14	18:00:00	17_53	Day_5	1.14698	4.18999	5.06778	5.14971	6.48395	9.19925	5.19653	5.38379	4.75178	6.78826	6.3201	5.27845	6.68292	6.55418	2.52804	5.48913	6.39032	6.3201	7.60753	10.5218	8.82473	8.22783	7.32663	6.6127
17	13	18:00:00	17_27	Day_5	2.37303	5.21193	5.95441	6.30381	7.38114	10.3947	6.52219	6.85703	6.43484	9.09903	9.76873	8.77875	7.01718	6.72601	2.56229	5.44486	6.52219	6.17278	7.65775	10.5112	9.31741	7.1482	5.75059	3.58138
18	13	18:00:00	17_27	Day_5	1.68953	4.61427	5.65071	5.79268	6.84332	9.86744	5.87787	5.97726	7.11307	3.43586	8.43347	5.96306	7.48222	7.38283	3.37907	6.3038	7.31184	7.22666	8.33408	11.3724	11.131	10.4495	7.93654	6.9427
19	13	18:00:00	17_24	Day_5	0.780423	3.6061	4.03668	4.50762	5.73208	8.69231	4.83056	5.22077	6.32412	2.58347	5.65135	7.60241	8.20791	7.79078	3.70029	6.60669	7.4544	7.01036	8.67885	11.6122	10.0648	4.9382	6.48559	6.62015
20	13	18:00:00	17_24	Day_5	1.5253	4.41674	5.10644	5.37171	6.645	9.52318	5.61045	5.78288	2.08237	2.215	3.24955	5.74309	8.19683	7.95809	3.83314	6.84396	7.81219	7.57344	8.95285	11.8045	9.5895	7.16228	4.78812	7.83871
22	15	18:00:00	17_55	Day_10	2.01678	4.89791	6.61286	6.14639	7.01073	9.98789	5.92688	5.55645	8.21806	7.58695	6.5717	6.14639	7.71043	8.09458	4.29424	7.2714	8.38269	8.83544	9.38423	12.2242	11.0169	10.6876	10.3583	8.6708
23	14	18:00:00	17_53	Day_10	3.09662	5.79214	6.62646	6.85109	8.13466	10.8943	7.05967	7.26825	7.3966	8.40742	10.1242	10.5414	8.34324	8.11861	3.97908	6.88317	7.87794	7.58914	9.24174	11.9533	10.9585	9.691	8.80854	9.2257
24	14	18:00:00	17_59	Day_10	3.07405	5.8997	7.15727	7.11069	8.19748	11.0697	6.97096	6.89333	4.85949	4.99922	8.8806	9.96739	7.46778	7.5454	3.47772	6.36546	7.65408	7.68513	8.83402	11.4734	8.18195	6.83123	6.07048	7.34357
25	14	18:00:00	17_59	Day_10	1.65855	4.90193	5.93391	5.8602	7.10103	9.93899	5.79877	5.74963	9.04215	6.90447	7.97331	7.18703	6.65876	6.74476	2.66596	5.5162	6.84304	6.90447	7.73988	10.6638	7.3836	6.72018	5.07392	3.40309
26	14	18:00:00	17_53	Day_10	1.88748	4.71245	5.71244	5.77494	6.76243	9.89989	5.69994	5.74994	4.52495	6.17493	5.51244	5.73744	6.74993	6.76243	2.82497	5.58744	6.76243	6.69993	7.69992	10.8249	6.24993	5.83744	6.67493	7.06242
27	13	18:00:00	17_27	Day_10	2.01084	5.29865	6.16463	6.14995	7.35352	10.0983	6.06189	6.06189	6.73706	6.35544	5.38671	3.1557	7.6324	7.72046	3.71346	6.64899	7.74982	7.72046	8.70387	11.7128	11.3752	10.8468	11.522	7.47095
28	13	18:00:00	17_27	Day_10	2.46861	5.28987	6.08718	6.34785	7.46715	10.3344	6.39384	6.51651	6.77717	8.46379	9.87443	7.03783	8.21847	8.0958	3.94057	6.82317	8.01914	7.83514	8.92378	11.929	11.2237	11.1164	6.94583	7.42115
29	13	18:00:00	17_24	Day_10	1.81147	4.59944	5.92973	5.83067	6.7364	9.79326	5.75991	5.675	5.97219	6.21278	2.67475	3.65124	7.26003	7.3591	3.21253	6.25523	7.3874	7.50062	8.50542	11.2085	10.8547	9.34039	6.34015	4.6985
30	13	18:00:00	17_24	Day_10	2.18037	5.14969	5.96733	6.13946	7.38744	10.199	6.22553	6.36898	5.98167	5.30748	2.79719	2.6394	6.92841	6.79931	2.78284	5.68044	6.75628	6.5698	7.74605	10.7728	10.4859	10.1272	8.13335	5.65175
1	16	09:00:00	17_55	Day_0	1.20252	3.99995	5.18981	5.17716	6.13917	9.1518	5.15184	5.15184	3.62021	2.48098	6.3417	4.91134	6.99992	6.99992	2.86073	5.75943	6.96195	6.9746	7.81004	10.8606	8.63281	4.30375	6.31638	7.10119
2	16	09:00:00	17_55	Day_0	1.74395	4.66345	5.15434	5.50313	6.78202	9.74028	5.89067	6.29113	2.48028	5.58064	6.79494	6.09736	6.98871	6.5495	2.41569	5.30935	6.25238	5.77441	7.58295	10.3345	4.5601	6.2653	6.01985	4.40509
3	15	09:00:00	17_53	Day_0	1.35843	4.0124	5.23247	5.21989	6.25129	9.33292	5.20732	5.157	4.69162	3.23256	6.33934	6.38965	6.28903	6.35192	2.27663	5.47145	6.35192	6.38965	7.53426	10.2763	8.06253	6.86762	5.42114	4.40232
4	15	09:00:00	17_53	Day_0	1.02426	3.90257	4.86201	4.88794	6.15854	9.02388	4.91387	4.9398	3.50064	5.8733	5.75662	3.3321	6.83274	6.85867	2.89127	5.79551	6.75495	6.72902	7.92183	10.8909	10.2556	9.23133	4.57677	3.73402
5	15	09:00:00	17_59	Day_0	3.10615	5.69832	7.19553	7.21043	8.75978	11.1136	7.19553	7.19553	3.90317	3.85847	5.88454	7.3594	5.18436	5.22905	1.17691	3.90317	5.13966	5.16946	6.21229	9.17691	7.19553	4.3352	3.82868	4.09683
6	15	09:00:00	17_59	Day_0	3.4909	6.25454	7.50544	7.47635	8.39271	11.3891	7.47635	7.4909	6.63272	7.99999	9.67271	NA	5.36726	5.4109	1.41091	4.27636	5.32363	5.32363	6.47272	9.41089	3.28727	4.37817	3.12727	NA
7	14	09:00:00	17_27	Day_0	1.15933	3.83567	5.15533	5.00733	5.994	9.12667	4.94567	4.79767	1.38133	5.624	9.12667	8.46067	5.90767	6.05567	2.146	5.13067	6.12967	6.27767	7.215	10.138	7.11633	6.512	5.24167	4.292
8	14	09:00:00	17_27	Day_0	1.82379	4.61474	5.77534	5.81679	6.7425	9.8236	5.8306	5.8306	3.26072	4.03445	3.46797	6.21747	7.51623	7.50241	3.48178	6.13457	7.44715	7.4057	8.28996	11.4816	10.3901	9.89268	6.75632	6.63197
9	14	09:00:00	17_24	Day_0	2.45068	5.41497	6.57428	6.47155	7.63086	10.4778	6.42753	6.38351	2.75885	7.07322	7.29334	9.87609	8.74614	8.83418	4.96006	7.71891	8.87821	8.98093	9.83207	12.9578	9.77337	5.48835	5.07745	8.68744
10	14	09:00:00	17_24	Day_0	1.80255	4.73	5.73293	5.81424	7.06112	9.81238	5.8549	5.97688	6.66808	5.46187	2.15493	5.40765	7.54903	7.46771	3.45602	6.16662	7.34573	7.26442	8.52485	11.4523	10.4358	8.09115	6.61387	4.74356
11	16	09:00:00	17_55	Day_5	4.13741	7.07497	7.88866	8.19207	9.15746	12.2054	8.27482	8.56444	7.10255	9.9022	7.54387	7.25426	5.4338	5.24072	1.50326	4.23395	5.15797	4.82698	6.50952	9.47467	9.17126	8.37136	4.16499	2.93756
12	16	09:00:00	17_55	Day_5	1.24308	4.11371	4.857	5.12612	6.29231	9.18857	5.31835	5.53621	3.84459	5.89504	6.48454	7.4585	6.26668	5.97193	2.11452	5.15175	5.80533	5.4465	7.39443	10.0856	7.70199	8.95789	7.86859	3.02441
13	15	09:00:00	17_59	Day_5	1.35398	4.34033	5.92208	5.51715	6.50416	9.50317	5.25142	4.8971	5.26407	4.07459	4.66933	8.64269	5.90943	6.3017	2.59407	5.58042	6.59274	6.9344	7.76957	10.5281	10.0852	9.36397	7.41525	7.42791
14	15	09:00:00	17_59	Day_5	1.82999	4.77154	5.96442	5.88309	6.99464	9.82774	5.86953	5.77465	7.84864	8.81108	9.21774	7.31997	6.85909	6.94042	3.10421	6.01864	6.98109	7.03531	8.2553	11.102	10.3971	8.39086	7.75375	3.55154
15	15	09:00:00	17_53	Day_5	1.92913	4.74757	5.93789	5.80107	6.96402	9.9056	5.71898	5.54112	6.36202	2.39431	5.4043	8.52374	7.08716	7.29238	3.47517	5.99262	7.41552	7.51129	8.19538	11.4653	10.3024	7.48393	4.63812	4.62444
16	15	09:00:00	17_53	Day_5	1.22074	4.21925	5.19111	5.19111	6.4711	9.20888	5.20296	5.20296	5.70073	6.17481	5.38073	4.66962	6.96888	6.93333	2.96296	5.86666	6.93333	6.92147	8.02369	10.963	7.76295	7.56147	6.80296	5.08444
17	14	09:00:00	17_27	Day_5	2.58259	5.41463	6.30973	6.50049	7.54233	10.5651	6.64723	6.83798	6.47114	5.53202	6.70592	10.1836	7.17548	7.02874	2.99345	5.91354	6.97005	6.76462	8.02656	10.976	9.86078	6.82331	3.47769	6.13364
18	14	09:00:00	17_27	Day_5	1.46176	4.30626	5.10957	5.34661	6.49232	9.38949	5.63633	5.96556	4.20091	5.63633	7.80921	8.07259	7.33513	7.04541	2.92352	5.75485	6.78203	6.46598	7.74337	10.8776	6.54499	6.42647	6.87422	7.21661
19	14	09:00:00	17_24	Day_5	1.58932	4.37785	4.7824	5.27365	6.47286	9.5648	5.6493	6.11165	7.15193	5.88048	4.92689	4.59457	8.52452	8.00438	3.90105	6.80517	7.62873	7.15193	8.88573	11.7898	11.2408	8.38004	7.84545	6.1261
20	14	09:00:00	17_24	Day_5	3.58514	6.67037	7.47024	7.55594	8.81288	11.5982	7.4988	7.61307	6.75607	7.4131	7.91302	11.2125	5.1706	5.12775	1.01412	3.87081	4.9992	4.87065	5.98476	9.01285	8.31296	8.31296	4.37073	6.59895
22	16	09:00:00	17_55	Day_10	1.15821	3.80039	5.51358	5.15164	5.89965	8.98823	4.89828	4.52427	5.57391	3.20922	5.09132	4.71731	5.48945	5.8152	1.96655	4.86209	6.0565	6.35811	6.93722	9.90515	9.18126	6.72006	5.28435	5.8152
23	15	09:00:00	17_53	Day_10	2.86888	5.79401	6.39873	6.6378	7.91755	10.8427	6.905	7.20033	8.32538	9.0426	10.688	9.42231	8.36757	8.11443	4.05019	6.84875	7.90349	7.5941	9.05666	12.0099	11.6162	10.5474	9.26761	7.18627
24	15	09:00:00	17_59	Day_10	3.10318	5.93591	7.06045	7.04622	8.22771	11.0889	7.06045	7.03198	5.12452	6.59071	8.37005	9.99282	7.08892	7.07469	3.17436	5.8932	7.1601	7.1601	8.41276	11.1743	8.34158	7.60138	8.98215	6.81846
25	15	09:00:00	17_59	Day_10	1.91121	5.12486	6.48394	6.15833	7.19179	10.0798	5.97429	5.64867	5.18149	8.25357	8.12616	7.14932	8.22526	8.56503	4.70015	7.40415	8.76323	9.15963	9.64097	12.6564	10.3064	11.0284	8.12616	6.46978
26	15	09:00:00	17_53	Day_10	1.7161	4.47187	5.67439	5.57418	6.61386	9.69532	5.36124	5.31113	7.07733	6.36334	6.28818	4.44682	7.37796	7.39049	3.34451	6.0126	7.37796	7.47817	8.27985	11.3363	8.81848	8.21722	7.13996	5.92492
27	14	09:00:00	17_27	Day_10	1.47443	4.87695	5.77011	5.67087	6.94682	9.68301	5.61416	5.51492	8.81821	4.99037	1.54531	5.07543	7.03188	7.11694	3.48759	6.1529	7.20201	7.31542	8.2653	11.4835	8.88909	7.86833	6.79087	11.4835
28	14	09:00:00	17_27	Day_10	2.71829	5.50849	6.41459	6.65909	7.69463	10.6862	6.71662	6.94674	7.1481	10.643	6.65909	10.0534	7.6371	7.49328	3.4518	6.28515	7.34945	7.13371	8.38499	11.4341	11.6786	8.2987	7.66587	5.47973
29	14	09:00:00	17_24	Day_10	2.25038	5.04023	6.16542	6.19624	7.21354	10.2962	6.22707	6.24248	8.12294	8.44662	6.98233	4.2079	8.10752	8.06128	4.03835	6.98233	8.03046	7.98422	9.18647	12.038	9.86467	4.97857	4.91692	5.56429
30	14	09:00:00	17_24	Day_10	2.49186	5.37949	6.0391	6.27363	7.60751	10.4512	6.47884	6.68405	3.03421	6.02444	6.64008	7.46093	8.4137	8.14986	3.92835	6.80132	7.98862	7.72477	8.92673	11.9023	6.4935	7.18243	8.61891	8.1352
1	16	14:00:00	17_55	Day_0	1.84942	4.72757	5.59449	5.84878	6.81973	9.84815	6.01061	6.21867	4.38081	5.90658	6.23023	6.63479	4.26522	4.03404	0	3.01686	3.87222	3.6526	5.15525	7.97561	6.49608	4.70446	5.71008	4.72757
2	16	14:00:00	17_55	Day_0	1.57281	4.52336	5.48656	5.5719	6.68141	9.49784	5.59629	5.65725	5.38902	3.37728	6.03521	6.44975	6.13275	6.02302	1.99954	4.95009	5.96206	5.86452	7.21787	9.99772	7.27883	4.27951	5.53532	4.99886
3	15	14:00:00	17_53	Day_0	1.76344	4.37734	5.8031	5.603	6.59102	9.7177	5.54046	5.44041	6.45345	6.79113	8.30444	5.74057	5.84062	5.9907	1.96355	5.15276	6.02822	6.14078	7.30391	9.95532	7.35393	6.81615	6.39092	6.14078
4	15	14:00:00	17_53	Day_0	1.12682	3.93794	4.7801	4.93429	6.0967	9.07388	4.95801	5.07663	5.88319	6.73721	5.69341	4.89871	6.76093	6.66604	2.53831	5.55108	6.54743	6.4644	7.60308	10.5328	8.56384	6.74907	6.59487	6.48812
5	15	14:00:00	17_59	Day_0	2.33691	4.83457	6.50379	6.45434	7.91336	10.4481	6.45434	6.4667	3.2148	4.87166	6.65217	9.52076	4.88403	4.93349	0.82843	3.90722	4.99531	5.0695	6.2565	8.82834	3.36318	5.18078	4.41417	2.69549
6	15	14:00:00	17_59	Day_0	2.35158	5.36984	6.10925	6.24259	7.57596	10.3275	6.35168	6.54563	4.90922	5.91531	5.56378	NA	4.86073	4.66679	0.654563	3.52737	4.5577	4.42436	5.75773	8.64265	6.06077	5.685	4.95771	NA
7	14	14:00:00	17_27	Day_0	1.55525	4.31583	5.54707	5.41747	6.46726	9.56481	5.43043	5.31378	3.99182	5.1453	8.91679	3.92702	6.95976	7.08937	2.99386	6.05253	7.20601	7.32265	8.15212	10.9905	8.26877	7.23193	6.80424	3.62893
8	14	14:00:00	17_27	Day_0	0.845447	3.55088	4.32386	4.52918	5.70073	8.78057	4.75866	5.00022	1.82375	3.62334	4.00983	4.10646	6.99305	6.72734	2.62089	5.18138	6.55825	6.26839	7.47617	10.5922	8.18876	6.08722	5.39878	2.8866
9	14	14:00:00	17_24	Day_0	2.55217	5.4815	6.77644	6.60043	7.5182	10.4727	6.46213	6.26098	4.41286	2.71561	4.52601	6.92731	3.50766	3.69624	0	2.51445	3.79682	3.93511	4.79003	7.98338	6.95245	3.11792	1.96127	1.73497
10	14	14:00:00	17_24	Day_0	2.87811	5.5892	7.18244	7.02825	7.87627	10.8058	6.91261	6.82267	6.15454	6.0646	5.35792	3.5334	3.90601	4.07305	0.10279	2.94236	4.18868	4.26578	5.22943	8.0947	6.36012	4.49705	5.75623	4.52275
11	16	14:00:00	17_55	Day_5	1.95946	4.89864	5.74416	5.81126	6.89836	9.93149	5.82468	5.87837	5.58311	5.01943	5.75758	9.67649	6.73731	6.69704	2.59024	5.63679	6.58968	6.42863	7.8244	10.5891	3.43576	4.34838	6.01258	7.15336
12	16	14:00:00	17_55	Day_5	2.6382	5.79084	6.46358	6.5823	7.87501	10.5792	6.68783	6.78016	2.95478	3.02073	5.47426	6.33167	4.72237	4.64322	0.461684	3.49561	4.5377	4.48493	5.67212	8.45542	3.46923	5.54021	4.35302	3.02073
13	15	14:00:00	17_59	Day_5	1.53408	4.23512	5.79543	5.4283	6.45102	9.57164	5.12673	4.75959	6.26745	5.23162	8.60136	8.24734	6.22812	6.58214	2.74037	5.76921	6.88371	7.25084	7.91955	10.673	10.4895	9.67653	8.35224	7.36885
14	15	14:00:00	17_59	Day_5	2.85603	5.90156	6.97088	6.9438	8.09434	10.8556	6.93027	6.88966	6.36177	6.9438	9.05537	4.95406	4.26374	4.30435	0.297785	3.24856	4.38556	4.35849	5.44134	8.29737	7.87777	5.14356	1.137	0.947498
15	15	14:00:00	17_53	Day_5	1.8476	4.72457	5.91232	5.71436	6.9285	9.80547	5.5296	5.41083	6.32143	9.09283	9.06643	9.35677	7.02088	7.24523	3.2069	5.80674	7.3772	7.60155	7.99746	11.1912	9.40956	9.23799	7.13965	6.38741
16	15	14:00:00	17_53	Day_5	2.31688	5.34869	6.14305	6.24897	7.59938	10.2737	6.42108	6.65939	7.17572	8.49965	7.24192	6.8315	6.88446	6.67263	2.70082	5.66644	6.51375	6.30192	7.75825	10.6841	9.38669	8.076	7.09628	6.99037
17	14	14:00:00	17_27	Day_5	1.44601	4.67263	5.74817	5.86768	6.82371	9.30941	5.92743	6.03498	4.0034	5.49721	6.95517	2.64105	5.76012	5.68842	1.69697	4.51727	5.54501	5.46136	6.72811	9.69182	7.56464	6.79981	5.2104	5.19845
18	14	14:00:00	17_27	Day_5	2.29917	5.10926	5.754	6.03379	7.1043	10.1577	6.28925	6.59337	5.12142	5.57152	6.67853	8.47893	5.09709	4.79297	0.498761	3.53999	4.56184	4.14823	5.66884	8.4546	4.14823	4.46452	1.98288	3.55215
19	14	14:00:00	17_24	Day_5	1.3234	4.14016	4.60153	5.0629	6.21632	9.20306	5.41499	5.91278	8.32889	5.37857	2.75606	2.06401	7.16333	6.70197	2.65893	5.48784	6.38629	5.87636	7.58828	10.5507	8.89953	9.13021	7.52757	7.77039
20	14	14:00:00	17_24	Day_5	1.72915	4.54405	5.26788	5.52256	6.79596	9.69128	5.77724	6.04532	2.05085	2.45298	6.03192	7.47958	7.18469	6.93001	2.8283	5.92469	6.74235	6.54128	8.09618	10.7904	7.8549	6.05873	7.68064	8.51171
22	16	14:00:00	17_55	Day_10	2.62657	5.76652	6.99624	7.04399	7.89166	10.8406	7.10369	7.11563	8.70351	9.40791	7.78421	7.15144	4.52487	4.42936	0.274596	3.45036	4.42936	4.41742	5.5755	8.27371	5.98142	5.42029	5.20539	5.12182
23	15	14:00:00	17_53	Day_10	0.80863	3.75435	4.53988	4.77092	5.84524	8.80251	4.81712	5.07126	7.60112	8.43285	8.62924	6.33042	6.49214	6.33042	2.01002	5.02506	6.2149	5.91455	7.19681	9.99236	8.52527	6.58456	6.16869	5.42937
24	15	14:00:00	17_59	Day_10	0.551258	3.39755	4.60131	4.53381	5.70383	8.55012	4.52256	4.46631	4.32006	7.60511	4.41006	2.80129	6.12008	6.14259	2.05878	4.89382	6.14259	6.16509	7.4476	10.0576	3.3188	5.83883	6.8851	6.94135
25	15	14:00:00	17_59	Day_10	2.06238	5.09449	6.24177	6.05056	7.26613	10.107	5.92763	5.62715	4.61645	3.11406	5.84569	8.50902	7.59393	7.83977	4.08378	6.7881	8.0583	8.34513	8.9734	12.0601	11.145	8.23586	7.81246	6.58322
26	15	14:00:00	17_53	Day_10	1.98017	4.85803	5.83491	5.90092	6.8778	10.0197	5.84811	5.87452	5.7029	6.38936	7.86789	5.87452	6.34976	6.28375	2.2838	5.04284	6.19134	6.16494	7.26064	10.2837	6.70619	5.43888	6.7986	6.46857
27	14	14:00:00	17_27	Day_10	1.89339	5.01271	5.95259	5.80275	7.08317	9.97093	5.78913	5.69378	7.92771	2.17944	3.88212	2.35652	7.05593	7.19214	3.28278	6.15691	7.26025	7.32836	8.26824	11.2786	9.75298	7.92771	7.46457	5.66654
28	14	14:00:00	17_27	Day_10	0.879502	3.73487	4.86738	4.91557	5.9276	8.87936	4.89148	4.91557	1.21685	4.59028	8.19262	8.59021	6.61434	6.60229	2.56622	5.42159	6.56615	6.49386	7.49384	10.5661	5.22882	5.46978	6.27699	7.50589
29	14	14:00:00	17_24	Day_10	0.0822377	3.13531	4.11188	4.08105	5.24265	8.0079	3.99881	3.91657	7.30887	3.93713	3.87545	2.7344	5.32489	5.40713	1.25412	4.14272	5.41741	5.48937	6.32202	9.25174	5.83888	4.36888	3.25867	4.1016
30	14	14:00:00	17_24	Day_10	0.314567	3.39515	5.14154	4.77273	5.80321	8.36313	4.63172	4.36054	4.00259	4.39308	5.4561	7.77739	5.94422	6.20455	1.95248	4.72934	6.38895	6.5842	6.96385	9.91427	5.58627	4.89205	7.99433	5.39102
1	16	18:00:00	17_55	Day_0	0.416117	3.26491	3.84108	4.25719	5.26014	8.30099	4.50259	4.83335	1.53643	3.53166	3.87308	5.95367	5.98568	5.63358	1.55777	4.38523	5.39885	5.02541	6.48715	9.49599	7.138	5.58023	3.07286	5.12143
2	16	18:00:00	17_55	Day_0	3.48633	6.2586	6.86066	7.14068	8.41481	11.3551	7.40671	7.72874	6.42662	6.49662	7.70074	8.73684	7.08468	6.80465	2.75826	5.58654	6.56663	6.2866	7.78475	10.711	6.51062	5.36251	6.81865	6.2446
3	15	18:00:00	17_53	Day_0	3.91336	6.6426	7.87004	7.8556	8.79422	11.9422	7.94224	7.87004	8.08664	8.66426	8.38989	8.38989	6.55596	6.51264	2.62816	5.31408	6.55596	6.55596	7.50903	10.6282	8.33213	5.58845	4.20217	3.97112
4	15	18:00:00	17_53	Day_0	0.924593	3.83581	4.68544	4.7729	6.03484	8.93356	4.83537	4.92283	2.69881	4.38557	4.61047	7.29679	6.72204	6.62208	2.52389	5.56005	6.55961	6.42217	7.59665	10.5204	6.14729	6.10981	5.95987	4.42305
5	15	18:00:00	17_59	Day_0	0	3.2506	3.14383	3.39296	4.73354	7.79433	3.70141	3.93869	5.5284	3.93869	4.259	2.8947	7.14183	6.7622	2.68115	5.11317	6.57238	6.25207	8.22141	10.6416	7.72314	6.85711	5.83685	6.44189
6	15	18:00:00	17_59	Day_0	0.613569	3.48083	4.57817	4.61357	5.76991	8.81416	4.60177	4.57817	3.74041	4.20059	4.82596	NA	6.0059	6.0295	2.0295	5.00295	5.9823	5.9941	7.22124	10.0295	6.40708	4.95575	3.61062	NA
7	14	18:00:00	17_27	Day_0	3.64158	6.5233	7.67025	7.68459	8.77419	11.8136	7.67025	7.67025	4.91756	6.33692	10.4803	10.3943	5.96416	5.94982	2.15054	4.8172	5.94982	5.93548	7.01075	10.1505	8.68817	4.57348	6.26523	3.22581
8	14	18:00:00	17_27	Day_0	1.92974	4.56513	5.35719	5.5444	6.65328	9.69191	5.74602	5.94763	4.1619	2.92341	5.02597	4.50753	7.57495	7.38774	3.31224	5.99084	7.21493	6.95571	8.1798	11.2904	10.772	9.69191	8.2086	4.85315
9	14	18:00:00	17_24	Day_0	2.459	5.53634	6.81617	6.61484	7.80839	10.7563	6.55732	6.54294	4.24213	7.52079	7.70773	6.68674	7.43451	7.62145	3.5375	6.4998	7.67897	7.72211	8.55616	11.5328	6.65798	5.45006	4.64477	7.53517
10	14	18:00:00	17_24	Day_0	3.63455	6.51007	7.75078	7.69239	8.9477	11.6481	7.6632	7.61941	5.0942	6.96256	9.07907	9.18124	6.40789	6.40789	2.45222	5.34235	6.52467	6.52467	7.61941	10.4511	8.26166	7.59022	3.51777	3.09447
11	16	18:00:00	17_55	Day_5	1.18591	4.11283	5.15996	5.09688	6.24494	9.23494	5.08426	5.00857	8.84384	5.08426	4.37776	4.89502	6.69912	6.77481	2.78814	5.76553	6.77481	6.83789	7.96072	10.7867	7.83456	6.14401	4.93287	4.60485
12	16	18:00:00	17_55	Day_5	3.63992	6.2132	7.65316	7.63983	8.38648	11.6131	7.61316	7.59983	4.34657	3.99991	7.3865	11.2398	5.55988	5.57321	1.66663	4.54657	5.57321	5.65321	6.69318	9.66645	7.06651	4.22657	2.8666	6.89318
13	15	18:00:00	17_59	Day_5	2.72261	5.43231	7.13556	6.73555	7.58718	10.6453	6.45168	6.02587	5.41941	4.49037	2.90326	6.89039	4.72263	5.14844	1.43227	4.2065	5.41941	5.81942	6.33555	9.35494	8.51622	5.17425	5.48393	6.142
14	15	18:00:00	17_59	Day_5	3.96521	6.97382	8.31613	8.14641	9.04129	12.0499	8.11556	7.96127	6.41839	7.31326	11.8802	7.85327	6.23324	6.43382	2.49947	5.50809	6.49553	6.64982	7.60641	10.4916	9.38072	8.887	7.09725	6.14067
15	15	18:00:00	17_53	Day_5	1.33041	4.22528	5.46945	5.29699	6.39335	9.32517	5.18613	4.93975	2.2543	5.61728	8.85706	8.22882	5.98683	6.24552	2.30358	4.93975	6.36871	6.57813	7.1571	10.286	8.52446	9.70705	5.70351	4.89048
16	15	18:00:00	17_53	Day_5	1.57599	4.61172	5.49014	5.54182	6.80778	9.6239	5.59349	5.73559	7.53119	7.67328	7.72496	5.76142	7.13073	6.98863	3.03573	5.98103	6.89821	6.73027	8.07374	11.032	8.37086	8.17709	7.86705	6.87237
17	14	18:00:00	17_27	Day_5	3.27243	5.97926	7.0162	7.04313	8.18781	11.2044	7.12393	7.12393	4.44404	6.94886	7.4202	10.4368	4.57871	4.52484	0.525205	3.47443	4.47098	4.45751	5.69645	8.52448	7.3394	6.94886	3.03003	4.84805
18	14	18:00:00	17_27	Day_5	3.52339	6.6029	6.8942	7.28261	8.57267	11.347	7.58778	8.0178	7.04679	8.32298	9.54368	11.1667	6.63064	6.25611	2.21946	4.97992	5.97867	5.56252	7.0884	10.1402	8.69751	6.26998	8.80849	7.31035
19	14	18:00:00	17_24	Day_5	2.54844	5.34251	5.61884	6.20222	7.39968	10.3933	6.63208	7.26151	6.72419	5.44997	7.70672	3.22393	8.7046	8.12123	4.05294	6.93912	7.69137	7.09264	8.99629	11.8825	11.6829	11.6368	8.27475	5.83377
20	14	18:00:00	17_24	Day_5	1.38544	4.46873	5.28369	5.40594	6.6148	9.50793	5.55535	5.7455	3.77601	2.43131	2.07816	1.99666	7.49768	7.36185	3.32777	6.39748	7.22603	7.06303	8.48922	11.3144	10.1463	9.69809	9.19552	6.66913
22	16	18:00:00	17_55	Day_10	0.23505	3.12616	4.51296	4.37193	5.1711	8.26201	4.32492	4.14863	1.6571	1.83339	1.05772	4.67749	5.84099	5.97027	2.02143	4.85378	6.02903	6.1348	7.01624	10.0131	8.81437	8.06221	7.32181	5.22986
23	15	18:00:00	17_53	Day_10	2.44852	4.94553	5.76979	6.07282	7.70921	10.4123	6.4001	6.75162	6.19404	7.81831	8.31529	6.20616	5.2122	4.94553	0.872741	3.49097	4.56977	4.18189	5.58797	8.81226	8.46074	1.97579	1.5273	1.07881
24	15	18:00:00	17_59	Day_10	2.32912	5.07723	5.95219	6.16169	7.55423	10.3516	6.26028	6.4328	4.05439	6.50674	9.51365	8.78657	5.40996	5.26208	1.1584	3.91883	5.04026	4.89238	6.33422	9.14395	5.47158	5.36067	5.17582	2.88367
25	15	18:00:00	17_59	Day_10	1.575	4.59697	6.30002	5.69819	6.65856	9.20674	5.2116	4.57136	4.90428	2.81708	5.59575	8.05429	6.37685	7.06831	3.3805	6.04392	7.49088	8.10551	8.05429	11.1915	8.41283	4.48172	7.08112	4.45611
26	15	18:00:00	17_53	Day_10	1.22788	4.07704	5.0665	5.12611	6.15133	9.27468	5.13803	5.18571	4.54197	5.99635	6.29438	5.30493	5.90098	5.8533	2.01468	4.72079	5.79369	5.69832	6.91428	10.0138	7.15271	7.37921	6.75931	5.6864
27	14	18:00:00	17_27	Day_10	2.73016	5.55916	6.93042	6.60922	7.67164	10.6365	6.38685	6.09037	4.54616	3.26137	7.12808	7.16514	4.78088	5.06501	1.22301	4.3485	5.26267	5.63328	6.46098	9.17879	8.42521	3.59492	2.8537	2.22366
28	14	18:00:00	17_27	Day_10	1.26059	3.93211	4.89201	5.01922	6.16416	9.17107	5.158	5.26209	7.86422	1.76945	5.37774	8.67377	4.15185	4.02463	0.127215	2.99534	3.92055	3.79333	5.25052	8.11865	5.00766	4.74166	0.346951	2.32457
29	14	18:00:00	17_24	Day_10	2.26366	5.19102	6.48285	6.50655	7.39543	10.2398	6.54211	6.53026	9.20873	4.26659	3.59105	2.58366	4.34955	4.3377	0.343698	3.15254	4.27844	4.26659	5.38065	8.34356	6.62507	5.23843	5.33324	4.76436
30	14	18:00:00	17_24	Day_10	1.6948	4.50366	5.70068	5.71254	6.71993	9.69472	5.74809	5.73624	6.8029	7.71548	6.86215	8.9125	3.94663	3.97033	0.0474069	2.84442	3.89922	3.88737	5.09625	8.04733	7.34808	6.71993	0.497773	3.25923
1	17	09:00:00	17_55	Day_0	1.68027	4.4107	4.92265	5.44773	6.48477	9.53025	5.77591	6.24849	7.65308	5.85467	6.34038	5.0408	7.70559	7.20676	2.92734	6.03845	6.89171	6.39288	7.95501	10.8167	9.54338	7.63996	7.14113	5.29021
2	17	09:00:00	17_55	Day_0	2.04104	5.21309	6.01911	6.29211	7.48813	10.1272	6.48711	6.72112	5.14809	5.8241	3.66606	7.24113	7.33213	7.05912	3.14605	5.9931	6.85112	6.65612	8.22914	11.1152	9.25616	8.00814	7.02012	6.70812
3	16	09:00:00	17_53	Day_0	1.63222	4.36525	5.85829	5.65584	6.5795	9.6415	5.54197	5.35217	6.42767	6.52889	6.95909	5.31421	7.0097	7.18684	3.23914	6.3644	7.33868	7.55378	8.41417	11.2231	7.655	7.06031	6.56685	6.81991
4	16	09:00:00	17_53	Day_0	2.12038	5.13898	6.14027	6.155	7.37716	10.2338	6.24335	6.40532	8.43735	7.02377	4.34384	6.92069	8.8202	8.67295	4.63834	7.58331	8.4668	8.37845	9.71842	12.6339	5.96358	5.7427	7.89253	8.86438
5	16	09:00:00	17_59	Day_0	1.99727	4.67477	5.96287	6.12207	7.78647	10.5074	6.426	6.59968	6.75888	6.88914	9.01667	9.72585	9.17587	9.04561	4.94976	7.84436	8.71274	8.51011	10.6232	12.9244	8.03251	7.0194	6.78783	8.27855
6	16	09:00:00	17_59	Day_0	2.11383	5.39543	6.10497	6.25279	7.52404	10.3178	6.38583	6.63712	7.24318	5.86845	10.0665	NA	7.9675	7.62751	3.51812	6.54843	7.50926	7.27275	8.61791	11.5004	9.51961	8.61791	12.4908	NA
7	15	09:00:00	17_27	Day_0	1.24675	4.03896	5.16883	5.16883	6.20779	9.23377	5.18182	5.16883	8.72727	8.98701	4.32468	2.25974	6.83117	6.87013	3	5.92208	6.85714	6.81818	8.05195	11	8.50649	6.27273	7.79221	4.54545
8	15	09:00:00	17_27	Day_0	2.42454	5.14439	5.84377	6.09245	7.27363	10.3043	6.34112	6.6675	2.90635	5.15993	6.74521	7.50676	9.41842	9.12313	4.98897	7.55339	8.89	8.57916	9.79143	12.9464	10.1178	8.33049	8.00411	8.54807
9	15	09:00:00	17_24	Day_0	3.13431	6.18467	7.01023	7.12217	8.19959	11.166	7.2481	7.41601	4.32367	5.89083	7.34605	9.43093	6.07273	5.87684	1.94495	4.85539	5.80688	5.63897	7.10818	9.93466	8.43746	3.56808	4.11379	6.00277
10	15	09:00:00	17_24	Day_0	2.97691	5.85911	7.23931	7.13106	8.2677	10.9334	7.11753	7.02281	4.27593	6.19739	4.12708	7.48288	5.6832	5.75085	1.82674	4.77659	5.84557	5.91323	6.96868	9.82381	7.49641	5.98089	4.18121	3.7482
11	17	09:00:00	17_55	Day_5	1.4064	4.35316	4.99608	5.23718	6.44267	9.33584	5.4247	5.69259	3.92454	4.43352	4.54068	4.246	6.41588	6.14799	2.00915	5.08984	5.96047	5.70598	7.25972	9.97877	4.67462	4.43352	3.36198	2.29043
12	17	09:00:00	17_55	Day_5	1.56491	4.38176	5.65873	5.64621	6.52256	9.53972	5.65873	5.60865	9.15162	4.03122	1.84034	5.52102	5.28315	5.28315	1.28949	4.21901	5.32071	5.29567	6.40989	9.28933	6.78547	5.13292	4.36924	2.69165
13	16	09:00:00	17_59	Day_5	1.77848	4.5866	6.09764	5.79008	6.79299	9.76157	5.61625	5.4023	5.7366	8.97263	9.46739	7.79589	6.23136	6.48543	2.60754	5.69648	6.65927	6.89996	7.836	10.5773	8.91914	7.43484	5.76334	4.26567
14	16	09:00:00	17_59	Day_5	3.0428	5.95136	7.50259	7.27886	8.1738	11.0824	7.14462	6.9358	8.3677	5.54864	6.47341	6.62257	5.26524	5.48898	1.38716	4.47471	5.62322	5.8022	6.66732	9.36706	8.99416	9.00908	7.45785	5.77237
15	16	09:00:00	17_53	Day_5	3.40347	6.09531	7.41029	7.16276	8.23021	11.1232	7.039	6.8843	4.14605	3.46535	8.09098	9.96289	8.15286	8.35398	4.50187	7.13182	8.52415	8.74074	9.25126	12.4846	9.03467	8.64791	7.1937	7.67328
16	16	09:00:00	17_53	Day_5	2.80693	5.79234	6.73339	6.79829	7.98272	10.7572	6.74962	6.86319	8.32345	6.37644	8.2261	6.50624	9.4592	9.41053	5.25691	8.27477	9.31318	9.2645	10.3029	13.2559	10.4003	9.11847	8.32345	5.79234
17	15	09:00:00	17_27	Day_5	1.44897	4.47864	5.54441	5.60428	6.5982	9.32849	5.61626	5.65218	5.00553	8.59802	2.71832	7.80767	5.74798	5.78391	1.95192	4.71813	5.71206	5.66416	6.89758	9.95119	9.57997	4.96961	3.70026	9.089
18	15	09:00:00	17_27	Day_5	1.765	5.32003	6.13368	6.20878	7.37293	10.1018	6.24634	6.27137	5.52031	7.82357	7.02243	7.66084	5.54534	5.4452	1.42702	4.2435	5.38261	5.33254	6.45914	9.42583	7.89867	8.39938	5.64549	4.40623
19	15	09:00:00	17_24	Day_5	2.65209	5.39616	5.30418	6.11667	7.37373	10.3937	6.66855	7.43505	5.94804	6.48459	8.55414	2.66742	8.84541	8.18622	4.06245	6.91383	7.52703	6.69921	8.86074	11.7734	8.67678	7.14378	5.31951	7.75698
20	15	09:00:00	17_24	Day_5	0.63723	3.44104	4.28218	4.4861	5.76056	8.64083	4.6008	4.66452	6.70365	1.32544	2.06462	0.63723	7.08599	7.00952	2.85479	5.888	6.85659	6.76738	8.10556	10.8456	9.431	8.88298	7.39186	7.73597
22	17	09:00:00	17_55	Day_10	1.90338	4.7796	6.23181	6.00622	6.92266	9.93987	5.86523	5.66784	8.02239	6.14721	5.20257	6.58428	6.75347	7.03546	3.03131	6.17541	7.14825	7.38793	8.23388	11.0114	8.82604	7.62762	6.57019	5.31536
23	16	09:00:00	17_53	Day_10	1.71514	4.26759	5.40201	5.41551	6.67148	9.64258	5.57757	5.68561	4.68624	6.87405	7.7924	9.22393	6.49591	6.38787	2.47142	5.22644	6.29334	6.14478	7.44127	10.4664	9.07537	7.88693	9.65609	7.90044
24	16	09:00:00	17_59	Day_10	1.2685	4.00447	5.04912	5.14861	6.40467	9.28988	5.16104	5.28541	4.65116	4.31538	3.58164	8.10844	6.39223	6.39223	2.35045	5.07399	6.33005	6.243	7.64829	10.347	7.27521	5.62119	3.45728	5.06155
25	16	09:00:00	17_59	Day_10	3.73509	6.68538	7.93525	7.73178	8.79272	11.6558	7.57191	7.35391	5.15937	7.65911	10.5077	11.1035	6.0023	6.23484	2.33988	5.40643	6.33657	6.54004	7.54285	10.3187	7.26671	8.61832	6.81618	4.72336
26	16	09:00:00	17_53	Day_10	2.18524	5.13382	6.36114	6.28631	7.24422	10.1778	6.1516	6.01689	5.20865	6.1067	5.95702	7.81298	7.45376	7.54357	3.66701	6.34618	7.6184	7.67827	8.57632	11.6596	8.1273	4.74466	7.90279	7.4837
27	15	09:00:00	17_27	Day_10	1.14797	4.3548	5.34056	5.24073	6.501	9.23367	5.17834	5.17834	5.47781	6.68817	1.44744	1.0731	5.78976	5.83967	1.79682	4.77905	5.92702	5.9395	6.88782	9.79518	8.85933	9.29606	6.57587	5.50277
28	15	09:00:00	17_27	Day_10	1.05209	4.29399	5.33384	5.48065	6.56944	9.51773	5.57852	5.76202	1.5659	6.70401	7.00985	9.16296	6.93644	6.71624	2.63022	5.35831	6.5939	6.4838	7.59706	10.6188	6.12903	6.77741	5.45618	5.23598
29	15	09:00:00	17_24	Day_10	0.675877	3.9777	4.99706	5.0303	6.20477	8.63128	5.0303	5.06354	1.18555	3.50126	3.65638	6.22693	5.96101	5.91669	1.90575	4.73114	5.88345	5.87237	6.89173	9.90548	5.4181	4.15498	2.65919	5.48458
30	15	09:00:00	17_24	Day_10	0.541424	3.94466	5.0496	4.99436	6.2319	8.59648	5.0275	4.99436	6.51918	2.36458	1.60217	1.86736	5.27059	5.31479	1.48063	4.22089	5.40319	5.34794	6.37554	9.48044	8.56333	2.64082	4.09935	6.36449
1	17	14:00:00	17_55	Day_0	0.27259	3.12886	3.74515	4.14811	5.26218	8.18956	4.44441	4.89477	1.3748	3.28293	5.60588	5.90217	6.54216	6.18661	2.05035	4.78811	5.86662	5.4044	6.93327	9.96732	7.57327	6.70809	5.27403	5.54662
2	17	14:00:00	17_55	Day_0	2.77853	5.49886	5.62979	6.29896	7.63731	10.605	6.79357	7.4191	6.45898	7.4191	7.9428	5.35339	8.93202	8.27739	4.2478	7.04087	7.72459	7.06997	9.16477	12.0451	9.15023	7.65186	7.50639	5.61524
3	16	14:00:00	17_53	Day_0	3.48464	6.15114	7.07533	7.27228	8.36313	11.4993	7.39349	7.5753	7.90861	7.12078	6.4087	9.06005	8.39343	8.25707	4.27247	7.33289	8.10557	7.98436	9.45397	12.2568	9.81758	8.59039	8.46918	7.51469
4	16	14:00:00	17_53	Day_0	4.33906	7.23638	7.81862	8.06815	9.35739	12.2963	8.27609	8.4979	5.37877	7.83248	9.81486	10.91	5.93328	5.71147	1.63581	4.36678	5.57285	5.28173	6.64028	9.60692	5.254	4.33906	2.92505	3.6875
5	16	14:00:00	17_59	Day_0	0.663647	3.02864	4.5852	4.549	6.09349	8.60328	4.549	4.56107	4.74206	4.69379	3.01658	8.36195	6.68474	6.64854	2.54599	5.5867	6.63647	6.63647	7.9155	10.546	7.7707	5.97282	5.00752	4.38007
6	16	14:00:00	17_59	Day_0	1.89533	4.89849	6.01967	5.8862	7.02073	9.85038	5.80612	5.73938	5.3523	4.92519	5.99298	NA	8.1686	8.30208	4.35125	7.1809	8.39551	8.48894	9.35652	12.3463	9.26309	6.43344	7.47454	NA
7	15	14:00:00	17_27	Day_0	3.1141	5.87108	6.77103	6.92816	7.98524	11.0993	7.07101	7.25671	5.22826	3.52836	4.22832	6.6139	8.05667	7.9281	3.8712	6.88531	7.87096	7.69955	8.98518	11.8564	11.8136	6.37105	5.37111	6.9853
8	15	14:00:00	17_27	Day_0	1.05035	3.81292	4.86328	4.92083	5.9568	8.99275	4.84889	4.89205	2.58991	4.23019	5.9568	4.80572	8.33088	8.31649	4.23019	6.80571	8.28772	8.23016	9.10785	12.2301	11.2086	10.4028	7.75535	8.27333
9	15	14:00:00	17_24	Day_0	2.64452	5.66682	6.78444	6.67426	7.82336	10.6253	6.59555	6.54833	5.80849	7.63447	8.18541	9.4447	9.46044	9.6336	5.74553	8.53171	9.6336	9.75953	10.6095	13.742	8.21689	5.98164	6.9576	7.77614
10	15	14:00:00	17_24	Day_0	2.23101	5.13437	6.43325	6.24988	7.39594	10.1923	6.03594	5.82201	7.2737	8.84763	4.21752	6.11235	8.41976	8.66425	4.92044	7.54875	8.77122	8.95459	9.90201	12.8971	12.5609	11.3384	8.11414	8.92403
11	17	14:00:00	17_55	Day_5	0.396985	3.56084	4.43902	4.45105	5.7623	8.61338	4.46308	4.48714	2.8992	3.82549	3.63302	3.11573	7.09762	7.08559	3.16385	5.97884	7.06153	6.98935	8.27654	11.1637	5.05254	5.30517	4.49917	3.96985
12	17	14:00:00	17_55	Day_5	2.61142	5.42823	6.36717	6.46987	7.55551	10.563	6.52855	6.63125	6.64592	6.63125	6.88065	7.89294	9.15464	9.11063	5.28152	8.24505	9.0226	8.94925	10.4457	13.2772	7.35012	6.13244	5.45757	5.61895
13	16	14:00:00	17_59	Day_5	3.04594	5.9482	7.54301	7.15508	8.10335	11.1924	6.93957	6.60911	5.30166	9.09471	10.2298	8.70679	7.12635	7.47117	3.67811	6.69532	7.71542	8.13208	8.85046	11.6234	10.9338	11.0343	9.79873	6.85336
14	16	14:00:00	17_59	Day_5	3.00966	5.90243	7.11506	7.01279	8.07932	11.0305	6.91052	6.74981	10.2124	9.74486	6.61832	3.90086	8.45918	8.6345	4.76285	7.65563	8.75138	8.89748	9.86173	12.7545	10.9429	10.8114	6.18002	7.1735
15	16	14:00:00	17_53	Day_5	4.22807	6.82879	7.92383	7.93903	9.00366	12.1823	8.01508	7.96945	10.1595	5.29269	5.77937	7.0265	4.65392	4.72996	0.608355	3.51325	4.66913	4.6235	5.71854	8.60823	6.3421	5.825	4.22807	1.65777
16	16	14:00:00	17_53	Day_5	3.84686	6.76939	7.53061	7.65295	8.86274	11.8261	7.77529	7.87044	6.86455	7.97919	8.65884	9.29772	4.28185	4.1731	0.0135932	2.86816	4.13232	3.92842	5.09744	8.00637	4.75761	5.13822	4.54012	0.910742
17	15	14:00:00	17_27	Day_5	3.46704	6.11007	6.14117	6.94963	8.24005	11.1785	7.54042	8.37998	4.07338	4.43097	10.681	10.2767	9.74813	9.03296	4.97512	7.61816	8.37998	7.54042	9.73259	12.6555	10.7898	7.49378	9.1107	7.08955
18	15	14:00:00	17_27	Day_5	2.75047	5.51534	6.06256	6.45137	7.6322	10.6563	6.82578	7.28659	9.24504	6.76818	8.89943	3.9169	9.40344	9.00023	5.11213	7.733	8.72663	8.30902	9.76345	13.0179	9.25944	8.02101	6.46577	6.27856
19	15	14:00:00	17_24	Day_5	1.90025	4.77986	5.74461	5.86154	6.92861	9.91054	5.94925	6.00772	5.43764	2.73344	6.11004	6.54856	8.44881	8.37572	4.48752	7.29404	8.28802	8.21493	9.50126	12.4832	11.7669	10.0275	7.58639	7.9372
20	15	14:00:00	17_24	Day_5	0.731218	3.50985	4.53355	4.63105	5.87412	8.71368	4.71636	4.82604	4.0217	1.66961	1.499	3.04674	6.60534	6.53222	2.64457	5.63038	6.44691	6.3616	7.78747	10.6392	7.86059	7.19031	5.63038	3.99733
22	17	14:00:00	17_55	Day_10	0.787846	3.61197	4.77556	4.7392	5.63613	8.73903	4.7392	4.70284	3.59985	3.38168	4.37558	4.98161	6.18156	6.24217	2.27869	5.11494	6.25429	6.24217	7.24819	10.2784	7.73301	6.4967	6.03611	2.87261
23	16	14:00:00	17_53	Day_10	2.64469	5.41167	4.89191	5.87029	7.32257	10.1507	6.63465	7.93406	8.37739	8.72899	3.68422	6.03845	9.24876	8.10222	4.26513	6.74166	7.38372	6.19132	8.57612	11.6641	10.6246	6.55821	5.79385	8.3621
24	16	14:00:00	17_59	Day_10	2.66734	5.29095	5.45128	6.12176	7.57932	10.3778	6.76309	7.41899	4.63505	6.07804	6.06346	4.38726	8.49759	7.88541	3.89169	6.42785	7.37527	6.60276	8.89113	11.6459	9.06604	9.00774	7.0546	5.52416
25	16	14:00:00	17_59	Day_10	2.69653	5.63819	7.40013	6.77196	7.8138	10.5563	6.32764	5.68416	7.20095	8.42665	9.00885	2.8191	8.21215	8.93224	5.34709	8.01297	9.39188	10.066	10.1273	13.1609	13.1762	8.93224	9.02417	9.39188
26	16	14:00:00	17_53	Day_10	5.50288	8.27023	9.46305	9.44715	10.3219	13.5664	9.44715	9.41534	8.58832	8.63603	9.73343	9.71752	5.64602	5.67783	1.60633	4.65996	5.74145	5.72554	6.74342	9.60619	5.37565	5.00985	5.08937	5.88459
27	15	14:00:00	17_27	Day_10	3.21758	6.25804	7.17313	7.14361	8.41293	11.291	7.11409	7.09933	6.75986	5.75621	8.73764	7.37976	7.40928	7.4388	3.60132	6.40563	7.4388	7.49784	8.54576	11.601	11.3648	11.1877	8.39817	5.91857
28	15	14:00:00	17_27	Day_10	3.32583	6.17028	6.75376	7.23513	8.37291	11.3632	7.48311	8.06659	7.52687	11.1153	10.5464	8.79594	8.3875	7.93531	3.79261	6.60789	7.58522	7.06009	8.65007	11.6842	10.1963	8.5042	7.36641	4.79911
29	15	14:00:00	17_24	Day_10	3.53699	6.44347	7.48919	7.44306	8.58105	11.6259	7.35079	7.25852	7.64297	7.13549	4.89027	7.19701	8.04281	8.10432	4.09061	6.90482	8.18121	8.2581	9.07315	12.0873	8.68869	7.13549	7.79676	4.45968
30	15	14:00:00	17_24	Day_10	3.73506	6.55192	7.54794	7.57906	8.87077	11.7966	7.62575	7.65688	4.6377	4.46651	5.02677	3.81288	8.37276	8.3572	4.37314	7.11218	8.34164	8.31051	9.29097	12.3724	9.11978	8.55952	8.15489	7.95257
1	17	18:00:00	17_55	Day_0	2.44466	5.34298	5.94784	6.33849	7.52301	10.6356	6.67872	7.03156	6.91815	9.77866	5.72102	6.11166	4.5869	4.18365	0.0126014	3.09994	3.93163	3.46537	5.27997	7.93886	5.77142	4.72551	2.40686	2.68409
2	17	18:00:00	17_55	Day_0	2.46867	5.32307	6.06881	6.35168	7.48315	10.3761	6.59597	6.87884	6.8917	6.75027	5.51593	9.93896	6.18453	5.8888	1.92865	4.77019	5.68308	5.41307	6.8917	9.88753	8.29318	6.48026	5.36164	4.64161
3	16	18:00:00	17_53	Day_0	2.59761	5.38529	6.7918	6.72845	7.48872	10.6565	6.62708	6.52571	5.96817	5.99351	5.93016	9.83291	5.24591	5.30926	1.46987	4.11816	5.41063	5.48666	6.37365	9.46544	7.51406	6.7918	4.09282	4.99248
4	16	18:00:00	17_53	Day_0	1.96439	4.88741	5.89318	5.94033	7.10325	9.8534	5.97176	6.0189	5.13885	6.77323	6.69465	6.85181	8.98907	8.92621	4.8717	7.85758	8.8162	8.78477	9.91626	12.8707	11.2049	12.1007	10.9535	9.72768
5	16	18:00:00	17_59	Day_0	2.53361	4.98113	5.96505	6.30943	7.84681	10.3681	6.6292	6.89978	8.57246	4.99343	7.60083	6.6661	4.91963	4.66135	0.319776	3.45604	4.25548	3.9726	5.65758	8.26498	6.00195	3.45604	2.05395	4.63675
6	16	18:00:00	17_59	Day_0	1.98709	5.07669	6.051	6.051	7.2048	9.93544	5.97408	5.97408	5.60231	5.70486	8.48679	NA	4.57671	4.64081	0.589716	3.51266	4.62799	4.64081	5.71768	8.58935	4.20493	5.58949	6.16638	NA
7	15	18:00:00	17_27	Day_0	2.54098	5.45891	6.53394	6.56186	7.60897	10.5688	6.56186	6.49206	9.82884	6.26867	7.39955	3.33678	5.79399	5.76606	1.84291	4.59331	5.76606	5.73814	6.75732	9.8428	6.88298	3.68581	1.99648	6.51998
8	15	18:00:00	17_27	Day_0	2.78471	5.11041	5.98254	6.15085	7.13009	10.2514	6.36506	6.65577	9.31808	7.11479	4.13117	4.52898	9.08857	8.95086	4.8962	7.482	8.78256	8.58365	9.60879	12.8678	10.5574	9.08857	9.30278	7.91042
9	15	18:00:00	17_24	Day_0	2.70021	5.67043	6.46024	6.50075	7.61458	10.5713	6.58175	6.5615	3.09849	7.9386	8.60691	9.09294	5.73794	5.65018	1.55937	4.5971	5.58943	5.58943	6.74376	9.55873	4.84012	7.97911	8.22213	7.99936
10	15	18:00:00	17_24	Day_0	3.1804	6.09232	7.35208	7.20752	8.38468	11.1727	7.16622	7.001	5.65863	4.87385	4.60538	7.45534	5.55537	5.61732	1.6315	4.56407	5.72058	5.94775	6.85644	9.62379	4.27495	6.9597	7.26948	5.59667
11	17	18:00:00	17_55	Day_5	3.42867	6.34031	7.59205	7.46959	8.58527	11.4153	7.29272	7.12945	4.23141	5.3879	6.01377	8.40839	5.10218	5.27906	1.27895	4.14977	5.42872	5.63281	6.35392	9.26556	6.62603	5.93214	5.80968	1.67352
12	17	18:00:00	17_55	Day_5	3.38405	6.04598	7.37694	7.34863	8.14154	11.299	7.33447	7.34863	7.49022	10.3645	10.8601	5.29554	5.84775	5.87607	1.93981	4.82829	5.89023	5.93271	6.99465	9.93976	8.9203	6.17341	7.44774	2.60529
13	16	18:00:00	17_59	Day_5	2.83324	5.61065	7.41108	6.97842	7.70418	10.7607	6.71324	6.33641	5.10821	4.24288	6.86677	9.1836	5.45713	5.86188	2.17727	4.95468	6.1131	6.54576	7.06216	10.1048	9.25339	4.94072	7.31339	7.42504
14	16	18:00:00	17_59	Day_5	3.20399	5.96531	7.50407	7.2722	8.15752	11.1296	7.25112	7.08249	4.0893	6.95602	8.7688	10.2022	6.32366	6.45013	2.5927	5.43834	6.5766	6.78739	7.69378	10.5816	5.17134	6.8436	6.85765	9.0077
15	16	18:00:00	17_53	Day_5	1.85342	4.89725	6.25341	6.01231	7.03697	9.85477	5.86163	5.57533	5.063	8.30272	8.96573	9.73422	8.25751	8.48354	4.62601	7.21779	8.6945	8.95066	9.3123	12.5972	7.14245	7.23286	7.53423	8.37806
16	16	18:00:00	17_53	Day_5	2.35159	5.26643	6.3507	6.22396	7.42088	10.1245	6.18172	6.18172	5.5903	8.09678	8.30801	9.35003	8.15311	8.18127	4.25257	7.20966	8.2376	8.26576	9.25146	12.2508	9.56125	9.68798	8.63188	9.35003
17	15	18:00:00	17_27	Day_5	3.61613	6.37728	6.85382	7.2743	8.47967	11.3109	7.55462	7.98911	4.49913	7.70879	8.12927	8.43763	6.75571	6.25113	2.14445	4.96166	5.98483	5.59238	7.16217	10.0635	5.4382	5.11584	2.81721	2.50886
18	15	18:00:00	17_27	Day_5	3.77685	6.70642	6.77822	7.38137	8.64511	11.4454	7.84091	8.5015	9.95193	7.36701	8.4297	9.33442	7.06544	6.43357	2.28334	5.05495	5.95967	5.37088	7.18032	10.0955	8.55894	8.74563	6.24688	2.88649
19	15	18:00:00	17_24	Day_5	3.01471	5.72311	5.8682	6.60979	7.78665	10.5757	7.09343	7.77053	6.89997	4.23994	6.85161	8.22193	9.68898	9.04412	4.91704	7.75441	8.54436	7.8995	9.81795	12.6876	11.8493	9.9308	7.88338	7.31913
20	15	18:00:00	17_24	Day_5	2.90857	6.05601	6.77262	6.88503	8.14962	10.9317	6.96933	7.05364	7.47517	7.19415	10.454	10.4821	5.05839	4.98813	0.814962	3.72354	4.87572	4.76332	5.87335	8.81003	7.67189	7.09579	5.227	5.57828
22	17	18:00:00	17_55	Day_10	0.923952	4.29228	5.45015	5.41506	6.43258	9.30969	5.43845	5.39167	7.80096	6.61971	5.53202	4.90045	3.73089	3.75429	0.0116956	2.78355	3.81276	3.85955	4.92385	8.01148	6.19866	4.80689	4.05837	1.96486
23	16	18:00:00	17_53	Day_10	4.20943	6.92361	8.41885	8.32134	9.50778	12.287	8.20757	8.17506	7.26492	4.92454	9.54028	10.2391	5.99721	6.15974	2.29162	5.3146	6.2085	6.32227	7.45995	10.2879	9.60529	4.40446	7.26492	3.07174
24	16	18:00:00	17_59	Day_10	4.28621	7.01647	8.22013	8.26416	9.49718	12.3449	8.24949	8.24949	8.67517	10.3486	9.99626	8.3082	5.97427	5.93024	2.011	4.77061	5.94491	5.85684	7.19261	10.0109	8.46967	5.51923	3.00915	5.85684
25	16	18:00:00	17_59	Day_10	3.14922	6.02577	7.5663	7.18458	8.04345	10.8382	6.89828	6.54383	4.58068	7.34817	7.19821	9.77484	4.53978	4.94877	1.02247	4.22622	5.2078	5.60315	6.3257	8.95686	7.93439	8.13888	6.55746	7.55267
26	16	18:00:00	17_53	Day_10	1.69088	4.61409	5.71746	5.70313	6.69186	9.67239	5.53117	5.45953	7.89553	6.76351	6.09002	4.65708	7.30803	7.36534	3.49639	6.176	7.43699	7.52297	8.33975	11.4922	9.44312	8.36841	7.35102	5.88941
27	15	18:00:00	17_27	Day_10	3.30324	6.32864	7.65611	7.54806	8.48964	11.2989	7.44001	7.3937	9.49296	7.71785	3.68913	3.30324	6.3132	6.37495	2.48515	5.60316	6.45212	6.57561	7.73329	10.4808	9.61644	9.38491	7.3474	6.06623
28	15	18:00:00	17_27	Day_10	2.7947	5.89403	6.79469	6.80794	7.98674	10.8477	6.82118	6.80794	4.66225	3.48344	9.05959	8.70197	5.52317	5.56291	1.49669	4.29138	5.5894	5.5894	6.56953	9.49668	8.71522	5.24503	5.92052	2.7947
29	15	18:00:00	17_24	Day_10	3.36778	6.14448	7.50533	7.20292	8.28886	11.1618	6.91425	6.5706	9.27857	7.76651	9.91089	10.4882	4.67365	5.07228	1.23714	4.19254	5.31971	5.60838	6.36441	9.18235	4.63241	5.20975	4.48121	4.97606
30	15	18:00:00	17_24	Day_10	3.5605	6.56998	7.88397	7.61552	8.7741	11.5716	7.43185	7.17752	7.62965	7.61552	6.96559	8.30784	5.43966	5.66572	1.82264	4.74734	5.8494	6.11785	6.96559	9.79139	9.08494	2.64212	2.74102	5.15708

## Sheet: Fig 1. Random distribution
Age	Hour	Distance
0	14:00	2.58936
0	14:00	1.85782
0	14:00	2.97482
0	14:00	1.81925
0	14:00	1.22512
0	14:00	1.38086
0	14:00	2.68548
0	14:00	2.86162
0	14:00	1.74554
0	14:00	2.74453
0	14:00	2.82245
0	14:00	1.6072
0	14:00	1.72457
0	14:00	2.75289
0	14:00	1.22772
0	14:00	1.50539
0	14:00	1.51647
0	14:00	1.46514
0	14:00	1.6098
0	14:00	2.85507
0	14:00	3.22741
0	14:00	1.75859
0	14:00	1.11169
0	14:00	2.4304
0	14:00	3.23217
0	14:00	2.11779
0	14:00	2.30628
0	14:00	2.93599
0	14:00	1.77557
0	14:00	2.5339
0	14:00	2.60826
0	14:00	2.32597
0	14:00	2.67975
0	14:00	2.90461
0	14:00	2.60404
0	14:00	1.03975
0	14:00	1.51525
0	14:00	1.72664
0	14:00	1.90522
0	14:00	1.9416
0	14:00	3.78929
0	14:00	4.37091
0	14:00	1.57571
0	14:00	2.88855
0	14:00	2.37185
0	14:00	2.71597
0	14:00	4.16995
0	14:00	2.11842
0	14:00	2.86793
0	14:00	3.91483
0	14:00	2.98034
0	14:00	2.98517
0	14:00	1.68699
0	14:00	1.05479
0	14:00	2.42764
0	14:00	2.72064
0	14:00	1.74401
0	14:00	1.70471
0	14:00	1.51701
0	14:00	1.64498
0	14:00	1.94389
0	14:00	2.53608
0	14:00	1.89118
0	14:00	2.55972
0	14:00	1.71326
0	14:00	2.61691
0	14:00	1.17446
0	14:00	2.67929
0	14:00	1.65024
0	14:00	1.60732
0	14:00	1.49787
0	14:00	2.66158
0	14:00	2.48581
0	14:00	2.40127
0	14:00	2.54166
0	14:00	1.66582
0	14:00	1.92701
0	14:00	2.71597
0	14:00	2.17867
0	14:00	1.72295
0	14:00	1.77066
0	14:00	1.64369
0	14:00	1.71934
0	14:00	1.85782
0	14:00	1.89676
0	14:00	2.87119
0	14:00	0.915407
0	14:00	0.913001
0	14:00	3.15667
0	14:00	2.56124
0	14:00	2.70139
0	14:00	2.78986
0	14:00	1.24883
0	14:00	1.665
0	14:00	2.16946
0	14:00	2.88189
0	14:00	2.7277
0	14:00	1.60475
0	14:00	1.64704
0	14:00	2.6226
0	14:00	2.78925
0	14:00	2.73732
0	14:00	2.61042
0	14:00	3.04453
0	14:00	1.69615
0	14:00	1.20965
0	14:00	1.77509
0	14:00	1.74352
0	14:00	1.62795
0	14:00	2.44015
0	14:00	0.928443
0	14:00	2.35297
0	14:00	2.29451
0	14:00	2.61311
0	14:00	1.75259
0	14:00	1.79109
0	14:00	1.81218
0	14:00	2.74453
0	14:00	2.3945
0	14:00	3.66698
0	14:00	1.7636
0	14:00	1.43298
0	14:00	2.67473
0	14:00	2.97885
0	14:00	1.86116
0	14:00	2.97161
0	14:00	1.87698
0	14:00	1.58666
0	14:00	2.04567
0	14:00	1.55378
0	14:00	1.94874
0	14:00	2.95825
0	14:00	1.6593
0	14:00	1.82444
0	14:00	2.6275
0	14:00	1.74271
0	14:00	1.31358
0	14:00	0.951635
0	14:00	2.52613
0	14:00	2.5074
0	14:00	1.87379
0	14:00	1.95051
0	14:00	1.95461
0	14:00	2.2153
0	14:00	2.91318
0	14:00	1.83554
0	14:00	2.52923
0	14:00	0.768566
0	14:00	1.67444
0	14:00	1.45255
0	14:00	2.03392
0	14:00	1.43443
0	14:00	2.92775
0	14:00	2.48684
0	14:00	1.80936
0	14:00	1.95461
0	14:00	1.59659
0	14:00	1.72624
0	14:00	2.60664
0	14:00	1.50539
0	14:00	1.00081
0	14:00	1.90891
0	14:00	2.46673
0	14:00	1.84002
0	14:00	1.13887
0	14:00	1.51855
0	14:00	1.54246
0	14:00	2.47939
0	14:00	1.58006
0	14:00	1.13551
0	14:00	2.006
0	14:00	1.366
0	14:00	1.88104
0	14:00	3.72929
0	14:00	1.64827
0	14:00	1.81055
0	14:00	1.36581
0	14:00	2.59064
0	14:00	2.60609
0	14:00	2.04116
0	14:00	2.82076
0	14:00	4.20091
0	14:00	1.52066
0	14:00	1.68145
0	14:00	1.82865
0	14:00	4.56513
0	14:00	0.908564
0	14:00	2.79458
0	14:00	2.99649
0	14:00	2.61691
0	14:00	2.75242
0	14:00	2.50434
0	14:00	2.37522
0	14:00	1.83469
0	14:00	0.997463
0	14:00	1.58006
0	14:00	0.854208
0	14:00	2.70571
0	14:00	1.89802
0	14:00	1.19743
0	14:00	1.05888
0	14:00	2.55313
0	14:00	1.68862
0	14:00	2.68841
0	14:00	1.77079
0	14:00	1.95364
0	14:00	1.84603
0	14:00	0.61848
0	14:00	2.12455
0	14:00	1.98601
0	14:00	2.51923
0	14:00	2.51157
0	14:00	1.48387
0	14:00	3.09152
0	14:00	2.79458
0	14:00	1.69846
0	14:00	1.68359
0	14:00	0.914425
0	14:00	2.63714
0	14:00	1.86525
0	14:00	2.56598
0	14:00	1.49787
0	14:00	1.64123
0	14:00	1.43877
0	14:00	2.70018
0	14:00	4.55765
0	14:00	2.07522
0	14:00	1.77676
0	14:00	1.00025
0	14:00	1.68859
0	14:00	2.87661
0	14:00	1.37848
0	14:00	2.44365
0	14:00	1.92034
0	14:00	1.7435
0	14:00	1.70041
0	14:00	3.17752
0	14:00	2.93225
0	14:00	1.47753
0	14:00	2.07903
0	14:00	2.58631
0	14:00	1.8167
0	14:00	1.9653
0	14:00	4.39963
0	14:00	2.37493
0	14:00	0.813566
0	14:00	1.90096
0	14:00	2.02744
0	14:00	1.98926
0	14:00	1.8127
0	14:00	2.36935
0	14:00	1.83169
0	14:00	1.71075
0	14:00	2.84435
0	14:00	4.402
0	14:00	1.75383
0	14:00	2.11422
0	14:00	2.56823
0	14:00	2.17062
0	14:00	1.68672
0	14:00	4.40835
0	14:00	1.47676
0	14:00	1.08581
0	14:00	2.06592
0	14:00	1.52031
0	14:00	1.02783
0	14:00	2.11311
0	14:00	1.87583
0	14:00	2.77313
0	14:00	0.989264
0	14:00	1.8357
0	14:00	0.914425
0	14:00	2.87292
0	14:00	2.59457
0	14:00	1.52288
0	14:00	1.51614
0	14:00	2.43933
0	14:00	2.49576
0	14:00	2.6231
0	14:00	1.88263
0	14:00	2.30628
0	14:00	2.18228
0	14:00	2.42764
0	14:00	1.71257
0	14:00	1.87638
0	14:00	2.58643
0	14:00	2.28507
0	14:00	2.35791
0	14:00	2.37798
0	14:00	2.12248
0	14:00	1.11169
0	14:00	0.893237
0	14:00	1.52288
0	14:00	0.75167
0	14:00	1.71572
0	14:00	2.54736
0	14:00	1.72274
0	14:00	2.77067
0	14:00	2.53802
0	14:00	1.3648
0	14:00	2.41388
0	14:00	2.56651
0	14:00	2.3539
0	14:00	1.75486
0	14:00	2.37328
0	14:00	4.37534
0	14:00	2.16946
0	14:00	1.54298
0	14:00	2.5048
0	14:00	1.58999
0	14:00	2.68548
0	14:00	2.71102
0	14:00	1.80552
0	14:00	0.849398
0	14:00	1.76534
0	14:00	2.71277
0	14:00	3.23217
0	14:00	2.64778
0	14:00	3.03553
0	14:00	2.72241
0	14:00	2.49975
0	14:00	2.59817
0	14:00	1.82416
0	14:00	1.7971
0	14:00	2.47076
0	14:00	2.57824
0	14:00	1.69134
0	14:00	1.26505
0	14:00	2.0113
0	14:00	1.69998
0	14:00	1.75519
0	14:00	1.99594
0	14:00	2.43686
0	14:00	1.83686
0	14:00	0.997406
0	14:00	3.71882
0	14:00	1.79621
0	14:00	2.70598
0	14:00	1.48514
0	14:00	2.37985
0	14:00	2.20733
0	14:00	2.23873
0	14:00	1.63535
0	14:00	2.71843
0	14:00	2.80162
0	14:00	2.85831
0	14:00	2.85578
0	14:00	1.03543
0	14:00	0.813566
0	14:00	1.68118
0	14:00	1.92884
0	14:00	1.43965
0	14:00	1.60445
0	14:00	1.72675
0	14:00	0.972561
0	14:00	1.4562
0	14:00	1.38012
0	14:00	1.4729
0	14:00	1.54354
0	14:00	1.78441
0	14:00	1.71753
0	14:00	3.03155
0	14:00	2.8031
0	14:00	2.65111
0	14:00	1.92356
0	14:00	2.18086
0	14:00	2.00895
0	14:00	1.78863
0	14:00	2.42764
0	14:00	1.68619
0	14:00	2.06474
0	14:00	2.04115
0	14:00	1.77079
0	14:00	2.65648
0	14:00	2.5953
0	14:00	1.51741
0	14:00	2.77207
0	14:00	1.78288
0	14:00	2.17867
0	14:00	1.63697
0	14:00	3.87383
0	14:00	4.16995
0	14:00	2.64626
0	14:00	2.76108
0	14:00	2.86947
0	14:00	2.71102
0	14:00	2.12458
0	14:00	2.87697
0	14:00	0.950992
0	14:00	1.89135
0	14:00	2.0762
0	14:00	1.48825
0	14:00	1.8556
0	14:00	1.64078
0	14:00	2.03342
0	14:00	0.907212
0	14:00	1.84243
0	14:00	1.74016
0	14:00	2.48389
0	14:00	2.54818
0	14:00	1.47907
0	14:00	2.57294
0	14:00	1.57218
0	14:00	1.63589
0	14:00	1.55522
0	14:00	2.439
0	14:00	1.74205
0	14:00	1.52239
0	14:00	2.67806
0	14:00	1.97684
0	14:00	2.92527
0	14:00	2.43058
0	14:00	2.39557
0	14:00	4.32348
0	14:00	1.89321
0	14:00	2.85377
0	14:00	2.33359
0	14:00	1.71684
0	14:00	1.80936
0	14:00	2.70793
0	14:00	2.57797
0	14:00	2.33458
0	14:00	2.73141
0	14:00	1.64844
0	14:00	3.16151
0	14:00	1.8726
0	14:00	1.70093
0	14:00	2.62687
0	14:00	2.78771
0	14:00	2.05002
0	14:00	2.59457
0	14:00	1.95382
0	14:00	0.887455
0	14:00	1.51419
0	14:00	2.53945
0	14:00	2.4965
0	14:00	1.67725
0	14:00	1.70177
0	14:00	0.693883
0	14:00	1.58226
0	14:00	1.68827
0	14:00	1.80552
0	14:00	2.73404
0	14:00	2.55148
0	14:00	2.74198
0	14:00	2.53958
0	14:00	1.67264
0	14:00	1.84113
0	14:00	1.16775
0	14:00	2.57797
0	14:00	2.88582
0	14:00	2.8022
0	14:00	1.75486
0	14:00	1.64958
0	14:00	1.86418
0	14:00	2.50049
0	14:00	1.9824
0	14:00	2.86919
0	14:00	1.51454
0	14:00	1.84805
0	14:00	1.71608
0	14:00	1.91248
0	14:00	1.93029
0	14:00	2.62503
0	14:00	1.97632
0	14:00	1.2959
0	14:00	2.04281
0	14:00	2.51157
0	14:00	2.0206
0	14:00	2.67506
0	14:00	2.90859
0	14:00	1.7064
0	14:00	1.90303
0	14:00	1.57013
0	14:00	1.67197
0	14:00	2.17561
0	14:00	1.93496
0	14:00	2.10185
0	14:00	1.85206
0	14:00	0.954061
0	14:00	1.69372
0	14:00	0.820299
0	14:00	2.04211
0	14:00	1.22154
0	14:00	1.89207
0	14:00	2.70571
0	14:00	1.40948
0	14:00	1.14201
0	14:00	1.71494
0	14:00	2.45017
0	14:00	2.78925
0	14:00	1.67322
0	14:00	1.49862
0	14:00	2.60612
0	14:00	2.8067
0	14:00	2.1351
0	14:00	3.76934
0	14:00	1.74209
0	14:00	1.4616
0	14:00	1.43965
0	18:00	1.70888
0	18:00	3.11243
0	18:00	2.62786
0	18:00	2.64742
0	18:00	1.47099
0	18:00	2.88361
0	18:00	1.87743
0	18:00	2.56183
0	18:00	3.69436
0	18:00	1.3265
0	18:00	2.58263
0	18:00	2.17562
0	18:00	1.78299
0	18:00	1.29446
0	18:00	0.753463
0	18:00	1.573
0	18:00	2.55117
0	18:00	1.1907
0	18:00	2.63906
0	18:00	1.11628
0	18:00	0.822549
0	18:00	2.72986
0	18:00	1.57571
0	18:00	2.72325
0	18:00	2.00327
0	18:00	1.6649
0	18:00	2.86138
0	18:00	1.68654
0	18:00	1.33081
0	18:00	1.52715
0	18:00	1.44358
0	18:00	1.41336
0	18:00	1.16846
0	18:00	1.52927
0	18:00	1.7882
0	18:00	2.49071
0	18:00	1.16019
0	18:00	0.73239
0	18:00	2.40919
0	18:00	0.655674
0	18:00	2.3453
0	18:00	1.95086
0	18:00	2.60209
0	18:00	2.11892
0	18:00	2.15682
0	18:00	0.807014
0	18:00	1.61796
0	18:00	1.8846
0	18:00	2.64567
0	18:00	1.49871
0	18:00	1.7465
0	18:00	1.73816
0	18:00	1.90293
0	18:00	2.24636
0	18:00	3.47844
0	18:00	2.32937
0	18:00	1.30394
0	18:00	1.95502
0	18:00	1.62421
0	18:00	1.30532
0	18:00	4.14283
0	18:00	0.582776
0	18:00	1.47233
0	18:00	1.9395
0	18:00	2.74154
0	18:00	2.13552
0	18:00	2.44641
0	18:00	2.52255
0	18:00	2.66776
0	18:00	1.72163
0	18:00	2.49049
0	18:00	0.580782
0	18:00	1.365
0	18:00	1.46104
0	18:00	2.43013
0	18:00	1.33371
0	18:00	0.776644
0	18:00	2.56478
0	18:00	2.0461
0	18:00	2.36827
0	18:00	2.54831
0	18:00	0.996131
0	18:00	1.68947
0	18:00	2.21856
0	18:00	1.33081
0	18:00	2.66776
0	18:00	4.11857
0	18:00	1.87105
0	18:00	2.60666
0	18:00	4.01647
0	18:00	2.04241
0	18:00	2.86356
0	18:00	1.18131
0	18:00	1.7439
0	18:00	1.50827
0	18:00	2.80735
0	18:00	2.63724
0	18:00	1.626
0	18:00	1.54257
0	18:00	2.03947
0	18:00	0.966021
0	18:00	2.46418
0	18:00	0.725966
0	18:00	1.27652
0	18:00	2.48093
0	18:00	2.2188
0	18:00	0.978032
0	18:00	1.35058
0	18:00	1.89291
0	18:00	1.58733
0	18:00	2.33467
0	18:00	2.44674
0	18:00	0.582776
0	18:00	1.64669
0	18:00	1.18818
0	18:00	2.07439
0	18:00	1.41981
0	18:00	2.37295
0	18:00	3.98294
0	18:00	0.771432
0	18:00	1.62154
0	18:00	1.10126
0	18:00	1.47484
0	18:00	1.46532
0	18:00	1.08977
0	18:00	1.30025
0	18:00	0.994152
0	18:00	1.35773
0	18:00	3.73896
0	18:00	2.60487
0	18:00	2.45045
0	18:00	2.53564
0	18:00	2.32009
0	18:00	1.24938
0	18:00	1.8555
0	18:00	2.47247
0	18:00	1.1751
0	18:00	1.6866
0	18:00	2.5882
0	18:00	1.77986
0	18:00	1.36237
0	18:00	2.66377
0	18:00	2.65567
0	18:00	1.47191
0	18:00	1.1821
0	18:00	2.44723
0	18:00	2.09155
0	18:00	1.68556
0	18:00	2.38592
0	18:00	1.45448
0	18:00	0.639169
0	18:00	1.77856
0	18:00	2.63272
0	18:00	2.38794
0	18:00	1.68556
0	18:00	2.24131
0	18:00	3.55496
0	18:00	2.29927
0	18:00	0.919966
0	18:00	1.45641
0	18:00	1.42066
0	18:00	2.43969
0	18:00	1.65788
0	18:00	1.1647
0	18:00	1.71502
0	18:00	2.45947
0	18:00	2.30705
0	18:00	1.41392
0	18:00	2.96293
0	18:00	2.67126
0	18:00	2.54076
0	18:00	3.47288
0	18:00	2.36544
0	18:00	2.16241
0	18:00	2.37999
0	18:00	1.95658
0	18:00	1.55435
0	18:00	2.63272
0	18:00	2.20869
0	18:00	1.0355
0	18:00	1.2187
0	18:00	4.29072
0	18:00	1.22175
0	18:00	2.44678
0	18:00	1.3815
0	18:00	1.90445
0	18:00	2.72917
0	18:00	1.9127
0	18:00	1.6472
0	18:00	1.60269
0	18:00	1.92215
0	18:00	2.58755
0	18:00	1.81551
0	18:00	1.55557
0	18:00	2.44503
0	18:00	1.9182
0	18:00	0.518933
0	18:00	3.6606
0	18:00	1.55181
0	18:00	0.893325
0	18:00	2.18683
0	18:00	1.71901
0	18:00	1.82337
0	18:00	1.10126
0	18:00	1.71067
0	18:00	3.1867
0	18:00	1.57471
0	18:00	2.01959
0	18:00	1.23577
0	18:00	3.05406
0	18:00	1.96522
0	18:00	2.54842
0	18:00	0.996207
0	18:00	1.80567
0	18:00	0.753463
0	18:00	2.45071
0	18:00	1.80366
0	18:00	2.37462
0	18:00	1.28907
0	18:00	2.37466
0	18:00	1.54495
0	18:00	1.82655
0	18:00	2.32914
0	18:00	1.81801
0	18:00	1.45821
0	18:00	0.518933
0	18:00	2.62657
0	18:00	2.21136
0	18:00	3.77285
0	18:00	2.58138
0	18:00	1.6923
0	18:00	2.253
0	18:00	3.48613
0	18:00	1.56872
0	18:00	4.11088
0	18:00	1.81801
0	18:00	1.68473
0	18:00	2.30254
0	18:00	2.36383
0	18:00	2.09172
0	18:00	2.34557
0	18:00	1.77655
0	18:00	2.68222
0	18:00	2.29657
0	18:00	2.08389
0	18:00	2.52275
0	18:00	1.63731
0	18:00	2.63382
0	18:00	1.44453
0	18:00	2.29495
0	18:00	1.7882
0	18:00	2.33957
0	18:00	2.03699
0	18:00	2.69845
0	18:00	2.60823
0	18:00	1.7081
0	18:00	1.03781
0	18:00	2.48659
0	18:00	2.55502
0	18:00	1.60793
0	18:00	2.26299
0	18:00	2.39669
0	18:00	2.67778
0	18:00	1.82323
0	18:00	2.71005
0	18:00	0.938563
0	18:00	2.0684
0	18:00	2.69382
0	18:00	1.81619
0	18:00	1.20377
0	18:00	1.08516
0	18:00	1.49919
0	18:00	2.03947
0	18:00	1.73572
0	18:00	1.51258
0	18:00	1.67469
0	18:00	1.76789
0	18:00	1.33498
0	18:00	1.52325
0	18:00	2.25642
0	18:00	1.71143
0	18:00	2.10252
0	18:00	2.978
0	18:00	2.43616
0	18:00	2.39298
0	18:00	4.06092
0	18:00	2.0206
0	18:00	0.847509
0	18:00	1.60266
0	18:00	1.36993
0	18:00	1.61796
0	18:00	1.56863
0	18:00	1.72595
0	18:00	3.82903
0	18:00	2.62657
0	18:00	2.23109
0	18:00	1.55663
0	18:00	1.84201
0	18:00	1.71666
0	18:00	0.333456
0	18:00	1.58733
0	18:00	1.01813
0	18:00	2.56137
0	18:00	2.56351
0	18:00	1.47338
0	18:00	1.14643
0	18:00	1.59457
0	18:00	1.30665
0	18:00	2.47977
0	18:00	2.32732
0	18:00	1.90901
0	18:00	1.77229
0	18:00	2.53945
0	18:00	1.82179
0	18:00	2.53675
0	18:00	2.05256
0	18:00	2.27752
0	18:00	2.15998
0	18:00	1.54776
0	18:00	2.56351
0	18:00	2.32937
0	18:00	2.5222
0	18:00	2.22579
0	18:00	1.68587
0	18:00	1.71612
0	18:00	2.6553
0	18:00	1.71929
0	18:00	2.13725
0	18:00	2.5248
0	18:00	2.1731
0	18:00	1.9654
0	18:00	1.60266
0	18:00	1.326
0	18:00	2.33795
0	18:00	1.17618
0	18:00	1.882
0	18:00	1.81753
0	18:00	1.59277
0	18:00	1.77258
0	18:00	1.67441
0	18:00	2.26408
0	18:00	1.88824
0	18:00	2.35585
0	18:00	2.80578
0	18:00	2.55842
0	18:00	1.60695
0	18:00	1.573
0	18:00	1.66952
0	18:00	1.39538
0	18:00	2.0864
0	18:00	1.58492
0	18:00	2.59275
0	18:00	2.0218
0	18:00	0.841176
0	18:00	2.27041
0	18:00	1.37671
0	18:00	1.66863
0	18:00	1.27361
0	18:00	1.38576
0	18:00	1.47192
0	18:00	1.67622
0	18:00	1.97669
0	18:00	2.71386
0	18:00	2.25171
0	18:00	1.28839
0	18:00	2.33684
0	18:00	1.48253
0	18:00	2.3841
0	18:00	1.65157
0	18:00	1.173
0	18:00	1.56789
0	18:00	2.20851
0	18:00	2.39642
0	18:00	1.58492
0	18:00	2.72986
0	18:00	1.56471
0	18:00	1.8032
0	18:00	1.96083
0	18:00	1.70545
0	18:00	2.68635
0	18:00	2.59045
0	18:00	2.44674
0	18:00	4.38322
0	18:00	1.31455
0	18:00	2.71415
0	18:00	2.32517
0	18:00	2.28414
0	18:00	2.6889
0	18:00	1.72912
0	18:00	2.71789
0	18:00	1.0355
0	18:00	2.13253
0	18:00	2.00475
0	18:00	1.54714
0	18:00	1.76298
0	18:00	2.24337
0	18:00	2.78562
0	18:00	1.69636
0	18:00	1.56758
0	18:00	1.76516
0	18:00	1.0422
0	18:00	2.80578
0	18:00	4.06161
0	18:00	2.07718
0	18:00	1.55796
0	18:00	1.71396
0	18:00	2.58327
0	18:00	1.74844
0	18:00	1.89291
0	18:00	1.27591
0	18:00	0.838832
0	18:00	4.37194
0	18:00	1.01987
0	18:00	1.82018
0	18:00	2.27787
0	18:00	0.794845
0	18:00	2.5867
0	18:00	0.491879
0	18:00	3.49108
0	18:00	2.96644
0	18:00	2.45045
0	18:00	1.62347
0	18:00	1.32156
0	18:00	1.10521
0	18:00	1.61975
0	18:00	1.92517
0	18:00	1.40948
0	18:00	1.69919
0	18:00	1.92706
0	18:00	1.92215
0	18:00	2.52563
0	18:00	1.45167
0	18:00	1.62154
0	18:00	1.43221
0	18:00	2.64133
0	18:00	1.67441
0	18:00	1.33989
0	18:00	0.758809
0	18:00	1.34328
0	18:00	1.96089
0	18:00	0.872725
0	18:00	1.54482
0	18:00	2.38349
0	18:00	2.2534
0	18:00	1.81023
0	18:00	2.42834
0	18:00	3.57028
0	18:00	2.55419
0	18:00	2.88897
0	18:00	1.47484
0	18:00	1.70545
0	18:00	1.57004
0	18:00	1.81804
0	18:00	1.61739
0	18:00	2.32077
0	18:00	2.65866
0	18:00	1.91723
0	18:00	1.67815
0	18:00	1.3916
0	18:00	1.67433
0	18:00	2.53945
0	18:00	0.828108
0	18:00	2.50952
0	18:00	2.50575
0	18:00	0.973103
0	18:00	1.69919
0	18:00	2.10442
0	18:00	2.45183
0	18:00	1.36332
0	18:00	2.19592
0	18:00	2.16536
0	18:00	1.56131
0	18:00	1.67212
0	18:00	1.17957
0	18:00	1.72989
0	18:00	2.37999
0	18:00	1.46892
0	18:00	2.82465
0	18:00	2.70922
0	18:00	2.86891
0	18:00	2.12188
0	18:00	1.48352
0	18:00	3.59254
0	18:00	2.9109
0	18:00	1.6634
0	18:00	1.52542
0	18:00	4.14283
0	18:00	3.56225
0	18:00	2.60666
0	18:00	2.03058
0	18:00	1.4847
0	18:00	1.49038
0	18:00	1.7307
0	18:00	1.56561
0	18:00	2.77644
0	18:00	2.26299
0	18:00	1.75771
0	18:00	2.93365
0	18:00	1.6923
0	18:00	1.63889
1	09:00	1.61077
1	09:00	1.84583
1	09:00	1.03167
1	09:00	1.14735
1	09:00	1.16083
1	09:00	1.18267
1	09:00	1.47321
1	09:00	0.938208
1	09:00	1.29281
1	09:00	1.47722
1	09:00	1.64464
1	09:00	1.45628
1	09:00	1.0776
1	09:00	0.88365
1	09:00	1.7475
1	09:00	1.50393
1	09:00	1.37323
1	09:00	1.1833
1	09:00	1.15891
1	09:00	1.80725
1	09:00	1.21466
1	09:00	1.41304
1	09:00	1.26106
1	09:00	1.58282
1	09:00	1.93365
1	09:00	1.03764
1	09:00	1.14085
1	09:00	1.22871
1	09:00	1.64075
1	09:00	1.0345
1	09:00	1.65972
1	09:00	1.2475
1	09:00	1.47384
1	09:00	1.11587
1	09:00	1.08648
1	09:00	1.29627
1	09:00	1.00096
1	09:00	1.20273
1	09:00	1.10341
1	09:00	1.07405
1	09:00	1.10636
1	09:00	1.22527
1	09:00	1.6573
1	09:00	1.61627
1	09:00	1.52126
1	09:00	0.875156
1	09:00	1.85433
1	09:00	1.29653
1	09:00	1.65747
1	09:00	1.45005
1	09:00	1.49575
1	09:00	1.46097
1	09:00	1.38804
1	09:00	1.5237
1	09:00	1.32834
1	09:00	1.78633
1	09:00	1.64467
1	09:00	0.863508
1	09:00	1.46773
1	09:00	1.25555
1	09:00	1.75314
1	09:00	2.04376
1	09:00	1.56735
1	09:00	1.37565
1	09:00	1.43995
1	09:00	1.22531
1	09:00	0.933813
1	09:00	0.962422
1	09:00	1.42471
1	09:00	1.20632
1	09:00	1.07121
1	09:00	0.872673
1	09:00	0.952194
1	09:00	0.790475
1	09:00	1.6084
1	09:00	1.13406
1	09:00	0.993568
1	09:00	0.841741
1	09:00	1.23338
1	09:00	1.1442
1	09:00	1.01848
1	09:00	1.45224
1	09:00	1.75042
1	09:00	1.68887
1	09:00	1.44354
1	09:00	1.85633
1	09:00	1.19701
1	09:00	1.40085
1	09:00	1.68054
1	09:00	1.22531
1	09:00	1.15739
1	09:00	1.34803
1	09:00	1.31263
1	09:00	1.23093
1	09:00	1.61531
1	09:00	1.84583
1	09:00	1.77875
1	09:00	1.61314
1	09:00	1.57754
1	09:00	1.36622
1	09:00	1.57946
1	09:00	0.728944
1	09:00	1.27522
1	09:00	1.2019
1	09:00	1.49238
1	09:00	1.3349
1	09:00	1.22911
1	09:00	1.62459
1	09:00	1.06637
1	09:00	1.61145
1	09:00	1.91336
1	09:00	1.63614
1	09:00	1.60519
1	09:00	1.4413
1	09:00	1.25125
1	09:00	1.18576
1	09:00	1.72517
1	09:00	0.719081
1	09:00	1.0813
1	09:00	1.21764
1	09:00	1.82624
1	09:00	1.40724
1	09:00	0.846419
1	09:00	1.65461
1	09:00	1.29421
1	09:00	1.81511
1	09:00	1.21383
1	09:00	1.19189
1	09:00	1.8772
1	09:00	1.15633
1	09:00	0.942891
1	09:00	1.16359
1	09:00	1.6584
1	09:00	1.10723
1	09:00	1.87105
1	09:00	1.33435
1	09:00	1.46898
1	09:00	1.12554
1	09:00	1.11224
1	09:00	1.47858
1	09:00	1.20361
1	09:00	0.918003
1	09:00	1.88026
1	09:00	1.80128
1	09:00	1.1087
1	09:00	0.995628
1	09:00	1.94183
1	09:00	1.80624
1	09:00	1.2587
1	09:00	1.04805
1	09:00	1.41723
1	09:00	1.77769
1	09:00	1.08041
1	09:00	1.68095
1	09:00	1.05902
1	09:00	1.87575
1	09:00	1.38974
1	09:00	1.43279
1	09:00	0.934037
1	09:00	1.19392
1	09:00	0.954323
1	09:00	1.50349
1	09:00	1.95315
1	09:00	1.31529
1	09:00	1.38901
1	09:00	1.18846
1	09:00	0.952194
1	09:00	1.51102
1	09:00	1.04169
1	09:00	1.04165
1	09:00	1.35449
1	09:00	1.10636
1	09:00	1.0864
1	09:00	1.26747
1	09:00	0.863508
1	09:00	1.01165
1	09:00	1.30623
1	09:00	1.46638
1	09:00	1.80942
1	09:00	1.40812
1	09:00	1.42236
1	09:00	1.28691
1	09:00	1.47463
1	09:00	2.17684
1	09:00	1.40886
1	09:00	1.58204
1	09:00	1.49798
1	09:00	1.42661
1	09:00	1.83067
1	09:00	1.1262
1	09:00	0.852095
1	09:00	1.69139
1	09:00	2.0425
1	09:00	1.56269
1	09:00	1.1848
1	09:00	1.62771
1	09:00	0.872907
1	09:00	1.75327
1	09:00	1.17898
1	09:00	1.32355
1	09:00	1.51525
1	09:00	1.10507
1	09:00	1.09461
1	09:00	0.872047
1	09:00	0.949155
1	09:00	1.76442
1	09:00	1.65293
1	09:00	1.52841
1	09:00	0.787607
1	09:00	1.16211
1	09:00	1.2799
1	09:00	1.2128
1	09:00	1.08025
1	09:00	1.25683
1	09:00	1.86857
1	09:00	1.25464
1	09:00	1.34993
1	09:00	1.42464
1	09:00	1.36397
1	09:00	1.03441
1	09:00	1.01497
1	09:00	1.35184
1	09:00	1.89186
1	09:00	1.56246
1	09:00	1.56389
1	09:00	1.84738
1	09:00	1.15338
1	09:00	1.40919
1	09:00	1.21
1	09:00	1.15613
1	09:00	1.23636
1	09:00	1.60918
1	09:00	1.632
1	09:00	1.74678
1	09:00	1.00277
1	09:00	1.44963
1	09:00	1.7995
1	09:00	1.11619
1	09:00	1.5138
1	09:00	1.09296
1	09:00	1.7124
1	09:00	1.18576
1	09:00	1.05319
1	09:00	1.34474
1	09:00	1.58179
1	09:00	1.65211
1	09:00	1.39904
1	09:00	1.41981
1	09:00	1.87863
1	09:00	0.887161
1	09:00	1.35882
1	09:00	1.35702
1	09:00	1.17936
1	09:00	1.62895
1	09:00	1.16189
1	09:00	1.22886
1	09:00	1.41467
1	09:00	1.75944
1	09:00	1.22866
1	09:00	1.40594
1	09:00	1.82607
1	09:00	1.41075
1	09:00	1.11945
1	09:00	1.51162
1	09:00	1.414
1	09:00	0.986035
1	09:00	1.55562
1	09:00	1.17683
1	09:00	1.24376
1	09:00	0.718607
1	09:00	1.12555
1	09:00	1.49719
1	09:00	1.24091
1	09:00	0.92272
1	09:00	1.05398
1	09:00	1.30177
1	09:00	1.21007
1	09:00	1.36158
1	09:00	1.92498
1	09:00	1.22121
1	09:00	1.31807
1	09:00	0.941483
1	09:00	1.30783
1	09:00	1.75508
1	09:00	1.12799
1	09:00	1.08093
1	09:00	1.80183
1	09:00	0.761522
1	09:00	1.36507
1	09:00	1.74339
1	09:00	1.54022
1	09:00	1.2864
1	09:00	1.7369
1	09:00	1.31227
1	09:00	1.60589
1	09:00	1.47126
1	09:00	1.2617
1	09:00	1.09713
1	09:00	1.07799
1	09:00	1.5639
1	09:00	1.47858
1	09:00	2.12558
1	09:00	1.60794
1	09:00	1.56389
1	09:00	1.11444
1	09:00	1.17993
1	09:00	1.37942
1	09:00	1.15155
1	09:00	0.916869
1	09:00	1.52126
1	09:00	1.67747
1	09:00	1.30364
1	09:00	1.27532
1	09:00	1.7236
1	09:00	1.2355
1	09:00	1.30783
1	09:00	1.19343
1	09:00	1.59998
1	09:00	1.7001
1	09:00	1.40724
1	09:00	1.78808
1	09:00	0.764024
1	09:00	1.60349
1	09:00	1.36586
1	09:00	1.43071
1	09:00	1.39881
1	09:00	1.06249
1	09:00	1.05902
1	09:00	1.62478
1	09:00	1.91375
1	09:00	1.20574
1	09:00	1.71045
1	09:00	1.16696
1	09:00	1.53836
1	09:00	1.64981
1	09:00	1.45126
1	09:00	1.03591
1	09:00	1.64818
1	09:00	1.21818
1	09:00	1.55032
1	09:00	0.999593
1	09:00	1.1366
1	09:00	1.70516
1	09:00	1.90442
1	09:00	1.18446
1	09:00	1.46341
1	09:00	1.26127
1	09:00	1.08555
1	09:00	1.15063
1	09:00	1.35715
1	09:00	1.51308
1	09:00	1.12554
1	09:00	1.5961
1	09:00	1.28565
1	09:00	0.852054
1	09:00	1.59426
1	09:00	1.70491
1	09:00	1.52908
1	09:00	1.22524
1	09:00	1.14644
1	09:00	1.1728
1	09:00	1.23173
1	09:00	1.64325
1	09:00	0.750898
1	09:00	0.876661
1	09:00	1.49058
1	09:00	1.0944
1	09:00	0.921351
1	09:00	1.45096
1	09:00	1.20632
1	09:00	1.22593
1	09:00	1.73564
1	09:00	1.04746
1	09:00	1.53836
1	09:00	0.860035
1	09:00	1.42048
1	09:00	1.43392
1	09:00	1.19185
1	09:00	1.33362
1	09:00	1.44533
1	09:00	1.43251
1	09:00	1.21109
1	09:00	1.36066
1	09:00	1.10583
1	09:00	1.94624
1	09:00	1.0499
1	09:00	1.54672
1	09:00	1.24118
1	09:00	0.812569
1	09:00	1.45031
1	09:00	1.45929
1	09:00	1.94019
1	09:00	1.65289
1	09:00	1.78177
1	09:00	0.883877
1	09:00	1.45546
1	09:00	1.8772
1	09:00	1.0403
1	09:00	1.3078
1	09:00	1.59012
1	09:00	1.50103
1	09:00	1.17962
1	09:00	1.30025
1	09:00	1.10168
1	09:00	1.15222
1	09:00	1.6507
1	09:00	1.215
1	09:00	1.30114
1	09:00	1.3662
1	09:00	1.57754
1	09:00	2.2038
1	09:00	1.81595
1	09:00	1.1949
1	09:00	1.20708
1	09:00	1.67601
1	09:00	0.882355
1	09:00	1.33532
1	09:00	0.989011
1	09:00	2.10118
1	09:00	1.4346
1	09:00	1.16268
1	09:00	1.4082
1	09:00	1.34339
1	09:00	1.07233
1	09:00	1.45081
1	09:00	1.14294
1	09:00	1.59482
1	09:00	1.31876
1	09:00	1.46
1	09:00	1.19336
1	09:00	1.21822
1	09:00	1.13299
1	09:00	1.79555
1	09:00	1.0072
1	09:00	1.2034
1	09:00	1.67896
1	09:00	1.86041
1	09:00	1.50919
1	09:00	1.22591
1	09:00	1.13399
1	09:00	1.34029
1	09:00	1.60349
1	09:00	1.18312
1	09:00	1.96619
1	09:00	1.66307
1	09:00	0.971532
1	09:00	1.50349
1	09:00	0.940964
1	09:00	1.41658
1	09:00	1.45031
1	09:00	1.85633
1	09:00	1.75176
1	09:00	2.11411
1	09:00	1.14085
1	09:00	1.5171
1	09:00	1.37168
1	09:00	1.05436
1	09:00	1.43339
1	09:00	1.76689
1	09:00	0.786806
1	09:00	1.71748
1	09:00	1.19859
1	09:00	1.46302
1	09:00	0.905061
1	09:00	1.60633
1	09:00	1.25446
1	09:00	1.43861
1	09:00	1.23775
1	09:00	1.70139
1	09:00	1.53634
1	09:00	2.04204
1	09:00	0.850813
1	09:00	1.18098
1	09:00	1.99184
1	09:00	0.909506
1	09:00	1.00323
1	09:00	1.02744
1	09:00	0.739959
1	09:00	1.79702
1	09:00	1.14938
1	09:00	1.21367
1	09:00	1.42261
1	09:00	2.22972
1	09:00	1.51195
1	09:00	1.58591
1	09:00	1.5237
1	09:00	1.15633
1	09:00	1.07398
1	09:00	1.56081
1	09:00	1.01415
1	09:00	1.18585
1	09:00	1.35032
1	09:00	1.4602
1	09:00	0.760119
1	09:00	1.7148
1	09:00	1.29508
1	09:00	1.70024
1	09:00	1.36837
1	09:00	1.45715
1	09:00	1.4307
1	14:00	0.969992
1	14:00	2.96195
1	14:00	1.19776
1	14:00	2.3937
1	14:00	1.88066
1	14:00	1.20057
1	14:00	2.45074
1	14:00	2.27435
1	14:00	2.104
1	14:00	1.62833
1	14:00	2.90183
1	14:00	1.98508
1	14:00	1.43602
1	14:00	1.99027
1	14:00	1.76395
1	14:00	1.94659
1	14:00	1.94394
1	14:00	1.67219
1	14:00	1.70261
1	14:00	1.1566
1	14:00	1.45782
1	14:00	1.78718
1	14:00	1.99885
1	14:00	1.78574
1	14:00	1.80783
1	14:00	2.06416
1	14:00	1.7573
1	14:00	2.57605
1	14:00	1.68672
1	14:00	2.45452
1	14:00	1.74825
1	14:00	2.32697
1	14:00	1.7437
1	14:00	2.34603
1	14:00	2.10279
1	14:00	1.57183
1	14:00	1.51202
1	14:00	2.26893
1	14:00	2.238
1	14:00	1.80243
1	14:00	1.97251
1	14:00	1.61541
1	14:00	1.60952
1	14:00	1.61733
1	14:00	1.95742
1	14:00	0.998848
1	14:00	0.963703
1	14:00	2.7545
1	14:00	1.59787
1	14:00	2.50106
1	14:00	2.3789
1	14:00	2.04251
1	14:00	1.07615
1	14:00	1.63051
1	14:00	2.60185
1	14:00	2.74309
1	14:00	1.89105
1	14:00	2.66479
1	14:00	2.11501
1	14:00	1.94568
1	14:00	2.66467
1	14:00	1.43602
1	14:00	1.91186
1	14:00	3.03255
1	14:00	1.20157
1	14:00	1.63791
1	14:00	2.30968
1	14:00	2.13408
1	14:00	1.65859
1	14:00	1.88819
1	14:00	2.13321
1	14:00	2.14347
1	14:00	1.78692
1	14:00	1.24475
1	14:00	2.30221
1	14:00	2.63985
1	14:00	2.2759
1	14:00	1.91789
1	14:00	2.25937
1	14:00	1.65883
1	14:00	1.04437
1	14:00	2.33201
1	14:00	1.86181
1	14:00	1.41788
1	14:00	1.08226
1	14:00	1.80434
1	14:00	2.15368
1	14:00	2.58258
1	14:00	2.91383
1	14:00	2.72558
1	14:00	1.37605
1	14:00	2.39092
1	14:00	2.18268
1	14:00	2.26572
1	14:00	1.58309
1	14:00	1.83688
1	14:00	2.23926
1	14:00	2.48113
1	14:00	1.33731
1	14:00	1.62604
1	14:00	1.76789
1	14:00	2.95908
1	14:00	2.46958
1	14:00	1.19775
1	14:00	1.19508
1	14:00	1.02806
1	14:00	2.68703
1	14:00	2.26562
1	14:00	2.10351
1	14:00	2.1304
1	14:00	1.30791
1	14:00	1.16385
1	14:00	2.65677
1	14:00	1.54109
1	14:00	2.18103
1	14:00	2.88962
1	14:00	1.60952
1	14:00	1.56083
1	14:00	1.96977
1	14:00	2.95814
1	14:00	1.60508
1	14:00	2.196
1	14:00	0.824356
1	14:00	2.09375
1	14:00	1.01009
1	14:00	1.68339
1	14:00	0.870988
1	14:00	2.01791
1	14:00	2.88912
1	14:00	1.16383
1	14:00	1.7895
1	14:00	0.990719
1	14:00	0.735203
1	14:00	1.29302
1	14:00	2.50302
1	14:00	2.01857
1	14:00	2.79611
1	14:00	2.54228
1	14:00	3.14789
1	14:00	3.20951
1	14:00	2.13702
1	14:00	2.03114
1	14:00	3.01822
1	14:00	1.3852
1	14:00	1.98161
1	14:00	0.943176
1	14:00	2.12169
1	14:00	2.233
1	14:00	2.52034
1	14:00	3.09164
1	14:00	2.26544
1	14:00	1.30285
1	14:00	3.26953
1	14:00	1.84565
1	14:00	1.05023
1	14:00	2.32768
1	14:00	1.51847
1	14:00	1.59723
1	14:00	2.09766
1	14:00	2.17312
1	14:00	2.09508
1	14:00	1.44298
1	14:00	2.01349
1	14:00	2.69673
1	14:00	1.85435
1	14:00	2.32575
1	14:00	2.28391
1	14:00	2.11486
1	14:00	2.55532
1	14:00	2.44998
1	14:00	1.83401
1	14:00	2.18475
1	14:00	2.8768
1	14:00	1.43084
1	14:00	1.39219
1	14:00	2.04313
1	14:00	1.69537
1	14:00	1.86462
1	14:00	2.2174
1	14:00	2.63501
1	14:00	3.45628
1	14:00	2.01751
1	14:00	1.49659
1	14:00	1.39499
1	14:00	1.91018
1	14:00	1.91262
1	14:00	1.61445
1	14:00	2.02174
1	14:00	1.58276
1	14:00	0.973254
1	14:00	1.67791
1	14:00	2.32581
1	14:00	1.50097
1	14:00	2.83289
1	14:00	1.73552
1	14:00	1.6458
1	14:00	2.08542
1	14:00	0.909461
1	14:00	2.36785
1	14:00	2.14753
1	14:00	1.8857
1	14:00	2.10351
1	14:00	1.82901
1	14:00	1.14591
1	14:00	2.53055
1	14:00	2.14513
1	14:00	1.89485
1	14:00	2.6022
1	14:00	2.22055
1	14:00	2.29906
1	14:00	1.40906
1	14:00	2.04452
1	14:00	1.90785
1	14:00	1.58914
1	14:00	1.52128
1	14:00	2.04986
1	14:00	1.59577
1	14:00	2.5024
1	14:00	2.20715
1	14:00	1.76042
1	14:00	2.85982
1	14:00	2.08698
1	14:00	1.47533
1	14:00	1.6119
1	14:00	1.50731
1	14:00	1.69792
1	14:00	0.728197
1	14:00	0.963703
1	14:00	2.94933
1	14:00	1.26019
1	14:00	2.06821
1	14:00	2.40929
1	14:00	2.67556
1	14:00	2.0224
1	14:00	0.989472
1	14:00	1.81803
1	14:00	2.14753
1	14:00	1.57057
1	14:00	1.76938
1	14:00	1.4898
1	14:00	1.77469
1	14:00	2.34021
1	14:00	1.24065
1	14:00	1.72229
1	14:00	1.45475
1	14:00	2.55857
1	14:00	1.86928
1	14:00	2.38781
1	14:00	2.18138
1	14:00	3.03255
1	14:00	1.67924
1	14:00	2.64839
1	14:00	1.56784
1	14:00	2.57393
1	14:00	1.69329
1	14:00	0.896863
1	14:00	1.8578
1	14:00	2.73332
1	14:00	2.24945
1	14:00	1.53258
1	14:00	2.22485
1	14:00	2.11946
1	14:00	2.18203
1	14:00	2.07223
1	14:00	2.25937
1	14:00	0.847229
1	14:00	0.960181
1	14:00	1.72064
1	14:00	1.51137
1	14:00	1.21872
1	14:00	1.00203
1	14:00	2.71121
1	14:00	1.73331
1	14:00	2.23536
1	14:00	0.845748
1	14:00	1.63258
1	14:00	2.06567
1	14:00	1.43758
1	14:00	2.58782
1	14:00	1.32046
1	14:00	2.58495
1	14:00	1.66769
1	14:00	1.94317
1	14:00	2.11501
1	14:00	2.35581
1	14:00	1.47811
1	14:00	3.45628
1	14:00	2.88399
1	14:00	1.51264
1	14:00	1.96249
1	14:00	0.671135
1	14:00	2.84513
1	14:00	2.5024
1	14:00	1.63258
1	14:00	1.73153
1	14:00	2.45074
1	14:00	3.21553
1	14:00	2.77449
1	14:00	2.31716
1	14:00	2.38626
1	14:00	2.31571
1	14:00	1.60433
1	14:00	0.696398
1	14:00	0.96643
1	14:00	2.04577
1	14:00	1.775
1	14:00	1.52268
1	14:00	1.57534
1	14:00	1.69794
1	14:00	2.49644
1	14:00	0.811663
1	14:00	2.86985
1	14:00	0.911899
1	14:00	2.03289
1	14:00	2.21419
1	14:00	1.62289
1	14:00	2.72198
1	14:00	1.329
1	14:00	1.59787
1	14:00	1.56083
1	14:00	2.08395
1	14:00	2.39727
1	14:00	2.46864
1	14:00	1.83395
1	14:00	2.95814
1	14:00	1.4837
1	14:00	1.88361
1	14:00	2.30515
1	14:00	1.99975
1	14:00	2.25912
1	14:00	2.65677
1	14:00	1.52817
1	14:00	1.90365
1	14:00	2.14297
1	14:00	1.01669
1	14:00	1.93588
1	14:00	2.08912
1	14:00	2.28266
1	14:00	1.8789
1	14:00	2.30492
1	14:00	1.69788
1	14:00	1.50851
1	14:00	1.97556
1	14:00	2.212
1	14:00	2.10233
1	14:00	2.16666
1	14:00	1.60881
1	14:00	2.53523
1	14:00	0.992865
1	14:00	2.71975
1	14:00	1.5608
1	14:00	1.40344
1	14:00	1.86889
1	14:00	2.35607
1	14:00	2.02644
1	14:00	1.3377
1	14:00	2.58495
1	14:00	2.62306
1	14:00	2.25857
1	14:00	1.01282
1	14:00	2.20484
1	14:00	2.83678
1	14:00	1.37321
1	14:00	1.69131
1	14:00	0.775721
1	14:00	1.94353
1	14:00	0.998625
1	14:00	2.67214
1	14:00	2.20139
1	14:00	1.26788
1	14:00	1.78471
1	14:00	2.15399
1	14:00	2.33174
1	14:00	1.70601
1	14:00	1.62368
1	14:00	0.943693
1	14:00	2.4042
1	14:00	3.40478
1	14:00	1.77165
1	14:00	2.4563
1	14:00	2.27861
1	14:00	1.7365
1	14:00	2.82138
1	14:00	2.04228
1	14:00	2.46076
1	14:00	1.6087
1	14:00	3.27088
1	14:00	1.85425
1	14:00	1.7273
1	14:00	2.11079
1	14:00	2.50125
1	14:00	1.75191
1	14:00	2.20548
1	14:00	2.09782
1	14:00	2.34039
1	14:00	2.73045
1	14:00	1.72968
1	14:00	2.92851
1	14:00	2.06387
1	14:00	2.13576
1	14:00	2.1969
1	14:00	1.59577
1	14:00	1.77619
1	14:00	2.50023
1	14:00	2.64885
1	14:00	1.53846
1	14:00	1.93479
1	14:00	1.38738
1	14:00	2.01137
1	14:00	2.59433
1	14:00	2.0644
1	14:00	1.67132
1	14:00	1.43747
1	14:00	2.00189
1	14:00	2.22527
1	14:00	1.8473
1	14:00	1.912
1	14:00	1.83217
1	14:00	2.04866
1	14:00	1.63891
1	14:00	1.53325
1	14:00	2.63915
1	14:00	1.99204
1	14:00	2.89898
1	14:00	1.23417
1	14:00	0.821354
1	14:00	1.58794
1	14:00	3.59101
1	14:00	1.69131
1	14:00	1.89262
1	14:00	2.18367
1	14:00	2.03685
1	14:00	2.233
1	14:00	1.36429
1	14:00	2.76474
1	14:00	2.876
1	14:00	0.704945
1	14:00	2.77962
1	14:00	1.85495
1	14:00	1.85857
1	14:00	1.43396
1	14:00	1.2083
1	14:00	1.75138
1	14:00	2.56264
1	14:00	2.08516
1	14:00	1.81098
1	14:00	1.49124
1	14:00	1.8192
1	14:00	1.1952
1	14:00	2.61564
1	14:00	1.42834
1	14:00	1.95166
1	14:00	1.65859
1	14:00	2.08516
1	14:00	2.58538
1	14:00	2.94933
1	14:00	1.34797
1	14:00	1.2601
1	14:00	1.8717
1	14:00	0.934635
1	14:00	0.92793
1	14:00	2.21599
1	14:00	1.60598
1	14:00	2.42716
1	14:00	1.2682
1	14:00	1.72938
1	14:00	2.2433
1	14:00	2.59433
1	14:00	0.961289
1	14:00	2.59572
1	14:00	2.9509
1	14:00	0.845345
1	14:00	1.96455
1	14:00	1.56247
1	14:00	2.45446
1	14:00	2.78267
1	14:00	2.15617
1	14:00	1.81427
1	14:00	2.9418
1	14:00	1.60869
1	14:00	1.84805
1	14:00	2.40045
1	14:00	2.09948
1	14:00	1.76042
1	14:00	2.09219
1	14:00	1.24922
1	14:00	1.94778
1	14:00	1.97002
1	14:00	2.1827
1	14:00	1.49119
1	14:00	1.35685
1	14:00	1.54177
1	14:00	3.45621
1	14:00	1.78674
1	14:00	1.88199
1	14:00	1.25544
1	14:00	0.943061
1	14:00	1.78676
1	14:00	1.59416
[truncated: 23,001 more rows]

## Sheet: Fig 3A. Lifetime 24h
ID Arena	ID Breeding	Age	Cocoon	Type test	Lifetime	Censored
A4_B3	4_1_Iso-4_2_Iso	1	16_4	Virtual	3.4	1
A4_B3	4_1_Iso-4_2_Iso	1	16_4	Virtual	1.4	1
A4_B3	4_1_Iso-4_2_Iso	1	16_4	Virtual	1.4	1
A4_B3	4_1_Iso-4_2_Iso	1	16_4	Virtual	1.9	1
A4_B3	4_1_Iso-4_2_Iso	1	16_4	Virtual	4.3	1
A4_B3	4_1_Iso-4_2_Iso	1	16_4	Virtual	2.4	1
A4_B3	4_1_Iso-4_2_Iso	1	16_4	Virtual	1.9	1
A4_B3	4_1_Iso-4_2_Iso	1	16_4	Virtual	3.4	1
A4_B3	4_1_Iso-4_2_Iso	1	16_4	Virtual	2.9	1
A4_B3	4_1_Iso-4_2_Iso	1	16_4	Virtual	3.4	1
A4_B3	4_1_Iso-4_2_Iso	1	16_4	Virtual	4.3	1
A4_B3	4_1_Iso-4_2_Iso	1	16_4	Virtual	19.7	1
A4_B3	4_1_Iso-4_2_Iso	1	16_4	Virtual	4.8	1
A4_B3	4_1_Iso-4_2_Iso	1	16_4	Virtual	1.4	1
A4_B3	4_1_Iso-4_2_Iso	1	16_4	Virtual	5.3	1
A4_B3	4_1_Iso-4_2_Iso	1	16_4	Virtual	11.5	1
A4_B3	4_1_Iso-4_2_Iso	1	16_4	Virtual	1.9	1
A4_B3	4_1_Iso-4_2_Iso	1	16_4	Virtual	1.4	1
A4_B3	4_1_Iso-4_2_Iso	1	16_4	Virtual	20.2	1
A4_B3	4_1_Iso-4_2_Iso	1	16_4	Virtual	2.4	1
A4_B3	4_1_Iso-4_2_Iso	1	16_4	Virtual	4.3	1
A4_B3	4_1_Iso-4_2_Iso	1	16_4	Virtual	3.8	1
A4_B3	4_1_Iso-4_2_Iso	1	16_4	Virtual	1.9	1
A4_B3	4_1_Iso-4_2_Iso	1	16_4	Virtual	1.4	1
A4_B3	4_1_Iso-4_2_Iso	1	16_4	Virtual	1.9	1
A4_B3	4_1_Iso-4_2_Iso	1	16_4	Virtual	2.4	1
A4_B3	4_1_Iso-4_2_Iso	1	16_4	Virtual	1.9	1
A4_B3	4_1_Iso-4_2_Iso	1	16_4	Virtual	2.9	1
A4_B3	4_1_Iso-4_2_Iso	1	16_4	Virtual	1.4	1
A4_B3	4_1_Iso-4_2_Iso	1	16_4	Virtual	1.9	1
A4_B3	4_1_Iso-4_2_Iso	1	16_4	Virtual	175.2	1
A4_B3	4_1_Iso-4_2_Iso	1	16_4	Virtual	1.9	1
A4_B3	4_1_Iso-4_2_Iso	1	16_4	Virtual	1.9	1
A4_B3	4_1_Iso-4_2_Iso	1	16_4	Virtual	2.9	1
A4_B3	4_1_Iso-4_2_Iso	1	16_4	Virtual	2.9	1
A4_B3	4_1_Iso-4_2_Iso	1	16_4	Virtual	5.3	1
A4_B3	4_1_Iso-4_2_Iso	1	16_4	Virtual	2.9	1
A4_B3	4_1_Iso-4_2_Iso	1	16_4	Virtual	1.9	1
A4_B3	4_1_Iso-4_2_Iso	1	16_4	Virtual	1.9	1
A4_B3	4_1_Iso-4_2_Iso	1	16_4	Virtual	5.8	1
A4_B3	4_1_Iso-4_2_Iso	1	16_4	Virtual	2.4	1
A4_B3	4_1_Iso-4_2_Iso	1	16_4	Virtual	94.6	1
A4_B3	4_1_Iso-4_2_Iso	1	16_4	Virtual	1.4	1
A4_B3	4_1_Iso-4_2_Iso	1	16_4	Virtual	2.9	1
A4_B3	4_1_Iso-4_2_Iso	1	16_4	Virtual	2.9	1
A4_B3	4_1_Iso-4_2_Iso	1	16_4	Virtual	1.4	1
A4_B3	4_1_Iso-4_2_Iso	1	16_4	Virtual	1.4	1
A4_B3	4_1_Iso-4_2_Iso	1	16_4	Virtual	3.4	1
A4_B3	4_1_Iso-4_2_Iso	1	16_4	Virtual	2.9	1
A4_B3	4_1_Iso-4_2_Iso	1	16_4	Virtual	1.9	1
A4_B3	4_1_Iso-4_2_Iso	1	16_4	Virtual	6.2	1
A4_B3	4_1_Iso-4_2_Iso	1	16_4	Virtual	7.2	1
A4_B3	4_1_Iso-4_2_Iso	1	16_4	Virtual	3.8	1
A4_B3	4_1_Iso-4_2_Iso	1	16_4	Virtual	10.1	1
A4_B3	4_1_Iso-4_2_Iso	1	16_4	Virtual	2.9	1
A4_B3	4_1_Iso-4_2_Iso	1	16_4	Virtual	4.3	1
A4_B3	4_1_Iso-4_2_Iso	1	16_4	Virtual	2.4	1
A4_B3	4_1_Iso-4_2_Iso	1	16_4	Virtual	1.4	1
A4_B3	4_1_Iso-4_2_Iso	1	16_4	Virtual	2.4	1
A4_B3	4_1_Iso-4_2_Iso	1	16_4	Virtual	5.3	1
A4_B3	4_1_Iso-4_2_Iso	1	16_4	Virtual	2.9	1
A4_B3	4_1_Iso-4_2_Iso	1	16_4	Virtual	1.4	1
A4_B3	4_1_Iso-4_2_Iso	1	16_4	Virtual	1.4	1
A4_B3	4_1_Iso-4_2_Iso	1	16_4	Virtual	1.9	1
A4_B3	4_1_Iso-4_2_Iso	1	16_4	Virtual	2.9	1
A4_B3	4_1_Iso-4_2_Iso	1	16_4	Virtual	3.8	1
A4_B3	4_1_Iso-4_2_Iso	1	16_4	Virtual	2.9	1
A4_B3	4_1_Iso-4_2_Iso	1	16_4	Virtual	1.9	1
A4_B3	4_1_Iso-4_2_Iso	1	16_4	Virtual	1.9	1
A4_B3	4_1_Iso-4_2_Iso	1	16_4	Virtual	1.9	1
A4_B3	4_1_Iso-4_2_Iso	1	16_4	Virtual	4.8	1
A4_B3	4_1_Iso-4_2_Iso	1	16_4	Virtual	1.9	1
A4_B3	4_1_Iso-4_2_Iso	1	16_4	Virtual	8.2	1
A4_B3	4_1_Iso-4_2_Iso	1	16_4	Virtual	1.4	1
A4_B3	4_1_Iso-4_2_Iso	1	16_4	Virtual	5.3	1
A4_B3	4_1_Iso-4_2_Iso	1	16_4	Virtual	1.4	1
A4_B3	4_1_Iso-4_2_Iso	1	16_4	Virtual	4.8	1
A4_B3	4_1_Iso-4_2_Iso	1	16_4	Virtual	2.9	1
A4_B3	4_1_Iso-4_2_Iso	1	16_4	Virtual	1.9	1
A4_B3	4_1_Iso-4_2_Iso	1	16_4	Virtual	1.4	1
A4_B3	4_1_Iso-4_2_Iso	1	16_4	Virtual	2.4	1
A4_B3	4_1_Iso-4_2_Iso	1	16_4	Virtual	3.4	1
A4_B3	4_1_Iso-4_2_Iso	1	16_4	Virtual	3.4	1
A4_B3	4_1_Iso-4_2_Iso	1	16_4	Virtual	3.8	1
A4_B3	4_1_Iso-4_2_Iso	1	16_4	Virtual	7.7	1
A4_B3	4_1_Iso-4_2_Iso	1	16_4	Virtual	1.9	1
A4_B3	4_1_Iso-4_2_Iso	1	16_4	Virtual	1.9	1
A4_B3	4_1_Iso-4_2_Iso	1	16_4	Virtual	3.4	1
A4_B3	4_1_Iso-4_2_Iso	1	16_4	Virtual	2.4	1
A4_B3	4_1_Iso-4_2_Iso	1	16_4	Virtual	1.4	1
A4_B3	4_1_Iso-4_2_Iso	1	16_4	Virtual	2.4	1
A4_B3	4_1_Iso-4_2_Iso	1	16_4	Virtual	2.9	1
A4_B3	4_1_Iso-4_2_Iso	1	16_4	Virtual	5.8	1
A4_B3	4_1_Iso-4_2_Iso	1	16_4	Virtual	1.9	1
A4_B3	4_1_Iso-4_2_Iso	1	16_4	Virtual	2.4	1
A4_B3	4_1_Iso-4_2_Iso	1	16_4	Virtual	2.9	1
A4_B3	4_1_Iso-4_2_Iso	1	16_4	Virtual	3.8	1
A4_B3	4_1_Iso-4_2_Iso	1	16_4	Virtual	6.7	1
A4_B3	4_1_Iso-4_2_Iso	1	16_4	Virtual	1.4	1
A4_B3	4_1_Iso-4_2_Iso	1	16_4	Virtual	8.6	1
A4_B3	4_1_Iso-4_2_Iso	1	16_4	Virtual	2.4	1
A4_B3	4_1_Iso-4_2_Iso	1	16_4	Virtual	2.4	1
A4_B3	4_1_Iso-4_2_Iso	1	16_4	Virtual	3.4	1
A4_B3	4_1_Iso-4_2_Iso	1	16_4	Virtual	3.4	1
A4_B3	4_1_Iso-4_2_Iso	1	16_4	Virtual	1.4	1
A4_B3	4_1_Iso-4_2_Iso	1	16_4	Virtual	2.9	1
A4_B3	4_1_Iso-4_2_Iso	1	16_4	Virtual	3.4	1
A4_B3	4_1_Iso-4_2_Iso	1	16_4	Virtual	1.9	1
A4_B3	4_1_Iso-4_2_Iso	1	16_4	Virtual	1.4	1
A4_B3	4_1_Iso-4_2_Iso	1	16_4	Virtual	3.8	1
A4_B3	4_1_Iso-4_2_Iso	1	16_4	Virtual	3.4	1
A4_B3	4_1_Iso-4_2_Iso	1	16_4	Virtual	1.4	1
A4_B3	4_1_Iso-4_2_Iso	1	16_4	Virtual	1.9	1
A4_B3	4_1_Iso-4_2_Iso	1	16_4	Virtual	1.4	1
A4_B3	4_1_Iso-4_2_Iso	1	16_4	Virtual	82.1	1
A4_B3	4_1_Iso-4_2_Iso	1	16_4	Virtual	1.9	1
A4_B3	4_1_Iso-4_2_Iso	1	16_4	Virtual	1.4	1
A4_B3	4_1_Iso-4_2_Iso	1	16_4	Virtual	5.3	1
A4_B3	4_1_Iso-4_2_Iso	1	16_4	Virtual	2.9	1
A4_B3	4_1_Iso-4_2_Iso	1	16_4	Virtual	1.9	1
A4_B3	4_1_Iso-4_2_Iso	1	16_4	Virtual	1.9	1
A4_B3	4_1_Iso-4_2_Iso	1	16_4	Virtual	1.9	1
A4_B3	4_1_Iso-4_2_Iso	1	16_4	Virtual	5.3	1
A4_B3	4_1_Iso-4_2_Iso	1	16_4	Virtual	2.4	1
A4_B3	4_1_Iso-4_2_Iso	1	16_4	Virtual	3.4	1
A4_B3	4_1_Iso-4_2_Iso	1	16_4	Virtual	1.9	1
A4_B3	4_1_Iso-4_2_Iso	1	16_4	Virtual	1.9	1
A4_B3	4_1_Iso-4_2_Iso	1	16_4	Virtual	2.4	1
A4_B3	4_1_Iso-4_2_Iso	1	16_4	Virtual	2.9	1
A4_B3	4_1_Iso-4_2_Iso	1	16_4	Virtual	1.4	1
A4_B3	4_1_Iso-4_2_Iso	1	16_4	Virtual	1.9	1
A4_B3	4_1_Iso-4_2_Iso	1	16_4	Virtual	2.4	1
A4_B3	4_1_Iso-4_2_Iso	1	16_4	Virtual	1.9	1
A4_B3	4_1_Iso-4_2_Iso	1	16_4	Virtual	3.4	1
A4_B3	4_1_Iso-4_2_Iso	1	16_4	Virtual	1.4	1
A4_B3	4_1_Iso-4_2_Iso	1	16_4	Virtual	1.9	1
A4_B3	4_1_Iso-4_2_Iso	1	16_4	Virtual	1.4	1
A4_B3	4_1_Iso-4_2_Iso	1	16_4	Virtual	9.1	1
A4_B3	4_1_Iso-4_2_Iso	1	16_4	Virtual	9.1	1
A4_B3	4_1_Iso-4_2_Iso	1	16_4	Virtual	4.8	1
A4_B3	4_1_Iso-4_2_Iso	1	16_4	Virtual	1.4	1
A4_B3	4_1_Iso-4_2_Iso	1	16_4	Virtual	3.4	1
A4_B3	4_1_Iso-4_2_Iso	1	16_4	Virtual	1.9	1
A4_B3	4_1_Iso-4_2_Iso	1	16_4	Virtual	3.4	1
A4_B3	4_1_Iso-4_2_Iso	1	16_4	Virtual	3.8	1
A4_B3	4_1_Iso-4_2_Iso	1	16_4	Virtual	5.8	1
A4_B3	4_1_Iso-4_2_Iso	1	16_4	Virtual	1.4	1
A4_B3	4_1_Iso-4_2_Iso	1	16_4	Virtual	2.9	1
A4_B3	4_1_Iso-4_2_Iso	1	16_4	Virtual	4.8	1
A4_B3	4_1_Iso-4_2_Iso	1	16_4	Virtual	3.8	1
A4_B3	4_1_Iso-4_2_Iso	1	16_4	Virtual	10.6	1
A4_B3	4_1_Iso-4_2_Iso	1	16_4	Virtual	9.1	1
A4_B3	4_1_Iso-4_2_Iso	1	16_4	Virtual	1.4	1
A4_B3	4_1_Iso-4_2_Iso	1	16_4	Virtual	2.4	1
A4_B3	4_1_Iso-4_2_Iso	1	16_4	Virtual	3.8	1
A4_B3	4_1_Iso-4_2_Iso	1	16_4	Virtual	1.9	1
A4_B3	4_1_Iso-4_2_Iso	1	16_4	Virtual	1.9	1
A4_B3	4_1_Iso-4_2_Iso	1	16_4	Virtual	2.9	1
A4_B3	4_1_Iso-4_2_Iso	1	16_4	Virtual	2.4	1
A4_B3	4_1_Iso-4_2_Iso	1	16_4	Virtual	1.9	1
A4_B3	4_1_Iso-4_2_Iso	1	16_4	Virtual	2.9	1
A4_B3	4_1_Iso-4_2_Iso	1	16_4	Virtual	11.5	1
A4_B3	4_1_Iso-4_2_Iso	1	16_4	Virtual	1.4	1
A4_B3	4_1_Iso-4_2_Iso	1	16_4	Virtual	1.4	1
A4_B3	4_1_Iso-4_2_Iso	1	16_4	Virtual	1.9	1
A4_B3	4_1_Iso-4_2_Iso	1	16_4	Virtual	1.9	1
A4_B3	4_1_Iso-4_2_Iso	1	16_4	Virtual	1.9	1
A4_B3	4_1_Iso-4_2_Iso	1	16_4	Virtual	5.8	1
A4_B3	4_1_Iso-4_2_Iso	1	16_4	Virtual	1.9	1
A4_B3	4_1_Iso-4_2_Iso	1	16_4	Virtual	1.9	1
A4_B3	4_1_Iso-4_2_Iso	1	16_4	Virtual	1.9	1
A4_B3	4_1_Iso-4_2_Iso	1	16_4	Virtual	2.4	1
A4_B3	4_1_Iso-4_2_Iso	1	16_4	Virtual	9.1	1
A4_B3	4_1_Iso-4_2_Iso	1	16_4	Virtual	17.3	1
A4_B3	4_1_Iso-4_2_Iso	1	16_4	Virtual	1.9	1
A4_B3	4_1_Iso-4_2_Iso	1	16_4	Virtual	2.9	1
A4_B3	4_1_Iso-4_2_Iso	1	16_4	Virtual	2.9	1
A4_B3	4_1_Iso-4_2_Iso	1	16_4	Virtual	2.4	1
A4_B3	4_1_Iso-4_2_Iso	1	16_4	Virtual	2.4	1
A4_B3	4_1_Iso-4_2_Iso	1	16_4	Virtual	2.4	1
A4_B3	4_1_Iso-4_2_Iso	1	16_4	Virtual	1335.4	1
A4_B3	4_1_Iso-4_2_Iso	1	16_4	Virtual	2.9	1
A4_B3	4_1_Iso-4_2_Iso	1	16_4	Virtual	2.9	1
A4_B3	4_1_Iso-4_2_Iso	1	16_4	Virtual	2.9	1
A4_B3	4_1_Iso-4_2_Iso	1	16_4	Virtual	2.4	1
A4_B3	4_1_Iso-4_2_Iso	1	16_4	Virtual	1.4	1
A4_B3	4_1_Iso-4_2_Iso	1	16_4	Virtual	1.4	1
A4_B3	4_1_Iso-4_2_Iso	1	16_4	Virtual	1.4	1
A4_B3	4_1_Iso-4_2_Iso	1	16_4	Virtual	8.2	1
A4_B3	4_1_Iso-4_2_Iso	1	16_4	Virtual	2.9	1
A4_B3	4_1_Iso-4_2_Iso	1	16_4	Virtual	2.9	1
A4_B3	4_1_Iso-4_2_Iso	1	16_4	Virtual	3.8	1
A4_B3	4_1_Iso-4_2_Iso	1	16_4	Virtual	8.2	1
A4_B3	4_1_Iso-4_2_Iso	1	16_4	Virtual	5.8	1
A4_B3	4_1_Iso-4_2_Iso	1	16_4	Virtual	3.8	1
A4_B3	4_1_Iso-4_2_Iso	1	16_4	Virtual	40.3	1
A4_B3	4_1_Iso-4_2_Iso	1	16_4	Virtual	2.9	1
A4_B3	4_1_Iso-4_2_Iso	1	16_4	Virtual	1.4	1
A4_B3	4_1_Iso-4_2_Iso	1	16_4	Virtual	352.3	1
A4_B3	4_1_Iso-4_2_Iso	1	16_4	Virtual	21.6	1
A4_B3	4_1_Iso-4_2_Iso	1	16_4	Virtual	3.4	1
A4_B3	4_1_Iso-4_2_Iso	1	16_4	Virtual	14.4	1
A4_B3	4_1_Iso-4_2_Iso	1	16_4	Virtual	1.9	1
A4_B3	4_1_Iso-4_2_Iso	1	16_4	Virtual	2.4	1
A4_B3	4_1_Iso-4_2_Iso	1	16_4	Virtual	3.4	1
A4_B3	4_1_Iso-4_2_Iso	1	16_4	Virtual	1.4	1
A4_B3	4_1_Iso-4_2_Iso	1	16_4	Virtual	1.4	1
A4_B3	4_1_Iso-4_2_Iso	1	16_4	Virtual	1.4	1
A4_B3	4_1_Iso-4_2_Iso	1	16_4	Virtual	4.8	1
A4_B3	4_1_Iso-4_2_Iso	1	16_4	Virtual	8.2	1
A4_B3	4_1_Iso-4_2_Iso	1	16_4	Virtual	13.4	1
A4_B3	4_1_Iso-4_2_Iso	1	16_4	Virtual	1.4	1
A4_B3	4_1_Iso-4_2_Iso	1	16_4	Virtual	1.4	1
A4_B3	4_1_Iso-4_2_Iso	1	16_4	Virtual	7.7	1
A4_B3	4_1_Iso-4_2_Iso	1	16_4	Virtual	1.9	1
A4_B3	4_1_Iso-4_2_Iso	1	16_4	Virtual	18.7	1
A4_B3	4_1_Iso-4_2_Iso	1	16_4	Virtual	3.4	1
A4_B3	4_1_Iso-4_2_Iso	1	16_4	Virtual	3.8	1
A4_B3	4_1_Iso-4_2_Iso	1	16_4	Virtual	1.4	1
A4_B3	4_1_Iso-4_2_Iso	1	16_4	Virtual	5.3	1
A4_B3	4_1_Iso-4_2_Iso	1	16_4	Virtual	2.9	1
A4_B3	4_1_Iso-4_2_Iso	1	16_4	Virtual	3.8	1
A4_B3	4_1_Iso-4_2_Iso	1	16_4	Virtual	3.4	1
A4_B3	4_1_Iso-4_2_Iso	1	16_4	Virtual	1.4	1
A4_B3	4_1_Iso-4_2_Iso	1	16_4	Virtual	8.2	1
A4_B3	4_1_Iso-4_2_Iso	1	16_4	Virtual	3.8	1
A4_B3	4_1_Iso-4_2_Iso	1	16_4	Virtual	1.4	1
A4_B3	4_1_Iso-4_2_Iso	1	16_4	Virtual	2.4	1
A4_B3	4_1_Iso-4_2_Iso	1	16_4	Virtual	4.8	1
A4_B3	4_1_Iso-4_2_Iso	1	16_4	Virtual	7.7	1
A4_B3	4_1_Iso-4_2_Iso	1	16_4	Virtual	3.8	1
A4_B3	4_1_Iso-4_2_Iso	1	16_4	Virtual	1.9	1
A4_B3	4_1_Iso-4_2_Iso	1	16_4	Virtual	5.3	1
A4_B3	4_1_Iso-4_2_Iso	1	16_4	Virtual	1.4	1
A4_B3	4_1_Iso-4_2_Iso	1	16_4	Virtual	27.8	1
A4_B3	4_1_Iso-4_2_Iso	1	16_4	Virtual	2.4	1
A4_B3	4_1_Iso-4_2_Iso	1	16_4	Virtual	13.4	1
A4_B3	4_1_Iso-4_2_Iso	1	16_4	Virtual	5.8	1
A4_B3	4_1_Iso-4_2_Iso	1	16_4	Virtual	5.8	1
A4_B3	4_1_Iso-4_2_Iso	1	16_4	Virtual	2.9	1
A4_B3	4_1_Iso-4_2_Iso	1	16_4	Virtual	11	1
A4_B3	4_1_Iso-4_2_Iso	1	16_4	Virtual	2.4	1
A4_B3	4_1_Iso-4_2_Iso	1	16_4	Virtual	2.9	1
A4_B3	4_1_Iso-4_2_Iso	1	16_4	Virtual	1.9	1
A4_B3	4_1_Iso-4_2_Iso	1	16_4	Virtual	11	1
A4_B3	4_1_Iso-4_2_Iso	1	16_4	Virtual	3.4	1
A4_B3	4_1_Iso-4_2_Iso	1	16_4	Virtual	3.4	1
A4_B3	4_1_Iso-4_2_Iso	1	16_4	Virtual	1.9	1
A4_B3	4_1_Iso-4_2_Iso	1	16_4	Virtual	4.8	1
A4_B3	4_1_Iso-4_2_Iso	1	16_4	Virtual	1.4	1
A4_B3	4_1_Iso-4_2_Iso	1	16_4	Virtual	4.3	1
A4_B3	4_1_Iso-4_2_Iso	1	16_4	Virtual	1.4	1
A4_B3	4_1_Iso-4_2_Iso	1	16_4	Virtual	2.4	1
A4_B3	4_1_Iso-4_2_Iso	1	16_4	Virtual	1.9	1
A4_B3	4_1_Iso-4_2_Iso	1	16_4	Virtual	2.9	1
A4_B3	4_1_Iso-4_2_Iso	1	16_4	Virtual	4.8	1
A4_B3	4_1_Iso-4_2_Iso	1	16_4	Virtual	8.6	1
A4_B3	4_1_Iso-4_2_Iso	1	16_4	Virtual	4.3	1
A4_B3	4_1_Iso-4_2_Iso	1	16_4	Virtual	1.4	1
A4_B3	4_1_Iso-4_2_Iso	1	16_4	Virtual	1.9	1
A4_B3	4_1_Iso-4_2_Iso	1	16_4	Virtual	2.4	1
A4_B3	4_1_Iso-4_2_Iso	1	16_4	Virtual	1.9	1
A4_B3	4_1_Iso-4_2_Iso	1	16_4	Virtual	8.6	1
A4_B3	4_1_Iso-4_2_Iso	1	16_4	Virtual	1.4	1
A4_B3	4_1_Iso-4_2_Iso	1	16_4	Virtual	2.4	1
A4_B3	4_1_Iso-4_2_Iso	1	16_4	Virtual	3.8	1
A4_B3	4_1_Iso-4_2_Iso	1	16_4	Virtual	7.7	1
A4_B3	4_1_Iso-4_2_Iso	1	16_4	Virtual	5.8	1
A4_B3	4_1_Iso-4_2_Iso	1	16_4	Virtual	1.9	1
A4_B3	4_1_Iso-4_2_Iso	1	16_4	Virtual	2.4	1
A4_B3	4_1_Iso-4_2_Iso	1	16_4	Virtual	2.9	1
A4_B3	4_1_Iso-4_2_Iso	1	16_4	Virtual	1.4	1
A4_B3	4_1_Iso-4_2_Iso	1	16_4	Virtual	6.2	1
A4_B3	4_1_Iso-4_2_Iso	1	16_4	Virtual	2.9	1
A4_B3	4_1_Iso-4_2_Iso	1	16_4	Virtual	2.4	1
A4_B3	4_1_Iso-4_2_Iso	1	16_4	Virtual	4.3	1
A4_B3	4_1_Iso-4_2_Iso	1	16_4	Virtual	3.4	1
A4_B3	4_1_Iso-4_2_Iso	1	16_4	Virtual	2.4	1
A4_B3	4_1_Iso-4_2_Iso	1	16_4	Virtual	2.4	1
A4_B3	4_1_Iso-4_2_Iso	1	16_4	Virtual	1.4	1
A4_B3	4_1_Iso-4_2_Iso	1	16_4	Virtual	1.9	1
A4_B3	4_1_Iso-4_2_Iso	1	16_4	Virtual	1.4	1
A4_B3	4_1_Iso-4_2_Iso	1	16_4	Virtual	2.4	1
A4_B3	4_1_Iso-4_2_Iso	1	16_4	Virtual	4.3	1
A4_B3	4_1_Iso-4_2_Iso	1	16_4	Virtual	8.6	1
A4_B3	4_1_Iso-4_2_Iso	1	16_4	Virtual	1.9	1
A4_B3	4_1_Iso-4_2_Iso	1	16_4	Virtual	1.4	1
A4_B3	4_1_Iso-4_2_Iso	1	16_4	Virtual	3.8	1
A4_B3	4_1_Iso-4_2_Iso	1	16_4	Virtual	1.9	1
A4_B3	4_1_Iso-4_2_Iso	1	16_4	Virtual	3.4	1
A4_B3	4_1_Iso-4_2_Iso	1	16_4	Virtual	5.3	1
A4_B3	4_1_Iso-4_2_Iso	1	16_4	Virtual	2.9	1
A4_B3	4_1_Iso-4_2_Iso	1	16_4	Virtual	4.8	1
A4_B3	4_1_Iso-4_2_Iso	1	16_4	Virtual	7.2	1
A4_B3	4_1_Iso-4_2_Iso	1	16_4	Virtual	4.8	1
A4_B3	4_1_Iso-4_2_Iso	1	16_4	Virtual	2.4	1
A4_B3	4_1_Iso-4_2_Iso	1	16_4	Virtual	1.9	1
A4_B3	4_1_Iso-4_2_Iso	1	16_4	Virtual	2.4	1
A4_B3	4_1_Iso-4_2_Iso	1	16_4	Virtual	4.3	1
A4_B3	4_1_Iso-4_2_Iso	1	16_4	Virtual	3.8	1
A4_B3	4_1_Iso-4_2_Iso	1	16_4	Virtual	4.3	1
A4_B3	4_1_Iso-4_2_Iso	1	16_4	Virtual	1.9	1
A4_B3	4_1_Iso-4_2_Iso	1	16_4	Virtual	3.8	1
A4_B3	4_1_Iso-4_2_Iso	1	16_4	Virtual	10.1	1
A4_B3	4_1_Iso-4_2_Iso	1	16_4	Virtual	1.4	1
A4_B3	4_1_Iso-4_2_Iso	1	16_4	Virtual	4.3	1
A4_B3	4_1_Iso-4_2_Iso	1	16_4	Virtual	1.9	1
A4_B3	4_1_Iso-4_2_Iso	1	16_4	Virtual	2.4	1
A4_B3	4_1_Iso-4_2_Iso	1	16_4	Virtual	1.9	1
A4_B3	4_1_Iso-4_2_Iso	1	16_4	Virtual	51.4	1
A4_B3	4_1_Iso-4_2_Iso	1	16_4	Virtual	4.3	1
A4_B3	4_1_Iso-4_2_Iso	1	16_4	Virtual	3.4	1
A4_B3	4_1_Iso-4_2_Iso	1	16_4	Virtual	10.1	1
A4_B3	4_1_Iso-4_2_Iso	1	16_4	Virtual	8.2	1
A4_B3	4_1_Iso-4_2_Iso	1	16_4	Virtual	5.3	1
A4_B3	4_1_Iso-4_2_Iso	1	16_4	Virtual	1.9	1
A4_B3	4_1_Iso-4_2_Iso	1	16_4	Virtual	44.6	1
A4_B3	4_1_Iso-4_2_Iso	1	16_4	Virtual	1.9	1
A4_B3	4_1_Iso-4_2_Iso	1	16_4	Virtual	3.4	1
A4_B3	4_1_Iso-4_2_Iso	1	16_4	Virtual	1.4	1
A4_B3	4_1_Iso-4_2_Iso	1	16_4	Virtual	1.9	1
A4_B3	4_1_Iso-4_2_Iso	1	16_4	Virtual	1.9	1
A4_B3	4_1_Iso-4_2_Iso	1	16_4	Virtual	2.9	1
A4_B3	4_1_Iso-4_2_Iso	1	16_4	Virtual	2.4	1
A4_B3	4_1_Iso-4_2_Iso	1	16_4	Virtual	1.4	1
A4_B3	4_1_Iso-4_2_Iso	1	16_4	Virtual	14.9	1
A4_B3	4_1_Iso-4_2_Iso	1	16_4	Virtual	1.4	1
A4_B3	4_1_Iso-4_2_Iso	1	16_4	Virtual	2.4	1
A4_B3	4_1_Iso-4_2_Iso	1	16_4	Virtual	2.9	1
A4_B3	4_1_Iso-4_2_Iso	1	16_4	Virtual	2.9	1
A4_B3	4_1_Iso-4_2_Iso	1	16_4	Virtual	3.4	1
A4_B3	4_1_Iso-4_2_Iso	1	16_4	Virtual	2.4	1
A4_B3	4_1_Iso-4_2_Iso	1	16_4	Virtual	2.4	1
A4_B3	4_1_Iso-4_2_Iso	1	16_4	Virtual	8.2	1
A4_B3	4_1_Iso-4_2_Iso	1	16_4	Virtual	5.3	1
A4_B3	4_1_Iso-4_2_Iso	1	16_4	Virtual	4.8	1
A4_B3	4_1_Iso-4_2_Iso	1	16_4	Virtual	16.8	1
A4_B3	4_1_Iso-4_2_Iso	1	16_4	Virtual	2.4	1
A4_B3	4_1_Iso-4_2_Iso	1	16_4	Virtual	4.3	1
A4_B3	4_1_Iso-4_2_Iso	1	16_4	Virtual	2.4	1
A4_B3	4_1_Iso-4_2_Iso	1	16_4	Virtual	1.9	1
A4_B3	4_1_Iso-4_2_Iso	1	16_4	Virtual	2.4	1
A4_B3	4_1_Iso-4_2_Iso	1	16_4	Virtual	4.3	1
A4_B3	4_1_Iso-4_2_Iso	1	16_4	Virtual	5.3	1
A4_B3	4_1_Iso-4_2_Iso	1	16_4	Virtual	2.4	1
A4_B3	4_1_Iso-4_2_Iso	1	16_4	Virtual	3.8	1
A4_B3	4_1_Iso-4_2_Iso	1	16_4	Virtual	1.9	1
A4_B3	4_1_Iso-4_2_Iso	1	16_4	Virtual	10.6	1
A4_B3	4_1_Iso-4_2_Iso	1	16_4	Virtual	2.9	1
A4_B3	4_1_Iso-4_2_Iso	1	16_4	Virtual	2.4	1
A4_B3	4_1_Iso-4_2_Iso	1	16_4	Virtual	4.3	1
A4_B3	4_1_Iso-4_2_Iso	1	16_4	Virtual	77.3	1
A4_B3	4_1_Iso-4_2_Iso	1	16_4	Virtual	2.9	1
A4_B3	4_1_Iso-4_2_Iso	1	16_4	Virtual	1.9	1
A4_B3	4_1_Iso-4_2_Iso	1	16_4	Virtual	5.3	1
A4_B3	4_1_Iso-4_2_Iso	1	16_4	Virtual	6.2	1
A4_B3	4_1_Iso-4_2_Iso	1	16_4	Virtual	2.4	1
A4_B3	4_1_Iso-4_2_Iso	1	16_4	Virtual	2.9	1
A4_B3	4_1_Iso-4_2_Iso	1	16_4	Virtual	6381.6	1
A4_B3	4_1_Iso-4_2_Iso	1	16_4	Virtual	1.4	1
A4_B3	4_1_Iso-4_2_Iso	1	16_4	Virtual	3.8	1
A4_B3	4_1_Iso-4_2_Iso	1	16_4	Virtual	1.9	1
A4_B3	4_1_Iso-4_2_Iso	1	16_4	Virtual	3.8	1
A4_B3	4_1_Iso-4_2_Iso	1	16_4	Virtual	4.3	1
A4_B3	4_1_Iso-4_2_Iso	1	16_4	Virtual	4.8	1
A4_B3	4_1_Iso-4_2_Iso	1	16_4	Virtual	5.3	1
A4_B3	4_1_Iso-4_2_Iso	1	16_4	Virtual	3.8	1
A4_B3	4_1_Iso-4_2_Iso	1	16_4	Virtual	1.9	1
A4_B3	4_1_Iso-4_2_Iso	1	16_4	Virtual	12.5	1
A4_B3	4_1_Iso-4_2_Iso	1	16_4	Virtual	4.8	1
A4_B3	4_1_Iso-4_2_Iso	1	16_4	Virtual	21.6	1
A4_B3	4_1_Iso-4_2_Iso	1	16_4	Virtual	28.8	1
A4_B3	4_1_Iso-4_2_Iso	1	16_4	Virtual	6.7	1
A4_B3	4_1_Iso-4_2_Iso	1	16_4	Virtual	2.4	1
A4_B3	4_1_Iso-4_2_Iso	1	16_4	Virtual	1.9	1
A4_B3	4_1_Iso-4_2_Iso	1	16_4	Virtual	2.9	1
A4_B3	4_1_Iso-4_2_Iso	1	16_4	Virtual	34.1	1
A4_B3	4_1_Iso-4_2_Iso	1	16_4	Virtual	113.8	1
A4_B3	4_1_Iso-4_2_Iso	1	16_4	Virtual	49.9	1
A4_B3	4_1_Iso-4_2_Iso	1	16_4	Virtual	45.6	1
A4_B3	4_1_Iso-4_2_Iso	1	16_4	Virtual	25.9	1
A4_B3	4_1_Iso-4_2_Iso	1	16_4	Virtual	1.4	1
A4_B3	4_1_Iso-4_2_Iso	1	16_4	Virtual	81.6	1
A4_B3	4_1_Iso-4_2_Iso	1	16_4	Virtual	200.2	1
A4_B3	4_1_Iso-4_2_Iso	1	16_4	Virtual	238.6	1
A4_B3	4_1_Iso-4_2_Iso	1	16_4	Virtual	38.4	1
A4_B3	4_1_Iso-4_2_Iso	1	16_4	Virtual	91.2	1
A4_B3	4_1_Iso-4_2_Iso	1	16_4	Virtual	3188.2	1
A4_B3	4_1_Iso-4_2_Iso	1	16_4	Virtual	2.9	1
A4_B3	4_1_Iso-4_2_Iso	1	16_4	Virtual	1.4	1
A4_B3	4_1_Iso-4_2_Iso	1	16_4	Virtual	3.8	1
A4_B3	4_1_Iso-4_2_Iso	1	16_4	Virtual	4.3	1
A4_B3	4_1_Iso-4_2_Iso	1	16_4	Virtual	2.4	1
A4_B3	4_1_Iso-4_2_Iso	1	16_4	Virtual	2.4	1
A4_B3	4_1_Iso-4_2_Iso	1	16_4	Virtual	3.8	1
A4_B3	4_1_Iso-4_2_Iso	1	16_4	Virtual	3.8	1
A4_B3	4_1_Iso-4_2_Iso	1	16_4	Virtual	3.4	1
A4_B3	4_1_Iso-4_2_Iso	1	16_4	Virtual	2.4	1
A4_B3	4_1_Iso-4_2_Iso	1	16_4	Virtual	2.9	1
A4_B3	4_1_Iso-4_2_Iso	1	16_4	Virtual	8.2	1
A4_B3	4_1_Iso-4_2_Iso	1	16_4	Virtual	3.8	1
A4_B3	4_1_Iso-4_2_Iso	1	16_4	Virtual	2.4	1
A4_B3	4_1_Iso-4_2_Iso	1	16_4	Virtual	2.9	1
A4_B3	4_1_Iso-4_2_Iso	1	16_4	Virtual	1.4	1
A4_B3	4_1_Iso-4_2_Iso	1	16_4	Virtual	4.3	1
A4_B3	4_1_Iso-4_2_Iso	1	16_4	Virtual	5.3	1
A4_B3	4_1_Iso-4_2_Iso	1	16_4	Virtual	7.2	1
A4_B3	4_1_Iso-4_2_Iso	1	16_4	Virtual	1.9	1
A4_B3	4_1_Iso-4_2_Iso	1	16_4	Virtual	2.4	1
A4_B3	4_1_Iso-4_2_Iso	1	16_4	Virtual	4.8	1
A4_B3	4_1_Iso-4_2_Iso	1	16_4	Virtual	1.4	1
A4_B3	4_1_Iso-4_2_Iso	1	16_4	Virtual	2.9	1
A4_B3	4_1_Iso-4_2_Iso	1	16_4	Virtual	3.4	1
A4_B3	4_1_Iso-4_2_Iso	1	16_4	Virtual	2.9	1
A4_B3	4_1_Iso-4_2_Iso	1	16_4	Virtual	3.4	1
A4_B3	4_1_Iso-4_2_Iso	1	16_4	Virtual	4.3	1
A4_B3	4_1_Iso-4_2_Iso	1	16_4	Virtual	1.4	1
A4_B3	4_1_Iso-4_2_Iso	1	16_4	Virtual	1.9	1
A4_B3	4_1_Iso-4_2_Iso	1	16_4	Virtual	2.4	1
A4_B3	4_1_Iso-4_2_Iso	1	16_4	Virtual	2.4	1
A4_B3	4_1_Iso-4_2_Iso	1	16_4	Virtual	1.9	1
A4_B3	4_1_Iso-4_2_Iso	1	16_4	Virtual	1.9	1
A4_B3	4_1_Iso-4_2_Iso	1	16_4	Virtual	2.4	1
A4_B3	4_1_Iso-4_2_Iso	1	16_4	Virtual	4.8	1
A4_B3	4_1_Iso-4_2_Iso	1	16_4	Virtual	2.4	1
A4_B3	4_1_Iso-4_2_Iso	1	16_4	Virtual	2.9	1
A4_B3	4_1_Iso-4_2_Iso	1	16_4	Virtual	3.8	1
A4_B3	4_1_Iso-4_2_Iso	1	16_4	Virtual	4.8	1
A4_B3	4_1_Iso-4_2_Iso	1	16_4	Virtual	2.9	1
A4_B3	4_1_Iso-4_2_Iso	1	16_4	Virtual	1.9	1
A4_B3	4_1_Iso-4_2_Iso	1	16_4	Virtual	2.4	1
A4_B3	4_1_Iso-4_2_Iso	1	16_4	Virtual	1.4	1
A4_B3	4_1_Iso-4_2_Iso	1	16_4	Virtual	1.4	1
A4_B3	4_1_Iso-4_2_Iso	1	16_4	Virtual	4.3	1
A4_B3	4_1_Iso-4_2_Iso	1	16_4	Virtual	2.9	1
A4_B3	4_1_Iso-4_2_Iso	1	16_4	Virtual	2.9	1
A4_B3	4_1_Iso-4_2_Iso	1	16_4	Virtual	10.1	1
A4_B3	4_1_Iso-4_2_Iso	1	16_4	Virtual	2.4	1
B4_C5	13_5_Iso-13_4_Iso	1	16_13	Virtual	13.4	1
B4_C5	13_5_Iso-13_4_Iso	1	16_13	Virtual	1.4	1
B4_C5	13_5_Iso-13_4_Iso	1	16_13	Virtual	11	1
B4_C5	13_5_Iso-13_4_Iso	1	16_13	Virtual	1.9	1
B4_C5	13_5_Iso-13_4_Iso	1	16_13	Virtual	2.9	1
B4_C5	13_5_Iso-13_4_Iso	1	16_13	Virtual	1.4	1
B4_C5	13_5_Iso-13_4_Iso	1	16_13	Virtual	3.8	1
B4_C5	13_5_Iso-13_4_Iso	1	16_13	Virtual	13.4	1
B4_C5	13_5_Iso-13_4_Iso	1	16_13	Virtual	1.4	1
B4_C5	13_5_Iso-13_4_Iso	1	16_13	Virtual	1.9	1
B4_C5	13_5_Iso-13_4_Iso	1	16_13	Virtual	4.3	1
B4_C5	13_5_Iso-13_4_Iso	1	16_13	Virtual	3.4	1
B4_C5	13_5_Iso-13_4_Iso	1	16_13	Virtual	3.4	1
B4_C5	13_5_Iso-13_4_Iso	1	16_13	Virtual	1.4	1
B4_C5	13_5_Iso-13_4_Iso	1	16_13	Virtual	1.9	1
B4_C5	13_5_Iso-13_4_Iso	1	16_13	Virtual	4.3	1
B4_C5	13_5_Iso-13_4_Iso	1	16_13	Virtual	2.4	1
B4_C5	13_5_Iso-13_4_Iso	1	16_13	Virtual	6.2	1
B4_C5	13_5_Iso-13_4_Iso	1	16_13	Virtual	1.4	1
B4_C5	13_5_Iso-13_4_Iso	1	16_13	Virtual	3.8	1
B4_C5	13_5_Iso-13_4_Iso	1	16_13	Virtual	3.4	1
B4_C5	13_5_Iso-13_4_Iso	1	16_13	Virtual	7.2	1
B4_C5	13_5_Iso-13_4_Iso	1	16_13	Virtual	3.8	1
B4_C5	13_5_Iso-13_4_Iso	1	16_13	Virtual	1.9	1
B4_C5	13_5_Iso-13_4_Iso	1	16_13	Virtual	3.8	1
B4_C5	13_5_Iso-13_4_Iso	1	16_13	Virtual	8.6	1
B4_C5	13_5_Iso-13_4_Iso	1	16_13	Virtual	1.4	1
B4_C5	13_5_Iso-13_4_Iso	1	16_13	Virtual	1.9	1
B4_C5	13_5_Iso-13_4_Iso	1	16_13	Virtual	2.4	1
B4_C5	13_5_Iso-13_4_Iso	1	16_13	Virtual	3.4	1
B4_C5	13_5_Iso-13_4_Iso	1	16_13	Virtual	13.4	1
B4_C5	13_5_Iso-13_4_Iso	1	16_13	Virtual	1.9	1
B4_C5	13_5_Iso-13_4_Iso	1	16_13	Virtual	1.4	1
B4_C5	13_5_Iso-13_4_Iso	1	16_13	Virtual	3.4	1
B4_C5	13_5_Iso-13_4_Iso	1	16_13	Virtual	3.8	1
B4_C5	13_5_Iso-13_4_Iso	1	16_13	Virtual	1.4	1
B4_C5	13_5_Iso-13_4_Iso	1	16_13	Virtual	2.9	1
B4_C5	13_5_Iso-13_4_Iso	1	16_13	Virtual	3.4	1
B4_C5	13_5_Iso-13_4_Iso	1	16_13	Virtual	6.7	1
B4_C5	13_5_Iso-13_4_Iso	1	16_13	Virtual	3.4	1
B4_C5	13_5_Iso-13_4_Iso	1	16_13	Virtual	2.9	1
B4_C5	13_5_Iso-13_4_Iso	1	16_13	Virtual	2.9	1
B4_C5	13_5_Iso-13_4_Iso	1	16_13	Virtual	2.4	1
B4_C5	13_5_Iso-13_4_Iso	1	16_13	Virtual	1.9	1
B4_C5	13_5_Iso-13_4_Iso	1	16_13	Virtual	2.4	1
B4_C5	13_5_Iso-13_4_Iso	1	16_13	Virtual	4.8	1
B4_C5	13_5_Iso-13_4_Iso	1	16_13	Virtual	13	1
B4_C5	13_5_Iso-13_4_Iso	1	16_13	Virtual	1.4	1
B4_C5	13_5_Iso-13_4_Iso	1	16_13	Virtual	2.9	1
B4_C5	13_5_Iso-13_4_Iso	1	16_13	Virtual	3.8	1
B4_C5	13_5_Iso-13_4_Iso	1	16_13	Virtual	1.4	1
B4_C5	13_5_Iso-13_4_Iso	1	16_13	Virtual	2.9	1
B4_C5	13_5_Iso-13_4_Iso	1	16_13	Virtual	2.4	1
B4_C5	13_5_Iso-13_4_Iso	1	16_13	Virtual	4.3	1
B4_C5	13_5_Iso-13_4_Iso	1	16_13	Virtual	2.9	1
B4_C5	13_5_Iso-13_4_Iso	1	16_13	Virtual	1.9	1
B4_C5	13_5_Iso-13_4_Iso	1	16_13	Virtual	2.4	1
B4_C5	13_5_Iso-13_4_Iso	1	16_13	Virtual	3.4	1
B4_C5	13_5_Iso-13_4_Iso	1	16_13	Virtual	2.4	1
B4_C5	13_5_Iso-13_4_Iso	1	16_13	Virtual	1.9	1
B4_C5	13_5_Iso-13_4_Iso	1	16_13	Virtual	35	1
B4_C5	13_5_Iso-13_4_Iso	1	16_13	Virtual	1.4	1
B4_C5	13_5_Iso-13_4_Iso	1	16_13	Virtual	1.4	1
B4_C5	13_5_Iso-13_4_Iso	1	16_13	Virtual	1.4	1
B4_C5	13_5_Iso-13_4_Iso	1	16_13	Virtual	1.4	1
B4_C5	13_5_Iso-13_4_Iso	1	16_13	Virtual	1.4	1
B4_C5	13_5_Iso-13_4_Iso	1	16_13	Virtual	4.8	1
B4_C5	13_5_Iso-13_4_Iso	1	16_13	Virtual	2.4	1
B4_C5	13_5_Iso-13_4_Iso	1	16_13	Virtual	1.4	1
B4_C5	13_5_Iso-13_4_Iso	1	16_13	Virtual	1.9	1
B4_C5	13_5_Iso-13_4_Iso	1	16_13	Virtual	1.9	1
B4_C5	13_5_Iso-13_4_Iso	1	16_13	Virtual	2.9	1
B4_C5	13_5_Iso-13_4_Iso	1	16_13	Virtual	1.9	1
B4_C5	13_5_Iso-13_4_Iso	1	16_13	Virtual	1.9	1
B4_C5	13_5_Iso-13_4_Iso	1	16_13	Virtual	1.9	1
B4_C5	13_5_Iso-13_4_Iso	1	16_13	Virtual	1.4	1
B4_C5	13_5_Iso-13_4_Iso	1	16_13	Virtual	2.4	1
B4_C5	13_5_Iso-13_4_Iso	1	16_13	Virtual	1.9	1
B4_C5	13_5_Iso-13_4_Iso	1	16_13	Virtual	1.4	1
B4_C5	13_5_Iso-13_4_Iso	1	16_13	Virtual	1.4	1
B4_C5	13_5_Iso-13_4_Iso	1	16_13	Virtual	4.8	1
B4_C5	13_5_Iso-13_4_Iso	1	16_13	Virtual	3.8	1
B4_C5	13_5_Iso-13_4_Iso	1	16_13	Virtual	1.9	1
B4_C5	13_5_Iso-13_4_Iso	1	16_13	Virtual	1.4	1
B4_C5	13_5_Iso-13_4_Iso	1	16_13	Virtual	1.4	1
B4_C5	13_5_Iso-13_4_Iso	1	16_13	Virtual	1.4	1
B4_C5	13_5_Iso-13_4_Iso	1	16_13	Virtual	1.9	1
B4_C5	13_5_Iso-13_4_Iso	1	16_13	Virtual	1.9	1
B4_C5	13_5_Iso-13_4_Iso	1	16_13	Virtual	3.4	1
B4_C5	13_5_Iso-13_4_Iso	1	16_13	Virtual	32.2	1
B4_C5	13_5_Iso-13_4_Iso	1	16_13	Virtual	1.9	1
B4_C5	13_5_Iso-13_4_Iso	1	16_13	Virtual	1.4	1
B4_C5	13_5_Iso-13_4_Iso	1	16_13	Virtual	1.4	1
B4_C5	13_5_Iso-13_4_Iso	1	16_13	Virtual	4.8	1
B4_C5	13_5_Iso-13_4_Iso	1	16_13	Virtual	1.4	1
B4_C5	13_5_Iso-13_4_Iso	1	16_13	Virtual	1.4	1
B4_C5	13_5_Iso-13_4_Iso	1	16_13	Virtual	3.4	1
B4_C5	13_5_Iso-13_4_Iso	1	16_13	Virtual	3.4	1
B4_C5	13_5_Iso-13_4_Iso	1	16_13	Virtual	1.4	1
B4_C5	13_5_Iso-13_4_Iso	1	16_13	Virtual	1.4	1
B4_C5	13_5_Iso-13_4_Iso	1	16_13	Virtual	1.4	1
B4_C5	13_5_Iso-13_4_Iso	1	16_13	Virtual	2.4	1
B4_C5	13_5_Iso-13_4_Iso	1	16_13	Virtual	1.9	1
B4_C5	13_5_Iso-13_4_Iso	1	16_13	Virtual	2.9	1
B4_C5	13_5_Iso-13_4_Iso	1	16_13	Virtual	1.9	1
B4_C5	13_5_Iso-13_4_Iso	1	16_13	Virtual	1.9	1
B4_C5	13_5_Iso-13_4_Iso	1	16_13	Virtual	2.9	1
B4_C5	13_5_Iso-13_4_Iso	1	16_13	Virtual	2.9	1
B4_C5	13_5_Iso-13_4_Iso	1	16_13	Virtual	3.8	1
B4_C5	13_5_Iso-13_4_Iso	1	16_13	Virtual	2.4	1
B4_C5	13_5_Iso-13_4_Iso	1	16_13	Virtual	2.9	1
B4_C5	13_5_Iso-13_4_Iso	1	16_13	Virtual	1.9	1
B4_C5	13_5_Iso-13_4_Iso	1	16_13	Virtual	6.2	1
B4_C5	13_5_Iso-13_4_Iso	1	16_13	Virtual	1.9	1
B4_C5	13_5_Iso-13_4_Iso	1	16_13	Virtual	1.9	1
B4_C5	13_5_Iso-13_4_Iso	1	16_13	Virtual	2.9	1
B4_C5	13_5_Iso-13_4_Iso	1	16_13	Virtual	1.9	1
B4_C5	13_5_Iso-13_4_Iso	1	16_13	Virtual	1.4	1
B4_C5	13_5_Iso-13_4_Iso	1	16_13	Virtual	1.9	1
B4_C5	13_5_Iso-13_4_Iso	1	16_13	Virtual	1.9	1
B4_C5	13_5_Iso-13_4_Iso	1	16_13	Virtual	1.9	1
B4_C5	13_5_Iso-13_4_Iso	1	16_13	Virtual	272.6	1
B4_C5	13_5_Iso-13_4_Iso	1	16_13	Virtual	1.9	1
B4_C5	13_5_Iso-13_4_Iso	1	16_13	Virtual	3.4	1
B4_C5	13_5_Iso-13_4_Iso	1	16_13	Virtual	2.9	1
B4_C5	13_5_Iso-13_4_Iso	1	16_13	Virtual	13	1
B4_C5	13_5_Iso-13_4_Iso	1	16_13	Virtual	1.4	1
B4_C5	13_5_Iso-13_4_Iso	1	16_13	Virtual	3.8	1
B4_C5	13_5_Iso-13_4_Iso	1	16_13	Virtual	1.4	1
B4_C5	13_5_Iso-13_4_Iso	1	16_13	Virtual	1.9	1
B4_C5	13_5_Iso-13_4_Iso	1	16_13	Virtual	3.4	1
B4_C5	13_5_Iso-13_4_Iso	1	16_13	Virtual	1.4	1
B4_C5	13_5_Iso-13_4_Iso	1	16_13	Virtual	129.1	1
B4_C5	13_5_Iso-13_4_Iso	1	16_13	Virtual	1.9	1
B4_C5	13_5_Iso-13_4_Iso	1	16_13	Virtual	2.9	1
B4_C5	13_5_Iso-13_4_Iso	1	16_13	Virtual	2.9	1
B4_C5	13_5_Iso-13_4_Iso	1	16_13	Virtual	1.4	1
B4_C5	13_5_Iso-13_4_Iso	1	16_13	Virtual	1.4	1
B4_C5	13_5_Iso-13_4_Iso	1	16_13	Virtual	1.9	1
B4_C5	13_5_Iso-13_4_Iso	1	16_13	Virtual	1.4	1
B4_C5	13_5_Iso-13_4_Iso	1	16_13	Virtual	1.4	1
B4_C5	13_5_Iso-13_4_Iso	1	16_13	Virtual	2.4	1
B4_C5	13_5_Iso-13_4_Iso	1	16_13	Virtual	2.4	1
B4_C5	13_5_Iso-13_4_Iso	1	16_13	Virtual	2.9	1
B4_C5	13_5_Iso-13_4_Iso	1	16_13	Virtual	1.9	1
B4_C5	13_5_Iso-13_4_Iso	1	16_13	Virtual	1.9	1
B4_C5	13_5_Iso-13_4_Iso	1	16_13	Virtual	3.4	1
B4_C5	13_5_Iso-13_4_Iso	1	16_13	Virtual	1.4	1
B4_C5	13_5_Iso-13_4_Iso	1	16_13	Virtual	1.9	1
B4_C5	13_5_Iso-13_4_Iso	1	16_13	Virtual	1.4	1
B4_C5	13_5_Iso-13_4_Iso	1	16_13	Virtual	1.4	1
B4_C5	13_5_Iso-13_4_Iso	1	16_13	Virtual	4.3	1
B4_C5	13_5_Iso-13_4_Iso	1	16_13	Virtual	1.9	1
B4_C5	13_5_Iso-13_4_Iso	1	16_13	Virtual	1.4	1
B4_C5	13_5_Iso-13_4_Iso	1	16_13	Virtual	3.4	1
B4_C5	13_5_Iso-13_4_Iso	1	16_13	Virtual	1.4	1
B4_C5	13_5_Iso-13_4_Iso	1	16_13	Virtual	1.4	1
B4_C5	13_5_Iso-13_4_Iso	1	16_13	Virtual	2.4	1
B4_C5	13_5_Iso-13_4_Iso	1	16_13	Virtual	1.4	1
B4_C5	13_5_Iso-13_4_Iso	1	16_13	Virtual	2.4	1
B4_C5	13_5_Iso-13_4_Iso	1	16_13	Virtual	5.8	1
B4_C5	13_5_Iso-13_4_Iso	1	16_13	Virtual	2.9	1
B4_C5	13_5_Iso-13_4_Iso	1	16_13	Virtual	2.4	1
B4_C5	13_5_Iso-13_4_Iso	1	16_13	Virtual	2.9	1
B4_C5	13_5_Iso-13_4_Iso	1	16_13	Virtual	159.4	1
B4_C5	13_5_Iso-13_4_Iso	1	16_13	Virtual	3.4	1
B4_C5	13_5_Iso-13_4_Iso	1	16_13	Virtual	2.9	1
B4_C5	13_5_Iso-13_4_Iso	1	16_13	Virtual	3.8	1
B4_C5	13_5_Iso-13_4_Iso	1	16_13	Virtual	2.4	1
B4_C5	13_5_Iso-13_4_Iso	1	16_13	Virtual	2.4	1
B4_C5	13_5_Iso-13_4_Iso	1	16_13	Virtual	3.8	1
B4_C5	13_5_Iso-13_4_Iso	1	16_13	Virtual	2.4	1
B4_C5	13_5_Iso-13_4_Iso	1	16_13	Virtual	3.4	1
B4_C5	13_5_Iso-13_4_Iso	1	16_13	Virtual	1.9	1
B4_C5	13_5_Iso-13_4_Iso	1	16_13	Virtual	1.4	1
B4_C5	13_5_Iso-13_4_Iso	1	16_13	Virtual	3.4	1
B4_C5	13_5_Iso-13_4_Iso	1	16_13	Virtual	1.4	1
B4_C5	13_5_Iso-13_4_Iso	1	16_13	Virtual	2.4	1
B4_C5	13_5_Iso-13_4_Iso	1	16_13	Virtual	1.9	1
B4_C5	13_5_Iso-13_4_Iso	1	16_13	Virtual	1.4	1
B4_C5	13_5_Iso-13_4_Iso	1	16_13	Virtual	27.4	1
B4_C5	13_5_Iso-13_4_Iso	1	16_13	Virtual	1.9	1
B4_C5	13_5_Iso-13_4_Iso	1	16_13	Virtual	3.8	1
B4_C5	13_5_Iso-13_4_Iso	1	16_13	Virtual	1.9	1
B4_C5	13_5_Iso-13_4_Iso	1	16_13	Virtual	3.4	1
B4_C5	13_5_Iso-13_4_Iso	1	16_13	Virtual	1.4	1
B4_C5	13_5_Iso-13_4_Iso	1	16_13	Virtual	1.9	1
B4_C5	13_5_Iso-13_4_Iso	1	16_13	Virtual	2.4	1
B4_C5	13_5_Iso-13_4_Iso	1	16_13	Virtual	2.4	1
B4_C5	13_5_Iso-13_4_Iso	1	16_13	Virtual	6.2	1
B4_C5	13_5_Iso-13_4_Iso	1	16_13	Virtual	1.4	1
B4_C5	13_5_Iso-13_4_Iso	1	16_13	Virtual	2.4	1
B4_C5	13_5_Iso-13_4_Iso	1	16_13	Virtual	1.4	1
B4_C5	13_5_Iso-13_4_Iso	1	16_13	Virtual	1.4	1
B4_C5	13_5_Iso-13_4_Iso	1	16_13	Virtual	1.4	1
B4_C5	13_5_Iso-13_4_Iso	1	16_13	Virtual	1.9	1
B4_C5	13_5_Iso-13_4_Iso	1	16_13	Virtual	1.4	1
B4_C5	13_5_Iso-13_4_Iso	1	16_13	Virtual	1.4	1
B4_C5	13_5_Iso-13_4_Iso	1	16_13	Virtual	2.4	1
B4_C5	13_5_Iso-13_4_Iso	1	16_13	Virtual	1.4	1
B4_C5	13_5_Iso-13_4_Iso	1	16_13	Virtual	1.4	1
B4_C5	13_5_Iso-13_4_Iso	1	16_13	Virtual	1.4	1
B4_C5	13_5_Iso-13_4_Iso	1	16_13	Virtual	1739	1
B4_C5	13_5_Iso-13_4_Iso	1	16_13	Virtual	3.4	1
B4_C5	13_5_Iso-13_4_Iso	1	16_13	Virtual	2.9	1
B4_C5	13_5_Iso-13_4_Iso	1	16_13	Virtual	3.4	1
B4_C5	13_5_Iso-13_4_Iso	1	16_13	Virtual	2.4	1
B4_C5	13_5_Iso-13_4_Iso	1	16_13	Virtual	2.4	1
B4_C5	13_5_Iso-13_4_Iso	1	16_13	Virtual	2.4	1
B4_C5	13_5_Iso-13_4_Iso	1	16_13	Virtual	1.4	1
B4_C5	13_5_Iso-13_4_Iso	1	16_13	Virtual	2.9	1
B4_C5	13_5_Iso-13_4_Iso	1	16_13	Virtual	3.4	1
B4_C5	13_5_Iso-13_4_Iso	1	16_13	Virtual	1.9	1
B4_C5	13_5_Iso-13_4_Iso	1	16_13	Virtual	1.4	1
B4_C5	13_5_Iso-13_4_Iso	1	16_13	Virtual	1.4	1
B4_C5	13_5_Iso-13_4_Iso	1	16_13	Virtual	1.4	1
B4_C5	13_5_Iso-13_4_Iso	1	16_13	Virtual	2.4	1
B4_C5	13_5_Iso-13_4_Iso	1	16_13	Virtual	2.9	1
B4_C5	13_5_Iso-13_4_Iso	1	16_13	Virtual	38.9	1
B4_C5	13_5_Iso-13_4_Iso	1	16_13	Virtual	1.4	1
B4_C5	13_5_Iso-13_4_Iso	1	16_13	Virtual	3.8	1
B4_C5	13_5_Iso-13_4_Iso	1	16_13	Virtual	2.9	1
B4_C5	13_5_Iso-13_4_Iso	1	16_13	Virtual	1.4	1
B4_C5	13_5_Iso-13_4_Iso	1	16_13	Virtual	1.9	1
B4_C5	13_5_Iso-13_4_Iso	1	16_13	Virtual	1065.1	1
B4_C5	13_5_Iso-13_4_Iso	1	16_13	Virtual	4.3	1
B4_C5	13_5_Iso-13_4_Iso	1	16_13	Virtual	1.9	1
B4_C5	13_5_Iso-13_4_Iso	1	16_13	Virtual	341.3	1
B4_C5	13_5_Iso-13_4_Iso	1	16_13	Virtual	2.9	1
B4_C5	13_5_Iso-13_4_Iso	1	16_13	Virtual	5.8	1
B4_C5	13_5_Iso-13_4_Iso	1	16_13	Virtual	1707.4	1
B4_C5	13_5_Iso-13_4_Iso	1	16_13	Virtual	1.9	1
B4_C5	13_5_Iso-13_4_Iso	1	16_13	Virtual	1.9	1
B4_C5	13_5_Iso-13_4_Iso	1	16_13	Virtual	3.4	1
B4_C5	13_5_Iso-13_4_Iso	1	16_13	Virtual	1.4	1
B4_C5	13_5_Iso-13_4_Iso	1	16_13	Virtual	1.4	1
B4_C5	13_5_Iso-13_4_Iso	1	16_13	Virtual	1.9	1
B4_C5	13_5_Iso-13_4_Iso	1	16_13	Virtual	36.5	1
B4_C5	13_5_Iso-13_4_Iso	1	16_13	Virtual	1.4	1
B4_C5	13_5_Iso-13_4_Iso	1	16_13	Virtual	2.4	1
B4_C5	13_5_Iso-13_4_Iso	1	16_13	Virtual	3.4	1
B4_C5	13_5_Iso-13_4_Iso	1	16_13	Virtual	1701.1	1
B4_C5	13_5_Iso-13_4_Iso	1	16_13	Virtual	4.3	1
B4_C5	13_5_Iso-13_4_Iso	1	16_13	Virtual	1.9	1
B4_C5	13_5_Iso-13_4_Iso	1	16_13	Virtual	1.4	1
B4_C5	13_5_Iso-13_4_Iso	1	16_13	Virtual	2.9	1
B4_C5	13_5_Iso-13_4_Iso	1	16_13	Virtual	1.4	1
B4_C5	13_5_Iso-13_4_Iso	1	16_13	Virtual	1.9	1
B4_C5	13_5_Iso-13_4_Iso	1	16_13	Virtual	2.4	1
B4_C5	13_5_Iso-13_4_Iso	1	16_13	Virtual	3.4	1
B4_C5	13_5_Iso-13_4_Iso	1	16_13	Virtual	1.4	1
B4_C5	13_5_Iso-13_4_Iso	1	16_13	Virtual	1.4	1
B4_C5	13_5_Iso-13_4_Iso	1	16_13	Virtual	2011.2	1
B4_C5	13_5_Iso-13_4_Iso	1	16_13	Virtual	3.8	1
B4_C5	13_5_Iso-13_4_Iso	1	16_13	Virtual	6.2	1
B4_C5	13_5_Iso-13_4_Iso	1	16_13	Virtual	5.8	1
B4_C5	13_5_Iso-13_4_Iso	1	16_13	Virtual	2.4	1
B4_C5	13_5_Iso-13_4_Iso	1	16_13	Virtual	1.9	1
B4_C5	13_5_Iso-13_4_Iso	1	16_13	Virtual	8.2	1
B4_C5	13_5_Iso-13_4_Iso	1	16_13	Virtual	1.4	1
B4_C5	13_5_Iso-13_4_Iso	1	16_13	Virtual	7.2	1
B4_C5	13_5_Iso-13_4_Iso	1	16_13	Virtual	2.9	1
B4_C5	13_5_Iso-13_4_Iso	1	16_13	Virtual	1.4	1
B4_C5	13_5_Iso-13_4_Iso	1	16_13	Virtual	1.4	1
B4_C5	13_5_Iso-13_4_Iso	1	16_13	Virtual	1.4	1
B4_C5	13_5_Iso-13_4_Iso	1	16_13	Virtual	1.4	1
B4_C5	13_5_Iso-13_4_Iso	1	16_13	Virtual	49	1
B4_C5	13_5_Iso-13_4_Iso	1	16_13	Virtual	1.4	1
B4_C5	13_5_Iso-13_4_Iso	1	16_13	Virtual	1.9	1
B4_C5	13_5_Iso-13_4_Iso	1	16_13	Virtual	2.4	1
B4_C5	13_5_Iso-13_4_Iso	1	16_13	Virtual	4.3	1
B4_C5	13_5_Iso-13_4_Iso	1	16_13	Virtual	2.4	1
B4_C5	13_5_Iso-13_4_Iso	1	16_13	Virtual	3.8	1
B4_C5	13_5_Iso-13_4_Iso	1	16_13	Virtual	4.3	1
B4_C5	13_5_Iso-13_4_Iso	1	16_13	Virtual	3.4	1
B4_C5	13_5_Iso-13_4_Iso	1	16_13	Virtual	3.8	1
B4_C5	13_5_Iso-13_4_Iso	1	16_13	Virtual	2.4	1
B4_C5	13_5_Iso-13_4_Iso	1	16_13	Virtual	5.8	1
B4_C5	13_5_Iso-13_4_Iso	1	16_13	Virtual	7.2	1
B4_C5	13_5_Iso-13_4_Iso	1	16_13	Virtual	4.3	1
B4_C5	13_5_Iso-13_4_Iso	1	16_13	Virtual	6.2	1
B4_C5	13_5_Iso-13_4_Iso	1	16_13	Virtual	2.9	1
B4_C5	13_5_Iso-13_4_Iso	1	16_13	Virtual	3.4	1
B4_C5	13_5_Iso-13_4_Iso	1	16_13	Virtual	1.9	1
B4_C5	13_5_Iso-13_4_Iso	1	16_13	Virtual	3.4	1
B4_C5	13_5_Iso-13_4_Iso	1	16_13	Virtual	3.8	1
B4_C5	13_5_Iso-13_4_Iso	1	16_13	Virtual	1.9	1
B4_C5	13_5_Iso-13_4_Iso	1	16_13	Virtual	28.8	1
B4_C5	13_5_Iso-13_4_Iso	1	16_13	Virtual	5.3	1
B4_C5	13_5_Iso-13_4_Iso	1	16_13	Virtual	3.4	1
B4_C5	13_5_Iso-13_4_Iso	1	16_13	Virtual	1.4	1
B4_C5	13_5_Iso-13_4_Iso	1	16_13	Virtual	3.8	1
B4_C5	13_5_Iso-13_4_Iso	1	16_13	Virtual	1.9	1
B4_C5	13_5_Iso-13_4_Iso	1	16_13	Virtual	8.6	1
B4_C5	13_5_Iso-13_4_Iso	1	16_13	Virtual	3.8	1
B4_C5	13_5_Iso-13_4_Iso	1	16_13	Virtual	5.3	1
B4_C5	13_5_Iso-13_4_Iso	1	16_13	Virtual	6.7	1
B4_C5	13_5_Iso-13_4_Iso	1	16_13	Virtual	2.4	1
B4_C5	13_5_Iso-13_4_Iso	1	16_13	Virtual	4.8	1
B4_C5	13_5_Iso-13_4_Iso	1	16_13	Virtual	5.8	1
B4_C5	13_5_Iso-13_4_Iso	1	16_13	Virtual	1.4	1
B4_C5	13_5_Iso-13_4_Iso	1	16_13	Virtual	2.4	1
B4_C5	13_5_Iso-13_4_Iso	1	16_13	Virtual	2.9	1
B4_C5	13_5_Iso-13_4_Iso	1	16_13	Virtual	8.6	1
B4_C5	13_5_Iso-13_4_Iso	1	16_13	Virtual	3.4	1
B4_C5	13_5_Iso-13_4_Iso	1	16_13	Virtual	2.4	1
B4_C5	13_5_Iso-13_4_Iso	1	16_13	Virtual	3.8	1
B4_C5	13_5_Iso-13_4_Iso	1	16_13	Virtual	2.9	1
B4_C5	13_5_Iso-13_4_Iso	1	16_13	Virtual	4.3	1
B4_C5	13_5_Iso-13_4_Iso	1	16_13	Virtual	2.4	1
B4_C5	13_5_Iso-13_4_Iso	1	16_13	Virtual	3.4	1
B4_C5	13_5_Iso-13_4_Iso	1	16_13	Virtual	2.4	1
B4_C5	13_5_Iso-13_4_Iso	1	16_13	Virtual	1.9	1
B4_C5	13_5_Iso-13_4_Iso	1	16_13	Virtual	1.4	1
B4_C5	13_5_Iso-13_4_Iso	1	16_13	Virtual	1.4	1
B4_C5	13_5_Iso-13_4_Iso	1	16_13	Virtual	2.4	1
B4_C5	13_5_Iso-13_4_Iso	1	16_13	Virtual	2348.2	1
B4_C5	13_5_Iso-13_4_Iso	1	16_13	Virtual	3.8	1
B4_C5	13_5_Iso-13_4_Iso	1	16_13	Virtual	3.8	1
B4_C5	13_5_Iso-13_4_Iso	1	16_13	Virtual	3.8	1
B4_C5	13_5_Iso-13_4_Iso	1	16_13	Virtual	2.9	1
B4_C5	13_5_Iso-13_4_Iso	1	16_13	Virtual	3.8	1
B4_C5	13_5_Iso-13_4_Iso	1	16_13	Virtual	1.4	1
B4_C5	13_5_Iso-13_4_Iso	1	16_13	Virtual	637	1
B4_C5	13_5_Iso-13_4_Iso	1	16_13	Virtual	3576	1
B4_C5	13_5_Iso-13_4_Iso	1	16_13	Virtual	2.9	1
B4_D2	13_5_Iso-13_3_Iso	1	16_13	Virtual	2.4	1
B4_D2	13_5_Iso-13_3_Iso	1	16_13	Virtual	2.9	1
B4_D2	13_5_Iso-13_3_Iso	1	16_13	Virtual	1.4	1
B4_D2	13_5_Iso-13_3_Iso	1	16_13	Virtual	1.9	1
B4_D2	13_5_Iso-13_3_Iso	1	16_13	Virtual	3.4	1
B4_D2	13_5_Iso-13_3_Iso	1	16_13	Virtual	1.4	1
B4_D2	13_5_Iso-13_3_Iso	1	16_13	Virtual	5.8	1
B4_D2	13_5_Iso-13_3_Iso	1	16_13	Virtual	21.6	1
B4_D2	13_5_Iso-13_3_Iso	1	16_13	Virtual	1.4	1
B4_D2	13_5_Iso-13_3_Iso	1	16_13	Virtual	12	1
B4_D2	13_5_Iso-13_3_Iso	1	16_13	Virtual	8.6	1
B4_D2	13_5_Iso-13_3_Iso	1	16_13	Virtual	3.4	1
B4_D2	13_5_Iso-13_3_Iso	1	16_13	Virtual	2.4	1
B4_D2	13_5_Iso-13_3_Iso	1	16_13	Virtual	5.3	1
B4_D2	13_5_Iso-13_3_Iso	1	16_13	Virtual	1.9	1
B4_D2	13_5_Iso-13_3_Iso	1	16_13	Virtual	8.6	1
B4_D2	13_5_Iso-13_3_Iso	1	16_13	Virtual	16.8	1
B4_D2	13_5_Iso-13_3_Iso	1	16_13	Virtual	1.4	1
B4_D2	13_5_Iso-13_3_Iso	1	16_13	Virtual	1.4	1
B4_D2	13_5_Iso-13_3_Iso	1	16_13	Virtual	1.4	1
B4_D2	13_5_Iso-13_3_Iso	1	16_13	Virtual	1.4	1
B4_D2	13_5_Iso-13_3_Iso	1	16_13	Virtual	10.1	1
B4_D2	13_5_Iso-13_3_Iso	1	16_13	Virtual	3.4	1
B4_D2	13_5_Iso-13_3_Iso	1	16_13	Virtual	2.9	1
B4_D2	13_5_Iso-13_3_Iso	1	16_13	Virtual	19.2	1
B4_D2	13_5_Iso-13_3_Iso	1	16_13	Virtual	2.9	1
B4_D2	13_5_Iso-13_3_Iso	1	16_13	Virtual	1.4	1
B4_D2	13_5_Iso-13_3_Iso	1	16_13	Virtual	2.9	1
B4_D2	13_5_Iso-13_3_Iso	1	16_13	Virtual	1.4	1
B4_D2	13_5_Iso-13_3_Iso	1	16_13	Virtual	1.9	1
B4_D2	13_5_Iso-13_3_Iso	1	16_13	Virtual	3.8	1
B4_D2	13_5_Iso-13_3_Iso	1	16_13	Virtual	10.1	1
B4_D2	13_5_Iso-13_3_Iso	1	16_13	Virtual	1.4	1
B4_D2	13_5_Iso-13_3_Iso	1	16_13	Virtual	1.4	1
B4_D2	13_5_Iso-13_3_Iso	1	16_13	Virtual	3.4	1
B4_D2	13_5_Iso-13_3_Iso	1	16_13	Virtual	4.3	1
B4_D2	13_5_Iso-13_3_Iso	1	16_13	Virtual	1.9	1
B4_D2	13_5_Iso-13_3_Iso	1	16_13	Virtual	7.2	1
B4_D2	13_5_Iso-13_3_Iso	1	16_13	Virtual	1.9	1
B4_D2	13_5_Iso-13_3_Iso	1	16_13	Virtual	1.4	1
B4_D2	13_5_Iso-13_3_Iso	1	16_13	Virtual	1.4	1
B4_D2	13_5_Iso-13_3_Iso	1	16_13	Virtual	1.9	1
B4_D2	13_5_Iso-13_3_Iso	1	16_13	Virtual	1.4	1
B4_D2	13_5_Iso-13_3_Iso	1	16_13	Virtual	1.9	1
B4_D2	13_5_Iso-13_3_Iso	1	16_13	Virtual	1.9	1
B4_D2	13_5_Iso-13_3_Iso	1	16_13	Virtual	2.4	1
B4_D2	13_5_Iso-13_3_Iso	1	16_13	Virtual	3.4	1
B4_D2	13_5_Iso-13_3_Iso	1	16_13	Virtual	1.9	1
B4_D2	13_5_Iso-13_3_Iso	1	16_13	Virtual	1.9	1
B4_D2	13_5_Iso-13_3_Iso	1	16_13	Virtual	3.8	1
B4_D2	13_5_Iso-13_3_Iso	1	16_13	Virtual	1.4	1
B4_D2	13_5_Iso-13_3_Iso	1	16_13	Virtual	1.9	1
B4_D2	13_5_Iso-13_3_Iso	1	16_13	Virtual	1.4	1
B4_D2	13_5_Iso-13_3_Iso	1	16_13	Virtual	1.4	1
B4_D2	13_5_Iso-13_3_Iso	1	16_13	Virtual	3.8	1
B4_D2	13_5_Iso-13_3_Iso	1	16_13	Virtual	2.4	1
B4_D2	13_5_Iso-13_3_Iso	1	16_13	Virtual	1.4	1
B4_D2	13_5_Iso-13_3_Iso	1	16_13	Virtual	1.4	1
B4_D2	13_5_Iso-13_3_Iso	1	16_13	Virtual	3.8	1
B4_D2	13_5_Iso-13_3_Iso	1	16_13	Virtual	8.2	1
B4_D2	13_5_Iso-13_3_Iso	1	16_13	Virtual	1.9	1
B4_D2	13_5_Iso-13_3_Iso	1	16_13	Virtual	2.9	1
B4_D2	13_5_Iso-13_3_Iso	1	16_13	Virtual	6.2	1
B4_D2	13_5_Iso-13_3_Iso	1	16_13	Virtual	2.4	1
B4_D2	13_5_Iso-13_3_Iso	1	16_13	Virtual	2.4	1
B4_D2	13_5_Iso-13_3_Iso	1	16_13	Virtual	9.6	1
B4_D2	13_5_Iso-13_3_Iso	1	16_13	Virtual	2.4	1
B4_D2	13_5_Iso-13_3_Iso	1	16_13	Virtual	6.7	1
B4_D2	13_5_Iso-13_3_Iso	1	16_13	Virtual	1.9	1
B4_D2	13_5_Iso-13_3_Iso	1	16_13	Virtual	5.8	1
B4_D2	13_5_Iso-13_3_Iso	1	16_13	Virtual	12.5	1
B4_D2	13_5_Iso-13_3_Iso	1	16_13	Virtual	2.9	1
B4_D2	13_5_Iso-13_3_Iso	1	16_13	Virtual	2.4	1
B4_D2	13_5_Iso-13_3_Iso	1	16_13	Virtual	1.9	1
B4_D2	13_5_Iso-13_3_Iso	1	16_13	Virtual	29.3	1
B4_D2	13_5_Iso-13_3_Iso	1	16_13	Virtual	6.7	1
B4_D2	13_5_Iso-13_3_Iso	1	16_13	Virtual	5.8	1
B4_D2	13_5_Iso-13_3_Iso	1	16_13	Virtual	7.7	1
B4_D2	13_5_Iso-13_3_Iso	1	16_13	Virtual	14.4	1
B4_D2	13_5_Iso-13_3_Iso	1	16_13	Virtual	1.9	1
B4_D2	13_5_Iso-13_3_Iso	1	16_13	Virtual	35	1
B4_D2	13_5_Iso-13_3_Iso	1	16_13	Virtual	1.4	1
B4_D2	13_5_Iso-13_3_Iso	1	16_13	Virtual	1.4	1
B4_D2	13_5_Iso-13_3_Iso	1	16_13	Virtual	1.4	1
B4_D2	13_5_Iso-13_3_Iso	1	16_13	Virtual	1.4	1
B4_D2	13_5_Iso-13_3_Iso	1	16_13	Virtual	1.4	1
B4_D2	13_5_Iso-13_3_Iso	1	16_13	Virtual	1.4	1
B4_D2	13_5_Iso-13_3_Iso	1	16_13	Virtual	1.4	1
B4_D2	13_5_Iso-13_3_Iso	1	16_13	Virtual	1.4	1
B4_D2	13_5_Iso-13_3_Iso	1	16_13	Virtual	1.9	1
B4_D2	13_5_Iso-13_3_Iso	1	16_13	Virtual	2.4	1
B4_D2	13_5_Iso-13_3_Iso	1	16_13	Virtual	2.9	1
B4_D2	13_5_Iso-13_3_Iso	1	16_13	Virtual	1.9	1
B4_D2	13_5_Iso-13_3_Iso	1	16_13	Virtual	6.7	1
B4_D2	13_5_Iso-13_3_Iso	1	16_13	Virtual	2.9	1
B4_D2	13_5_Iso-13_3_Iso	1	16_13	Virtual	4.3	1
B4_D2	13_5_Iso-13_3_Iso	1	16_13	Virtual	2.9	1
B4_D2	13_5_Iso-13_3_Iso	1	16_13	Virtual	3.4	1
B4_D2	13_5_Iso-13_3_Iso	1	16_13	Virtual	2.4	1
B4_D2	13_5_Iso-13_3_Iso	1	16_13	Virtual	1.4	1
B4_D2	13_5_Iso-13_3_Iso	1	16_13	Virtual	1.9	1
B4_D2	13_5_Iso-13_3_Iso	1	16_13	Virtual	2.4	1
B4_D2	13_5_Iso-13_3_Iso	1	16_13	Virtual	4.3	1
B4_D2	13_5_Iso-13_3_Iso	1	16_13	Virtual	3.4	1
B4_D2	13_5_Iso-13_3_Iso	1	16_13	Virtual	2.4	1
B4_D2	13_5_Iso-13_3_Iso	1	16_13	Virtual	2.4	1
B4_D2	13_5_Iso-13_3_Iso	1	16_13	Virtual	1.4	1
B4_D2	13_5_Iso-13_3_Iso	1	16_13	Virtual	1.9	1
B4_D2	13_5_Iso-13_3_Iso	1	16_13	Virtual	1.9	1
B4_D2	13_5_Iso-13_3_Iso	1	16_13	Virtual	1.9	1
B4_D2	13_5_Iso-13_3_Iso	1	16_13	Virtual	2.4	1
B4_D2	13_5_Iso-13_3_Iso	1	16_13	Virtual	1.4	1
B4_D2	13_5_Iso-13_3_Iso	1	16_13	Virtual	1.9	1
B4_D2	13_5_Iso-13_3_Iso	1	16_13	Virtual	5.8	1
B4_D2	13_5_Iso-13_3_Iso	1	16_13	Virtual	1.4	1
B4_D2	13_5_Iso-13_3_Iso	1	16_13	Virtual	3.4	1
B4_D2	13_5_Iso-13_3_Iso	1	16_13	Virtual	19.7	1
B4_D2	13_5_Iso-13_3_Iso	1	16_13	Virtual	7.2	1
B4_D2	13_5_Iso-13_3_Iso	1	16_13	Virtual	74.4	1
B4_D2	13_5_Iso-13_3_Iso	1	16_13	Virtual	55.7	1
B4_D2	13_5_Iso-13_3_Iso	1	16_13	Virtual	63.4	1
B4_D2	13_5_Iso-13_3_Iso	1	16_13	Virtual	4.8	1
B4_D2	13_5_Iso-13_3_Iso	1	16_13	Virtual	42.7	1
B4_D2	13_5_Iso-13_3_Iso	1	16_13	Virtual	6.2	1
B4_D2	13_5_Iso-13_3_Iso	1	16_13	Virtual	2.4	1
B4_D2	13_5_Iso-13_3_Iso	1	16_13	Virtual	2.9	1
B4_D2	13_5_Iso-13_3_Iso	1	16_13	Virtual	2.4	1
B4_D2	13_5_Iso-13_3_Iso	1	16_13	Virtual	3.8	1
B4_D2	13_5_Iso-13_3_Iso	1	16_13	Virtual	2.4	1
B4_D2	13_5_Iso-13_3_Iso	1	16_13	Virtual	2.4	1
B4_D2	13_5_Iso-13_3_Iso	1	16_13	Virtual	3.8	1
B4_D2	13_5_Iso-13_3_Iso	1	16_13	Virtual	12.5	1
B4_D2	13_5_Iso-13_3_Iso	1	16_13	Virtual	2.4	1
B4_D2	13_5_Iso-13_3_Iso	1	16_13	Virtual	1.9	1
B4_D2	13_5_Iso-13_3_Iso	1	16_13	Virtual	1.9	1
B4_D2	13_5_Iso-13_3_Iso	1	16_13	Virtual	3.8	1
B4_D2	13_5_Iso-13_3_Iso	1	16_13	Virtual	2.4	1
B4_D2	13_5_Iso-13_3_Iso	1	16_13	Virtual	2.9	1
B4_D2	13_5_Iso-13_3_Iso	1	16_13	Virtual	6.7	1
B4_D2	13_5_Iso-13_3_Iso	1	16_13	Virtual	2.9	1
B4_D2	13_5_Iso-13_3_Iso	1	16_13	Virtual	2.9	1
B4_D2	13_5_Iso-13_3_Iso	1	16_13	Virtual	1.4	1
B4_D2	13_5_Iso-13_3_Iso	1	16_13	Virtual	2.9	1
B4_D2	13_5_Iso-13_3_Iso	1	16_13	Virtual	3.8	1
B4_D2	13_5_Iso-13_3_Iso	1	16_13	Virtual	1.9	1
B4_D2	13_5_Iso-13_3_Iso	1	16_13	Virtual	4.8	1
B4_D2	13_5_Iso-13_3_Iso	1	16_13	Virtual	1.4	1
B4_D2	13_5_Iso-13_3_Iso	1	16_13	Virtual	1.9	1
B4_D2	13_5_Iso-13_3_Iso	1	16_13	Virtual	4.8	1
B4_D2	13_5_Iso-13_3_Iso	1	16_13	Virtual	1.4	1
B4_D2	13_5_Iso-13_3_Iso	1	16_13	Virtual	2.9	1
B4_D2	13_5_Iso-13_3_Iso	1	16_13	Virtual	1.4	1
B4_D2	13_5_Iso-13_3_Iso	1	16_13	Virtual	17.8	1
B4_D2	13_5_Iso-13_3_Iso	1	16_13	Virtual	1.9	1
B4_D2	13_5_Iso-13_3_Iso	1	16_13	Virtual	1.9	1
B4_D2	13_5_Iso-13_3_Iso	1	16_13	Virtual	31.2	1
B4_D2	13_5_Iso-13_3_Iso	1	16_13	Virtual	3.4	1
B4_D2	13_5_Iso-13_3_Iso	1	16_13	Virtual	2.9	1
B4_D2	13_5_Iso-13_3_Iso	1	16_13	Virtual	2.4	1
B4_D2	13_5_Iso-13_3_Iso	1	16_13	Virtual	3.4	1
B4_D2	13_5_Iso-13_3_Iso	1	16_13	Virtual	3.4	1
B4_D2	13_5_Iso-13_3_Iso	1	16_13	Virtual	3.4	1
B4_D2	13_5_Iso-13_3_Iso	1	16_13	Virtual	4.8	1
B4_D2	13_5_Iso-13_3_Iso	1	16_13	Virtual	3.4	1
B4_D2	13_5_Iso-13_3_Iso	1	16_13	Virtual	2.9	1
B4_D2	13_5_Iso-13_3_Iso	1	16_13	Virtual	3.4	1
B4_D2	13_5_Iso-13_3_Iso	1	16_13	Virtual	3.8	1
B4_D2	13_5_Iso-13_3_Iso	1	16_13	Virtual	1.9	1
B4_D2	13_5_Iso-13_3_Iso	1	16_13	Virtual	6.7	1
B4_D2	13_5_Iso-13_3_Iso	1	16_13	Virtual	1.4	1
B4_D2	13_5_Iso-13_3_Iso	1	16_13	Virtual	1.9	1
B4_D2	13_5_Iso-13_3_Iso	1	16_13	Virtual	2.9	1
B4_D2	13_5_Iso-13_3_Iso	1	16_13	Virtual	1.4	1
B4_D2	13_5_Iso-13_3_Iso	1	16_13	Virtual	2.4	1
B4_D2	13_5_Iso-13_3_Iso	1	16_13	Virtual	2.9	1
B4_D2	13_5_Iso-13_3_Iso	1	16_13	Virtual	3.4	1
B4_D2	13_5_Iso-13_3_Iso	1	16_13	Virtual	2.9	1
B4_D2	13_5_Iso-13_3_Iso	1	16_13	Virtual	1.9	1
B4_D2	13_5_Iso-13_3_Iso	1	16_13	Virtual	1.4	1
B4_D2	13_5_Iso-13_3_Iso	1	16_13	Virtual	3.8	1
B4_D2	13_5_Iso-13_3_Iso	1	16_13	Virtual	1.9	1
B4_D2	13_5_Iso-13_3_Iso	1	16_13	Virtual	1.4	1
B4_D2	13_5_Iso-13_3_Iso	1	16_13	Virtual	1.4	1
B4_D2	13_5_Iso-13_3_Iso	1	16_13	Virtual	2.4	1
B4_D2	13_5_Iso-13_3_Iso	1	16_13	Virtual	1.9	1
B4_D2	13_5_Iso-13_3_Iso	1	16_13	Virtual	1.9	1
B4_D2	13_5_Iso-13_3_Iso	1	16_13	Virtual	1.9	1
B4_D2	13_5_Iso-13_3_Iso	1	16_13	Virtual	3.4	1
B4_D2	13_5_Iso-13_3_Iso	1	16_13	Virtual	1.9	1
B4_D2	13_5_Iso-13_3_Iso	1	16_13	Virtual	1.9	1
B4_D2	13_5_Iso-13_3_Iso	1	16_13	Virtual	2.9	1
B4_D2	13_5_Iso-13_3_Iso	1	16_13	Virtual	2.4	1
B4_D2	13_5_Iso-13_3_Iso	1	16_13	Virtual	2.4	1
B4_D2	13_5_Iso-13_3_Iso	1	16_13	Virtual	3.4	1
B4_D2	13_5_Iso-13_3_Iso	1	16_13	Virtual	2.4	1
B4_D2	13_5_Iso-13_3_Iso	1	16_13	Virtual	3.4	1
B4_D2	13_5_Iso-13_3_Iso	1	16_13	Virtual	2.9	1
B4_D2	13_5_Iso-13_3_Iso	1	16_13	Virtual	1.4	1
B4_D2	13_5_Iso-13_3_Iso	1	16_13	Virtual	1.9	1
B4_D2	13_5_Iso-13_3_Iso	1	16_13	Virtual	3.4	1
B4_D2	13_5_Iso-13_3_Iso	1	16_13	Virtual	1.9	1
B4_D2	13_5_Iso-13_3_Iso	1	16_13	Virtual	1.9	1
B4_D2	13_5_Iso-13_3_Iso	1	16_13	Virtual	1.9	1
B4_D2	13_5_Iso-13_3_Iso	1	16_13	Virtual	2.4	1
B4_D2	13_5_Iso-13_3_Iso	1	16_13	Virtual	3.4	1
B4_D2	13_5_Iso-13_3_Iso	1	16_13	Virtual	1.4	1
B4_D2	13_5_Iso-13_3_Iso	1	16_13	Virtual	1.9	1
B4_D2	13_5_Iso-13_3_Iso	1	16_13	Virtual	3.4	1
B4_D2	13_5_Iso-13_3_Iso	1	16_13	Virtual	1.4	1
B4_D2	13_5_Iso-13_3_Iso	1	16_13	Virtual	1.4	1
B4_D2	13_5_Iso-13_3_Iso	1	16_13	Virtual	1.4	1
B4_D2	13_5_Iso-13_3_Iso	1	16_13	Virtual	1.4	1
B4_D2	13_5_Iso-13_3_Iso	1	16_13	Virtual	2.4	1
B4_D2	13_5_Iso-13_3_Iso	1	16_13	Virtual	2.4	1
B4_D2	13_5_Iso-13_3_Iso	1	16_13	Virtual	518.4	1
B4_D2	13_5_Iso-13_3_Iso	1	16_13	Virtual	2.4	1
B4_D2	13_5_Iso-13_3_Iso	1	16_13	Virtual	1.9	1
B4_D2	13_5_Iso-13_3_Iso	1	16_13	Virtual	2.4	1
B4_D2	13_5_Iso-13_3_Iso	1	16_13	Virtual	2.4	1
B4_D2	13_5_Iso-13_3_Iso	1	16_13	Virtual	2.9	1
B4_D2	13_5_Iso-13_3_Iso	1	16_13	Virtual	2.9	1
B4_D2	13_5_Iso-13_3_Iso	1	16_13	Virtual	1.9	1
B4_D2	13_5_Iso-13_3_Iso	1	16_13	Virtual	2.4	1
B4_D2	13_5_Iso-13_3_Iso	1	16_13	Virtual	3.4	1
B4_D2	13_5_Iso-13_3_Iso	1	16_13	Virtual	2.4	1
B4_D2	13_5_Iso-13_3_Iso	1	16_13	Virtual	2.4	1
B4_D2	13_5_Iso-13_3_Iso	1	16_13	Virtual	1.9	1
B4_D2	13_5_Iso-13_3_Iso	1	16_13	Virtual	2.4	1
B4_D2	13_5_Iso-13_3_Iso	1	16_13	Virtual	1.9	1
B4_D2	13_5_Iso-13_3_Iso	1	16_13	Virtual	1.4	1
B4_D2	13_5_Iso-13_3_Iso	1	16_13	Virtual	72	1
B4_D2	13_5_Iso-13_3_Iso	1	16_13	Virtual	4.8	1
B4_D2	13_5_Iso-13_3_Iso	1	16_13	Virtual	3.4	1
B4_D2	13_5_Iso-13_3_Iso	1	16_13	Virtual	827	1
B4_D2	13_5_Iso-13_3_Iso	1	16_13	Virtual	1.9	1
B4_D2	13_5_Iso-13_3_Iso	1	16_13	Virtual	1.4	1
B4_D2	13_5_Iso-13_3_Iso	1	16_13	Virtual	1.4	1
B4_D2	13_5_Iso-13_3_Iso	1	16_13	Virtual	3.4	1
B4_D2	13_5_Iso-13_3_Iso	1	16_13	Virtual	1.4	1
B4_D2	13_5_Iso-13_3_Iso	1	16_13	Virtual	29.8	1
B4_D2	13_5_Iso-13_3_Iso	1	16_13	Virtual	1.9	1
B4_D2	13_5_Iso-13_3_Iso	1	16_13	Virtual	1.4	1
B4_D2	13_5_Iso-13_3_Iso	1	16_13	Virtual	1.4	1
B4_D2	13_5_Iso-13_3_Iso	1	16_13	Virtual	1.4	1
B4_D2	13_5_Iso-13_3_Iso	1	16_13	Virtual	3.8	1
B4_D2	13_5_Iso-13_3_Iso	1	16_13	Virtual	1.9	1
B4_D2	13_5_Iso-13_3_Iso	1	16_13	Virtual	5.8	1
B4_D2	13_5_Iso-13_3_Iso	1	16_13	Virtual	3.4	1
B4_D2	13_5_Iso-13_3_Iso	1	16_13	Virtual	1.9	1
B4_D2	13_5_Iso-13_3_Iso	1	16_13	Virtual	2.4	1
B4_D2	13_5_Iso-13_3_Iso	1	16_13	Virtual	2.9	1
B4_D2	13_5_Iso-13_3_Iso	1	16_13	Virtual	1.4	1
B4_D2	13_5_Iso-13_3_Iso	1	16_13	Virtual	1.9	1
B4_D2	13_5_Iso-13_3_Iso	1	16_13	Virtual	1.4	1
B4_D2	13_5_Iso-13_3_Iso	1	16_13	Virtual	1.4	1
B4_D2	13_5_Iso-13_3_Iso	1	16_13	Virtual	1.4	1
B4_D2	13_5_Iso-13_3_Iso	1	16_13	Virtual	1.4	1
B4_D2	13_5_Iso-13_3_Iso	1	16_13	Virtual	1.4	1
B4_D2	13_5_Iso-13_3_Iso	1	16_13	Virtual	1.9	1
B4_D2	13_5_Iso-13_3_Iso	1	16_13	Virtual	1.4	1
B4_D2	13_5_Iso-13_3_Iso	1	16_13	Virtual	3.4	1
B4_D2	13_5_Iso-13_3_Iso	1	16_13	Virtual	4.3	1
B4_D2	13_5_Iso-13_3_Iso	1	16_13	Virtual	3.4	1
B4_D2	13_5_Iso-13_3_Iso	1	16_13	Virtual	3.4	1
B4_D2	13_5_Iso-13_3_Iso	1	16_13	Virtual	2.9	1
B4_D2	13_5_Iso-13_3_Iso	1	16_13	Virtual	1.9	1
B4_D2	13_5_Iso-13_3_Iso	1	16_13	Virtual	1.9	1
B4_D2	13_5_Iso-13_3_Iso	1	16_13	Virtual	2.9	1
B4_D2	13_5_Iso-13_3_Iso	1	16_13	Virtual	9.1	1
B4_D2	13_5_Iso-13_3_Iso	1	16_13	Virtual	2.9	1
B4_D2	13_5_Iso-13_3_Iso	1	16_13	Virtual	1.9	1
B4_D2	13_5_Iso-13_3_Iso	1	16_13	Virtual	2.4	1
B4_D2	13_5_Iso-13_3_Iso	1	16_13	Virtual	2.9	1
B4_D2	13_5_Iso-13_3_Iso	1	16_13	Virtual	2.9	1
B4_D2	13_5_Iso-13_3_Iso	1	16_13	Virtual	4.3	1
B4_D2	13_5_Iso-13_3_Iso	1	16_13	Virtual	3.8	1
B4_D2	13_5_Iso-13_3_Iso	1	16_13	Virtual	715.7	1
B4_D2	13_5_Iso-13_3_Iso	1	16_13	Virtual	3.4	1
B4_D2	13_5_Iso-13_3_Iso	1	16_13	Virtual	1.9	1
B4_D2	13_5_Iso-13_3_Iso	1	16_13	Virtual	1.9	1
B4_D2	13_5_Iso-13_3_Iso	1	16_13	Virtual	4.3	1
B4_D2	13_5_Iso-13_3_Iso	1	16_13	Virtual	8.2	1
B4_D2	13_5_Iso-13_3_Iso	1	16_13	Virtual	6.7	1
B4_D2	13_5_Iso-13_3_Iso	1	16_13	Virtual	2.4	1
B4_D2	13_5_Iso-13_3_Iso	1	16_13	Virtual	2.4	1
B4_D2	13_5_Iso-13_3_Iso	1	16_13	Virtual	3.4	1
B4_D2	13_5_Iso-13_3_Iso	1	16_13	Virtual	2.9	1
B4_D2	13_5_Iso-13_3_Iso	1	16_13	Virtual	2.4	1
B4_D2	13_5_Iso-13_3_Iso	1	16_13	Virtual	2.4	1
B4_D2	13_5_Iso-13_3_Iso	1	16_13	Virtual	1.9	1
B4_D2	13_5_Iso-13_3_Iso	1	16_13	Virtual	1.4	1
B4_D2	13_5_Iso-13_3_Iso	1	16_13	Virtual	2.4	1
B4_D2	13_5_Iso-13_3_Iso	1	16_13	Virtual	1.4	1
B4_D2	13_5_Iso-13_3_Iso	1	16_13	Virtual	1.4	1
B4_D2	13_5_Iso-13_3_Iso	1	16_13	Virtual	2.4	1
B4_D2	13_5_Iso-13_3_Iso	1	16_13	Virtual	1.4	1
B4_D2	13_5_Iso-13_3_Iso	1	16_13	Virtual	2.9	1
B4_D2	13_5_Iso-13_3_Iso	1	16_13	Virtual	1.9	1
B4_D2	13_5_Iso-13_3_Iso	1	16_13	Virtual	1.4	1
B4_D2	13_5_Iso-13_3_Iso	1	16_13	Virtual	2.9	1
B4_D2	13_5_Iso-13_3_Iso	1	16_13	Virtual	1.4	1
B4_D2	13_5_Iso-13_3_Iso	1	16_13	Virtual	1.4	1
B4_D2	13_5_Iso-13_3_Iso	1	16_13	Virtual	1.9	1
B4_D2	13_5_Iso-13_3_Iso	1	16_13	Virtual	1.9	1
B4_D2	13_5_Iso-13_3_Iso	1	16_13	Virtual	3.4	1
B4_D2	13_5_Iso-13_3_Iso	1	16_13	Virtual	2.9	1
B4_D2	13_5_Iso-13_3_Iso	1	16_13	Virtual	2.4	1
B4_D2	13_5_Iso-13_3_Iso	1	16_13	Virtual	1.4	1
B4_D2	13_5_Iso-13_3_Iso	1	16_13	Virtual	1.9	1
B4_D2	13_5_Iso-13_3_Iso	1	16_13	Virtual	2.4	1
B4_D2	13_5_Iso-13_3_Iso	1	16_13	Virtual	1.9	1
B4_D2	13_5_Iso-13_3_Iso	1	16_13	Virtual	48.5	1
B4_D2	13_5_Iso-13_3_Iso	1	16_13	Virtual	1.4	1
B4_D2	13_5_Iso-13_3_Iso	1	16_13	Virtual	1.4	1
B4_D2	13_5_Iso-13_3_Iso	1	16_13	Virtual	3.8	1
B4_D2	13_5_Iso-13_3_Iso	1	16_13	Virtual	3.4	1
B4_D2	13_5_Iso-13_3_Iso	1	16_13	Virtual	3.8	1
B4_D2	13_5_Iso-13_3_Iso	1	16_13	Virtual	3.4	1
B4_D2	13_5_Iso-13_3_Iso	1	16_13	Virtual	1115	1
B4_D2	13_5_Iso-13_3_Iso	1	16_13	Virtual	1.9	1
B4_D2	13_5_Iso-13_3_Iso	1	16_13	Virtual	2.9	1
B4_D2	13_5_Iso-13_3_Iso	1	16_13	Virtual	4.3	1
B4_D2	13_5_Iso-13_3_Iso	1	16_13	Virtual	2.4	1
B4_D2	13_5_Iso-13_3_Iso	1	16_13	Virtual	1.9	1
B4_D2	13_5_Iso-13_3_Iso	1	16_13	Virtual	3.4	1
B4_D2	13_5_Iso-13_3_Iso	1	16_13	Virtual	3.4	1
B4_D2	13_5_Iso-13_3_Iso	1	16_13	Virtual	3.4	1
B4_D2	13_5_Iso-13_3_Iso	1	16_13	Virtual	3.8	1
B4_D2	13_5_Iso-13_3_Iso	1	16_13	Virtual	2.4	1
B4_D2	13_5_Iso-13_3_Iso	1	16_13	Virtual	1.4	1
B4_D2	13_5_Iso-13_3_Iso	1	16_13	Virtual	1.4	1
B4_D2	13_5_Iso-13_3_Iso	1	16_13	Virtual	3.8	1
B4_D2	13_5_Iso-13_3_Iso	1	16_13	Virtual	3485.3	1
B4_D2	13_5_Iso-13_3_Iso	1	16_13	Virtual	6.7	1
B4_D2	13_5_Iso-13_3_Iso	1	16_13	Virtual	3.4	1
B4_D2	13_5_Iso-13_3_Iso	1	16_13	Virtual	3.8	1
B4_D2	13_5_Iso-13_3_Iso	1	16_13	Virtual	1.9	1
B4_D2	13_5_Iso-13_3_Iso	1	16_13	Virtual	1.9	1
B4_D2	13_5_Iso-13_3_Iso	1	16_13	Virtual	4.8	1
B4_D2	13_5_Iso-13_3_Iso	1	16_13	Virtual	9.6	1
B4_D2	13_5_Iso-13_3_Iso	1	16_13	Virtual	25.9	1
B4_D2	13_5_Iso-13_3_Iso	1	16_13	Virtual	8.2	1
B4_D2	13_5_Iso-13_3_Iso	1	16_13	Virtual	12	1
B4_D2	13_5_Iso-13_3_Iso	1	16_13	Virtual	23	1
B4_D2	13_5_Iso-13_3_Iso	1	16_13	Virtual	8.6	1
B4_D2	13_5_Iso-13_3_Iso	1	16_13	Virtual	2.4	1
B4_D2	13_5_Iso-13_3_Iso	1	16_13	Virtual	2.4	1
B4_D2	13_5_Iso-13_3_Iso	1	16_13	Virtual	29.3	1
B4_D2	13_5_Iso-13_3_Iso	1	16_13	Virtual	1.4	1
B4_D2	13_5_Iso-13_3_Iso	1	16_13	Virtual	2802.7	1
B4_D2	13_5_Iso-13_3_Iso	1	16_13	Virtual	2.9	1
B4_D2	13_5_Iso-13_3_Iso	1	16_13	Virtual	1187	1
B4_D2	13_5_Iso-13_3_Iso	1	16_13	Virtual	3577	1
B4_D2	13_5_Iso-13_3_Iso	1	16_13	Virtual	3.4	1
B4_D2	13_5_Iso-13_3_Iso	1	16_13	Virtual	4.8	1
B4_D2	13_5_Iso-13_3_Iso	1	16_13	Virtual	1593.6	1
B4_E2	13_5_Iso-13_2_Iso	1	16_13	Virtual	1.4	1
B4_E2	13_5_Iso-13_2_Iso	1	16_13	Virtual	5.8	1
B4_E2	13_5_Iso-13_2_Iso	1	16_13	Virtual	1.9	1
B4_E2	13_5_Iso-13_2_Iso	1	16_13	Virtual	1.4	1
B4_E2	13_5_Iso-13_2_Iso	1	16_13	Virtual	1.9	1
B4_E2	13_5_Iso-13_2_Iso	1	16_13	Virtual	1.4	1
B4_E2	13_5_Iso-13_2_Iso	1	16_13	Virtual	2.4	1
B4_E2	13_5_Iso-13_2_Iso	1	16_13	Virtual	1.4	1
B4_E2	13_5_Iso-13_2_Iso	1	16_13	Virtual	1.4	1
B4_E2	13_5_Iso-13_2_Iso	1	16_13	Virtual	4.3	1
B4_E2	13_5_Iso-13_2_Iso	1	16_13	Virtual	3.8	1
B4_E2	13_5_Iso-13_2_Iso	1	16_13	Virtual	2.4	1
B4_E2	13_5_Iso-13_2_Iso	1	16_13	Virtual	1.4	1
B4_E2	13_5_Iso-13_2_Iso	1	16_13	Virtual	1.9	1
B4_E2	13_5_Iso-13_2_Iso	1	16_13	Virtual	13.9	1
B4_E2	13_5_Iso-13_2_Iso	1	16_13	Virtual	3.4	1
B4_E2	13_5_Iso-13_2_Iso	1	16_13	Virtual	4.3	1
B4_E2	13_5_Iso-13_2_Iso	1	16_13	Virtual	1.9	1
B4_E2	13_5_Iso-13_2_Iso	1	16_13	Virtual	1.4	1
B4_E2	13_5_Iso-13_2_Iso	1	16_13	Virtual	11	1
B4_E2	13_5_Iso-13_2_Iso	1	16_13	Virtual	2.4	1
B4_E2	13_5_Iso-13_2_Iso	1	16_13	Virtual	1.9	1
B4_E2	13_5_Iso-13_2_Iso	1	16_13	Virtual	1.9	1
B4_E2	13_5_Iso-13_2_Iso	1	16_13	Virtual	2.9	1
B4_E2	13_5_Iso-13_2_Iso	1	16_13	Virtual	1.4	1
B4_E2	13_5_Iso-13_2_Iso	1	16_13	Virtual	2.4	1
B4_E2	13_5_Iso-13_2_Iso	1	16_13	Virtual	1.4	1
B4_E2	13_5_Iso-13_2_Iso	1	16_13	Virtual	2.4	1
B4_E2	13_5_Iso-13_2_Iso	1	16_13	Virtual	1.9	1
B4_E2	13_5_Iso-13_2_Iso	1	16_13	Virtual	3.8	1
B4_E2	13_5_Iso-13_2_Iso	1	16_13	Virtual	2.4	1
B4_E2	13_5_Iso-13_2_Iso	1	16_13	Virtual	2.4	1
B4_E2	13_5_Iso-13_2_Iso	1	16_13	Virtual	8.2	1
B4_E2	13_5_Iso-13_2_Iso	1	16_13	Virtual	2.4	1
B4_E2	13_5_Iso-13_2_Iso	1	16_13	Virtual	1.4	1
B4_E2	13_5_Iso-13_2_Iso	1	16_13	Virtual	1.4	1
B4_E2	13_5_Iso-13_2_Iso	1	16_13	Virtual	2.9	1
B4_E2	13_5_Iso-13_2_Iso	1	16_13	Virtual	1.4	1
B4_E2	13_5_Iso-13_2_Iso	1	16_13	Virtual	3.8	1
B4_E2	13_5_Iso-13_2_Iso	1	16_13	Virtual	3.4	1
B4_E2	13_5_Iso-13_2_Iso	1	16_13	Virtual	2.4	1
B4_E2	13_5_Iso-13_2_Iso	1	16_13	Virtual	12.5	1
B4_E2	13_5_Iso-13_2_Iso	1	16_13	Virtual	1.9	1
B4_E2	13_5_Iso-13_2_Iso	1	16_13	Virtual	1.4	1
B4_E2	13_5_Iso-13_2_Iso	1	16_13	Virtual	5.3	1
B4_E2	13_5_Iso-13_2_Iso	1	16_13	Virtual	3.8	1
B4_E2	13_5_Iso-13_2_Iso	1	16_13	Virtual	1.4	1
B4_E2	13_5_Iso-13_2_Iso	1	16_13	Virtual	2.4	1
B4_E2	13_5_Iso-13_2_Iso	1	16_13	Virtual	2.4	1
B4_E2	13_5_Iso-13_2_Iso	1	16_13	Virtual	3.4	1
B4_E2	13_5_Iso-13_2_Iso	1	16_13	Virtual	1.9	1
B4_E2	13_5_Iso-13_2_Iso	1	16_13	Virtual	2.4	1
B4_E2	13_5_Iso-13_2_Iso	1	16_13	Virtual	9.1	1
B4_E2	13_5_Iso-13_2_Iso	1	16_13	Virtual	1.4	1
B4_E2	13_5_Iso-13_2_Iso	1	16_13	Virtual	1.9	1
B4_E2	13_5_Iso-13_2_Iso	1	16_13	Virtual	1.4	1
B4_E2	13_5_Iso-13_2_Iso	1	16_13	Virtual	1.9	1
B4_E2	13_5_Iso-13_2_Iso	1	16_13	Virtual	1.4	1
B4_E2	13_5_Iso-13_2_Iso	1	16_13	Virtual	2.4	1
B4_E2	13_5_Iso-13_2_Iso	1	16_13	Virtual	2.4	1
B4_E2	13_5_Iso-13_2_Iso	1	16_13	Virtual	1.9	1
B4_E2	13_5_Iso-13_2_Iso	1	16_13	Virtual	1.9	1
B4_E2	13_5_Iso-13_2_Iso	1	16_13	Virtual	3.4	1
B4_E2	13_5_Iso-13_2_Iso	1	16_13	Virtual	770.9	1
B4_E2	13_5_Iso-13_2_Iso	1	16_13	Virtual	1.4	1
B4_E2	13_5_Iso-13_2_Iso	1	16_13	Virtual	3.8	1
B4_E2	13_5_Iso-13_2_Iso	1	16_13	Virtual	1.4	1
B4_E2	13_5_Iso-13_2_Iso	1	16_13	Virtual	7.2	1
B4_E2	13_5_Iso-13_2_Iso	1	16_13	Virtual	2.4	1
B4_E2	13_5_Iso-13_2_Iso	1	16_13	Virtual	2.9	1
B4_E2	13_5_Iso-13_2_Iso	1	16_13	Virtual	4.8	1
B4_E2	13_5_Iso-13_2_Iso	1	16_13	Virtual	1.4	1
B4_E2	13_5_Iso-13_2_Iso	1	16_13	Virtual	3.8	1
B4_E2	13_5_Iso-13_2_Iso	1	16_13	Virtual	16.8	1
B4_E2	13_5_Iso-13_2_Iso	1	16_13	Virtual	2.4	1
B4_E2	13_5_Iso-13_2_Iso	1	16_13	Virtual	5.8	1
B4_E2	13_5_Iso-13_2_Iso	1	16_13	Virtual	2.4	1
B4_E2	13_5_Iso-13_2_Iso	1	16_13	Virtual	2.9	1
B4_E2	13_5_Iso-13_2_Iso	1	16_13	Virtual	2.4	1
B4_E2	13_5_Iso-13_2_Iso	1	16_13	Virtual	2.9	1
B4_E2	13_5_Iso-13_2_Iso	1	16_13	Virtual	2.4	1
B4_E2	13_5_Iso-13_2_Iso	1	16_13	Virtual	1.9	1
B4_E2	13_5_Iso-13_2_Iso	1	16_13	Virtual	1.9	1
B4_E2	13_5_Iso-13_2_Iso	1	16_13	Virtual	10.1	1
B4_E2	13_5_Iso-13_2_Iso	1	16_13	Virtual	6.7	1
B4_E2	13_5_Iso-13_2_Iso	1	16_13	Virtual	1.4	1
B4_E2	13_5_Iso-13_2_Iso	1	16_13	Virtual	65.8	1
B4_E2	13_5_Iso-13_2_Iso	1	16_13	Virtual	3.4	1
B4_E2	13_5_Iso-13_2_Iso	1	16_13	Virtual	2.4	1
B4_E2	13_5_Iso-13_2_Iso	1	16_13	Virtual	1.9	1
B4_E2	13_5_Iso-13_2_Iso	1	16_13	Virtual	2.4	1
B4_E2	13_5_Iso-13_2_Iso	1	16_13	Virtual	1.9	1
B4_E2	13_5_Iso-13_2_Iso	1	16_13	Virtual	2.4	1
B4_E2	13_5_Iso-13_2_Iso	1	16_13	Virtual	1.4	1
B4_E2	13_5_Iso-13_2_Iso	1	16_13	Virtual	1.4	1
B4_E2	13_5_Iso-13_2_Iso	1	16_13	Virtual	1.9	1
B4_E2	13_5_Iso-13_2_Iso	1	16_13	Virtual	10.1	1
B4_E2	13_5_Iso-13_2_Iso	1	16_13	Virtual	1.9	1
B4_E2	13_5_Iso-13_2_Iso	1	16_13	Virtual	48.5	1
B4_E2	13_5_Iso-13_2_Iso	1	16_13	Virtual	2.4	1
B4_E2	13_5_Iso-13_2_Iso	1	16_13	Virtual	1.4	1
B4_E2	13_5_Iso-13_2_Iso	1	16_13	Virtual	3.4	1
B4_E2	13_5_Iso-13_2_Iso	1	16_13	Virtual	5.3	1
B4_E2	13_5_Iso-13_2_Iso	1	16_13	Virtual	3.4	1
B4_E2	13_5_Iso-13_2_Iso	1	16_13	Virtual	1.9	1
B4_E2	13_5_Iso-13_2_Iso	1	16_13	Virtual	1.4	1
B4_E2	13_5_Iso-13_2_Iso	1	16_13	Virtual	5.3	1
B4_E2	13_5_Iso-13_2_Iso	1	16_13	Virtual	1.4	1
B4_E2	13_5_Iso-13_2_Iso	1	16_13	Virtual	1.9	1
B4_E2	13_5_Iso-13_2_Iso	1	16_13	Virtual	1.9	1
B4_E2	13_5_Iso-13_2_Iso	1	16_13	Virtual	1.9	1
B4_E2	13_5_Iso-13_2_Iso	1	16_13	Virtual	2.4	1
B4_E2	13_5_Iso-13_2_Iso	1	16_13	Virtual	64.3	1
B4_E2	13_5_Iso-13_2_Iso	1	16_13	Virtual	1.9	1
B4_E2	13_5_Iso-13_2_Iso	1	16_13	Virtual	2.9	1
B4_E2	13_5_Iso-13_2_Iso	1	16_13	Virtual	2.9	1
B4_E2	13_5_Iso-13_2_Iso	1	16_13	Virtual	2.9	1
B4_E2	13_5_Iso-13_2_Iso	1	16_13	Virtual	493	1
B4_E2	13_5_Iso-13_2_Iso	1	16_13	Virtual	1.4	1
B4_E2	13_5_Iso-13_2_Iso	1	16_13	Virtual	1.4	1
B4_E2	13_5_Iso-13_2_Iso	1	16_13	Virtual	1.4	1
B4_E2	13_5_Iso-13_2_Iso	1	16_13	Virtual	3.8	1
B4_E2	13_5_Iso-13_2_Iso	1	16_13	Virtual	1.9	1
B4_E2	13_5_Iso-13_2_Iso	1	16_13	Virtual	1.4	1
B4_E2	13_5_Iso-13_2_Iso	1	16_13	Virtual	2.9	1
B4_E2	13_5_Iso-13_2_Iso	1	16_13	Virtual	2.4	1
B4_E2	13_5_Iso-13_2_Iso	1	16_13	Virtual	1.9	1
B4_E2	13_5_Iso-13_2_Iso	1	16_13	Virtual	2.9	1
B4_E2	13_5_Iso-13_2_Iso	1	16_13	Virtual	1.4	1
B4_E2	13_5_Iso-13_2_Iso	1	16_13	Virtual	1.4	1
B4_E2	13_5_Iso-13_2_Iso	1	16_13	Virtual	14.4	1
B4_E2	13_5_Iso-13_2_Iso	1	16_13	Virtual	1.4	1
B4_E2	13_5_Iso-13_2_Iso	1	16_13	Virtual	1.4	1
B4_E2	13_5_Iso-13_2_Iso	1	16_13	Virtual	1.9	1
B4_E2	13_5_Iso-13_2_Iso	1	16_13	Virtual	1.4	1
B4_E2	13_5_Iso-13_2_Iso	1	16_13	Virtual	1.4	1
B4_E2	13_5_Iso-13_2_Iso	1	16_13	Virtual	1.4	1
B4_E2	13_5_Iso-13_2_Iso	1	16_13	Virtual	2.4	1
B4_E2	13_5_Iso-13_2_Iso	1	16_13	Virtual	1.4	1
B4_E2	13_5_Iso-13_2_Iso	1	16_13	Virtual	1.9	1
B4_E2	13_5_Iso-13_2_Iso	1	16_13	Virtual	1.9	1
B4_E2	13_5_Iso-13_2_Iso	1	16_13	Virtual	1.4	1
B4_E2	13_5_Iso-13_2_Iso	1	16_13	Virtual	1.4	1
B4_E2	13_5_Iso-13_2_Iso	1	16_13	Virtual	5.3	1
B4_E2	13_5_Iso-13_2_Iso	1	16_13	Virtual	4.3	1
B4_E2	13_5_Iso-13_2_Iso	1	16_13	Virtual	8.6	1
B4_E2	13_5_Iso-13_2_Iso	1	16_13	Virtual	1.4	1
B4_E2	13_5_Iso-13_2_Iso	1	16_13	Virtual	3.4	1
B4_E2	13_5_Iso-13_2_Iso	1	16_13	Virtual	1.9	1
B4_E2	13_5_Iso-13_2_Iso	1	16_13	Virtual	2.4	1
B4_E2	13_5_Iso-13_2_Iso	1	16_13	Virtual	1.4	1
B4_E2	13_5_Iso-13_2_Iso	1	16_13	Virtual	1.4	1
B4_E2	13_5_Iso-13_2_Iso	1	16_13	Virtual	1.4	1
B4_E2	13_5_Iso-13_2_Iso	1	16_13	Virtual	2.4	1
B4_E2	13_5_Iso-13_2_Iso	1	16_13	Virtual	1.4	1
B4_E2	13_5_Iso-13_2_Iso	1	16_13	Virtual	3.4	1
B4_E2	13_5_Iso-13_2_Iso	1	16_13	Virtual	2.9	1
B4_E2	13_5_Iso-13_2_Iso	1	16_13	Virtual	1.4	1
B4_E2	13_5_Iso-13_2_Iso	1	16_13	Virtual	1.4	1
B4_E2	13_5_Iso-13_2_Iso	1	16_13	Virtual	1.9	1
B4_E2	13_5_Iso-13_2_Iso	1	16_13	Virtual	1.4	1
B4_E2	13_5_Iso-13_2_Iso	1	16_13	Virtual	1.9	1
B4_E2	13_5_Iso-13_2_Iso	1	16_13	Virtual	2.9	1
B4_E2	13_5_Iso-13_2_Iso	1	16_13	Virtual	3.8	1
B4_E2	13_5_Iso-13_2_Iso	1	16_13	Virtual	3.8	1
B4_E2	13_5_Iso-13_2_Iso	1	16_13	Virtual	1.4	1
B4_E2	13_5_Iso-13_2_Iso	1	16_13	Virtual	2.4	1
B4_E2	13_5_Iso-13_2_Iso	1	16_13	Virtual	60.5	1
B4_E2	13_5_Iso-13_2_Iso	1	16_13	Virtual	1.9	1
B4_E2	13_5_Iso-13_2_Iso	1	16_13	Virtual	1.4	1
B4_E2	13_5_Iso-13_2_Iso	1	16_13	Virtual	1.4	1
B4_E2	13_5_Iso-13_2_Iso	1	16_13	Virtual	1.4	1
B4_E2	13_5_Iso-13_2_Iso	1	16_13	Virtual	1.4	1
B4_E2	13_5_Iso-13_2_Iso	1	16_13	Virtual	3.8	1
B4_E2	13_5_Iso-13_2_Iso	1	16_13	Virtual	3.4	1
B4_E2	13_5_Iso-13_2_Iso	1	16_13	Virtual	1.9	1
B4_E2	13_5_Iso-13_2_Iso	1	16_13	Virtual	1.4	1
B4_E2	13_5_Iso-13_2_Iso	1	16_13	Virtual	2.9	1
B4_E2	13_5_Iso-13_2_Iso	1	16_13	Virtual	3.4	1
B4_E2	13_5_Iso-13_2_Iso	1	16_13	Virtual	1.4	1
B4_E2	13_5_Iso-13_2_Iso	1	16_13	Virtual	1.9	1
B4_E2	13_5_Iso-13_2_Iso	1	16_13	Virtual	2.9	1
B4_E2	13_5_Iso-13_2_Iso	1	16_13	Virtual	2.4	1
B4_E2	13_5_Iso-13_2_Iso	1	16_13	Virtual	2.4	1
B4_E2	13_5_Iso-13_2_Iso	1	16_13	Virtual	2.4	1
B4_E2	13_5_Iso-13_2_Iso	1	16_13	Virtual	1.4	1
B4_E2	13_5_Iso-13_2_Iso	1	16_13	Virtual	2.9	1
B4_E2	13_5_Iso-13_2_Iso	1	16_13	Virtual	1.4	1
B4_E2	13_5_Iso-13_2_Iso	1	16_13	Virtual	2.9	1
B4_E2	13_5_Iso-13_2_Iso	1	16_13	Virtual	17.3	1
B4_E2	13_5_Iso-13_2_Iso	1	16_13	Virtual	1.4	1
B4_E2	13_5_Iso-13_2_Iso	1	16_13	Virtual	1.9	1
B4_E2	13_5_Iso-13_2_Iso	1	16_13	Virtual	1.4	1
B4_E2	13_5_Iso-13_2_Iso	1	16_13	Virtual	1.9	1
B4_E2	13_5_Iso-13_2_Iso	1	16_13	Virtual	74.9	1
B4_E2	13_5_Iso-13_2_Iso	1	16_13	Virtual	1.4	1
B4_E2	13_5_Iso-13_2_Iso	1	16_13	Virtual	1.9	1
B4_E2	13_5_Iso-13_2_Iso	1	16_13	Virtual	1.4	1
B4_E2	13_5_Iso-13_2_Iso	1	16_13	Virtual	4.8	1
B4_E2	13_5_Iso-13_2_Iso	1	16_13	Virtual	3.4	1
B4_E2	13_5_Iso-13_2_Iso	1	16_13	Virtual	2.4	1
B4_E2	13_5_Iso-13_2_Iso	1	16_13	Virtual	1.4	1
B4_E2	13_5_Iso-13_2_Iso	1	16_13	Virtual	1.4	1
B4_E2	13_5_Iso-13_2_Iso	1	16_13	Virtual	2.4	1
B4_E2	13_5_Iso-13_2_Iso	1	16_13	Virtual	1.4	1
B4_E2	13_5_Iso-13_2_Iso	1	16_13	Virtual	1.9	1
B4_E2	13_5_Iso-13_2_Iso	1	16_13	Virtual	1.4	1
B4_E2	13_5_Iso-13_2_Iso	1	16_13	Virtual	1.4	1
B4_E2	13_5_Iso-13_2_Iso	1	16_13	Virtual	4.3	1
B4_E2	13_5_Iso-13_2_Iso	1	16_13	Virtual	1.4	1
B4_E2	13_5_Iso-13_2_Iso	1	16_13	Virtual	24	1
B4_E2	13_5_Iso-13_2_Iso	1	16_13	Virtual	2.9	1
B4_E2	13_5_Iso-13_2_Iso	1	16_13	Virtual	1.4	1
B4_E2	13_5_Iso-13_2_Iso	1	16_13	Virtual	4.3	1
B4_E2	13_5_Iso-13_2_Iso	1	16_13	Virtual	56.6	1
B4_E2	13_5_Iso-13_2_Iso	1	16_13	Virtual	38.9	1
B4_E2	13_5_Iso-13_2_Iso	1	16_13	Virtual	250.6	1
B4_E2	13_5_Iso-13_2_Iso	1	16_13	Virtual	9.6	1
B4_E2	13_5_Iso-13_2_Iso	1	16_13	Virtual	164.6	1
B4_E2	13_5_Iso-13_2_Iso	1	16_13	Virtual	192.5	1
B4_E2	13_5_Iso-13_2_Iso	1	16_13	Virtual	1200	1
B4_E2	13_5_Iso-13_2_Iso	1	16_13	Virtual	2.4	1
B4_E2	13_5_Iso-13_2_Iso	1	16_13	Virtual	1.4	1
B4_E2	13_5_Iso-13_2_Iso	1	16_13	Virtual	2.4	1
B4_E2	13_5_Iso-13_2_Iso	1	16_13	Virtual	1.9	1
B4_E2	13_5_Iso-13_2_Iso	1	16_13	Virtual	2.4	1
B4_E2	13_5_Iso-13_2_Iso	1	16_13	Virtual	4.3	1
B4_E2	13_5_Iso-13_2_Iso	1	16_13	Virtual	3.4	1
B4_E2	13_5_Iso-13_2_Iso	1	16_13	Virtual	1.4	1
B4_E2	13_5_Iso-13_2_Iso	1	16_13	Virtual	1902.2	1
B4_E2	13_5_Iso-13_2_Iso	1	16_13	Virtual	1.4	1
B4_E2	13_5_Iso-13_2_Iso	1	16_13	Virtual	2.4	1
B4_E2	13_5_Iso-13_2_Iso	1	16_13	Virtual	1.9	1
B4_E2	13_5_Iso-13_2_Iso	1	16_13	Virtual	2.4	1
B4_E2	13_5_Iso-13_2_Iso	1	16_13	Virtual	94.1	1
B4_E2	13_5_Iso-13_2_Iso	1	16_13	Virtual	2.9	1
B4_E2	13_5_Iso-13_2_Iso	1	16_13	Virtual	1.4	1
B4_E2	13_5_Iso-13_2_Iso	1	16_13	Virtual	1.9	1
B4_E2	13_5_Iso-13_2_Iso	1	16_13	Virtual	2.4	1
B4_E2	13_5_Iso-13_2_Iso	1	16_13	Virtual	1.4	1
B4_E2	13_5_Iso-13_2_Iso	1	16_13	Virtual	1.9	1
B4_E2	13_5_Iso-13_2_Iso	1	16_13	Virtual	1.4	1
B4_E2	13_5_Iso-13_2_Iso	1	16_13	Virtual	1.4	1
B4_E2	13_5_Iso-13_2_Iso	1	16_13	Virtual	2.4	1
B4_E2	13_5_Iso-13_2_Iso	1	16_13	Virtual	1.4	1
B4_E2	13_5_Iso-13_2_Iso	1	16_13	Virtual	2.4	1
B4_E2	13_5_Iso-13_2_Iso	1	16_13	Virtual	1.9	1
B4_E2	13_5_Iso-13_2_Iso	1	16_13	Virtual	4.3	1
B4_E2	13_5_Iso-13_2_Iso	1	16_13	Virtual	2.4	1
B4_E2	13_5_Iso-13_2_Iso	1	16_13	Virtual	7.7	1
B4_E2	13_5_Iso-13_2_Iso	1	16_13	Virtual	2.9	1
B4_E2	13_5_Iso-13_2_Iso	1	16_13	Virtual	1.9	1
B4_E2	13_5_Iso-13_2_Iso	1	16_13	Virtual	1.9	1
B4_E2	13_5_Iso-13_2_Iso	1	16_13	Virtual	1.4	1
B4_E2	13_5_Iso-13_2_Iso	1	16_13	Virtual	4.3	1
B4_E2	13_5_Iso-13_2_Iso	1	16_13	Virtual	2.4	1
B4_E2	13_5_Iso-13_2_Iso	1	16_13	Virtual	1.4	1
B4_E2	13_5_Iso-13_2_Iso	1	16_13	Virtual	2.9	1
B4_E2	13_5_Iso-13_2_Iso	1	16_13	Virtual	1.4	1
B4_E2	13_5_Iso-13_2_Iso	1	16_13	Virtual	1.9	1
B4_E2	13_5_Iso-13_2_Iso	1	16_13	Virtual	1.9	1
B4_E2	13_5_Iso-13_2_Iso	1	16_13	Virtual	1.9	1
B4_E2	13_5_Iso-13_2_Iso	1	16_13	Virtual	1.4	1
B4_E2	13_5_Iso-13_2_Iso	1	16_13	Virtual	1.9	1
B4_E2	13_5_Iso-13_2_Iso	1	16_13	Virtual	3.4	1
B4_E2	13_5_Iso-13_2_Iso	1	16_13	Virtual	4.3	1
B4_E2	13_5_Iso-13_2_Iso	1	16_13	Virtual	2.9	1
B4_E2	13_5_Iso-13_2_Iso	1	16_13	Virtual	7.7	1
B4_E2	13_5_Iso-13_2_Iso	1	16_13	Virtual	8.2	1
B4_E2	13_5_Iso-13_2_Iso	1	16_13	Virtual	1.4	1
B4_E2	13_5_Iso-13_2_Iso	1	16_13	Virtual	2.9	1
B4_E2	13_5_Iso-13_2_Iso	1	16_13	Virtual	1.4	1
B4_E2	13_5_Iso-13_2_Iso	1	16_13	Virtual	4.3	1
B4_E2	13_5_Iso-13_2_Iso	1	16_13	Virtual	2.4	1
B4_E2	13_5_Iso-13_2_Iso	1	16_13	Virtual	5.8	1
B4_E2	13_5_Iso-13_2_Iso	1	16_13	Virtual	2.4	1
B4_E2	13_5_Iso-13_2_Iso	1	16_13	Virtual	4.3	1
B4_E2	13_5_Iso-13_2_Iso	1	16_13	Virtual	2.4	1
B4_E2	13_5_Iso-13_2_Iso	1	16_13	Virtual	5.8	1
B4_E2	13_5_Iso-13_2_Iso	1	16_13	Virtual	2.4	1
B4_E2	13_5_Iso-13_2_Iso	1	16_13	Virtual	1.4	1
B4_E2	13_5_Iso-13_2_Iso	1	16_13	Virtual	3.8	1
B4_E2	13_5_Iso-13_2_Iso	1	16_13	Virtual	2.4	1
B4_E2	13_5_Iso-13_2_Iso	1	16_13	Virtual	1.4	1
B4_E2	13_5_Iso-13_2_Iso	1	16_13	Virtual	2.4	1
B4_E2	13_5_Iso-13_2_Iso	1	16_13	Virtual	2062.6	1
B4_E2	13_5_Iso-13_2_Iso	1	16_13	Virtual	1.9	1
B4_E2	13_5_Iso-13_2_Iso	1	16_13	Virtual	1.9	1
B4_E2	13_5_Iso-13_2_Iso	1	16_13	Virtual	2.4	1
B4_E2	13_5_Iso-13_2_Iso	1	16_13	Virtual	1257.6	1
B4_E2	13_5_Iso-13_2_Iso	1	16_13	Virtual	1.4	1
B4_E2	13_5_Iso-13_2_Iso	1	16_13	Virtual	2.4	1
B4_E2	13_5_Iso-13_2_Iso	1	16_13	Virtual	1.4	1
B4_E2	13_5_Iso-13_2_Iso	1	16_13	Virtual	1.9	1
B4_E2	13_5_Iso-13_2_Iso	1	16_13	Virtual	2.9	1
B4_E2	13_5_Iso-13_2_Iso	1	16_13	Virtual	1.9	1
B4_E2	13_5_Iso-13_2_Iso	1	16_13	Virtual	1.4	1
B4_E2	13_5_Iso-13_2_Iso	1	16_13	Virtual	62.9	1
B4_E2	13_5_Iso-13_2_Iso	1	16_13	Virtual	5.8	1
B4_E2	13_5_Iso-13_2_Iso	1	16_13	Virtual	23	1
B4_E2	13_5_Iso-13_2_Iso	1	16_13	Virtual	4.3	1
B4_E2	13_5_Iso-13_2_Iso	1	16_13	Virtual	78.7	1
B4_E2	13_5_Iso-13_2_Iso	1	16_13	Virtual	84.5	1
B4_E2	13_5_Iso-13_2_Iso	1	16_13	Virtual	1.9	1
B4_E2	13_5_Iso-13_2_Iso	1	16_13	Virtual	42.2	1
B4_E2	13_5_Iso-13_2_Iso	1	16_13	Virtual	8.2	1
B4_E2	13_5_Iso-13_2_Iso	1	16_13	Virtual	25.9	1
B4_E2	13_5_Iso-13_2_Iso	1	16_13	Virtual	2.4	1
B4_E2	13_5_Iso-13_2_Iso	1	16_13	Virtual	63.8	1
B4_E2	13_5_Iso-13_2_Iso	1	16_13	Virtual	12.5	1
B4_E2	13_5_Iso-13_2_Iso	1	16_13	Virtual	16.8	1
B4_E2	13_5_Iso-13_2_Iso	1	16_13	Virtual	30.2	1
B4_E2	13_5_Iso-13_2_Iso	1	16_13	Virtual	44.2	1
B4_E2	13_5_Iso-13_2_Iso	1	16_13	Virtual	25	1
B4_E2	13_5_Iso-13_2_Iso	1	16_13	Virtual	35.5	1
B4_E2	13_5_Iso-13_2_Iso	1	16_13	Virtual	123.4	1
B4_E2	13_5_Iso-13_2_Iso	1	16_13	Virtual	23.5	1
B4_E2	13_5_Iso-13_2_Iso	1	16_13	Virtual	30.7	1
B4_E2	13_5_Iso-13_2_Iso	1	16_13	Virtual	3.4	1
B4_E2	13_5_Iso-13_2_Iso	1	16_13	Virtual	6.2	1
B4_E2	13_5_Iso-13_2_Iso	1	16_13	Virtual	1.4	1
B4_E2	13_5_Iso-13_2_Iso	1	16_13	Virtual	1.9	1
B4_E2	13_5_Iso-13_2_Iso	1	16_13	Virtual	3.4	1
B4_E2	13_5_Iso-13_2_Iso	1	16_13	Virtual	2.4	1
B4_E2	13_5_Iso-13_2_Iso	1	16_13	Virtual	3.4	1
B4_E2	13_5_Iso-13_2_Iso	1	16_13	Virtual	3.8	1
B4_E2	13_5_Iso-13_2_Iso	1	16_13	Virtual	4.8	1
B4_E2	13_5_Iso-13_2_Iso	1	16_13	Virtual	1.4	1
B4_E2	13_5_Iso-13_2_Iso	1	16_13	Virtual	6.2	1
B4_E2	13_5_Iso-13_2_Iso	1	16_13	Virtual	1.4	1
B4_E2	13_5_Iso-13_2_Iso	1	16_13	Virtual	4.3	1
B4_E2	13_5_Iso-13_2_Iso	1	16_13	Virtual	5.8	1
B4_E2	13_5_Iso-13_2_Iso	1	16_13	Virtual	1.4	1
B4_E2	13_5_Iso-13_2_Iso	1	16_13	Virtual	4.3	1
B4_E2	13_5_Iso-13_2_Iso	1	16_13	Virtual	1.9	1
B4_E2	13_5_Iso-13_2_Iso	1	16_13	Virtual	1.9	1
B4_E2	13_5_Iso-13_2_Iso	1	16_13	Virtual	1.4	1
B4_E2	13_5_Iso-13_2_Iso	1	16_13	Virtual	1.9	1
B4_E2	13_5_Iso-13_2_Iso	1	16_13	Virtual	11	1
B4_E2	13_5_Iso-13_2_Iso	1	16_13	Virtual	2.9	1
B4_E2	13_5_Iso-13_2_Iso	1	16_13	Virtual	1.4	1
B4_E2	13_5_Iso-13_2_Iso	1	16_13	Virtual	646.6	1
B4_E2	13_5_Iso-13_2_Iso	1	16_13	Virtual	2.9	1
B4_E2	13_5_Iso-13_2_Iso	1	16_13	Virtual	1.9	1
B4_E2	13_5_Iso-13_2_Iso	1	16_13	Virtual	3.8	1
B4_E2	13_5_Iso-13_2_Iso	1	16_13	Virtual	3.8	1
B4_E2	13_5_Iso-13_2_Iso	1	16_13	Virtual	1.4	1
C5_D2	13_4_Iso-13_3_Iso	1	16_13	Virtual	1.9	0
C5_D2	13_4_Iso-13_3_Iso	1	16_13	Virtual	4.3	1
C5_D2	13_4_Iso-13_3_Iso	1	16_13	Virtual	2.9	1
C5_D2	13_4_Iso-13_3_Iso	1	16_13	Virtual	1.4	1
C5_D2	13_4_Iso-13_3_Iso	1	16_13	Virtual	1.4	1
C5_D2	13_4_Iso-13_3_Iso	1	16_13	Virtual	9.1	1
C5_D2	13_4_Iso-13_3_Iso	1	16_13	Virtual	3.4	1
C5_D2	13_4_Iso-13_3_Iso	1	16_13	Virtual	1.4	1
C5_D2	13_4_Iso-13_3_Iso	1	16_13	Virtual	4.3	1
C5_D2	13_4_Iso-13_3_Iso	1	16_13	Virtual	1.9	1
C5_D2	13_4_Iso-13_3_Iso	1	16_13	Virtual	1.4	1
C5_D2	13_4_Iso-13_3_Iso	1	16_13	Virtual	2.9	1
C5_D2	13_4_Iso-13_3_Iso	1	16_13	Virtual	3.8	1
C5_D2	13_4_Iso-13_3_Iso	1	16_13	Virtual	2.4	1
C5_D2	13_4_Iso-13_3_Iso	1	16_13	Virtual	1.4	1
C5_D2	13_4_Iso-13_3_Iso	1	16_13	Virtual	8.6	1
C5_D2	13_4_Iso-13_3_Iso	1	16_13	Virtual	3.8	1
C5_D2	13_4_Iso-13_3_Iso	1	16_13	Virtual	3.4	1
C5_D2	13_4_Iso-13_3_Iso	1	16_13	Virtual	2.4	1
C5_D2	13_4_Iso-13_3_Iso	1	16_13	Virtual	3.4	1
C5_D2	13_4_Iso-13_3_Iso	1	16_13	Virtual	3.8	1
C5_D2	13_4_Iso-13_3_Iso	1	16_13	Virtual	1.9	1
C5_D2	13_4_Iso-13_3_Iso	1	16_13	Virtual	2.4	1
C5_D2	13_4_Iso-13_3_Iso	1	16_13	Virtual	4.3	1
C5_D2	13_4_Iso-13_3_Iso	1	16_13	Virtual	1.4	1
C5_D2	13_4_Iso-13_3_Iso	1	16_13	Virtual	1.9	1
C5_D2	13_4_Iso-13_3_Iso	1	16_13	Virtual	1.4	1
C5_D2	13_4_Iso-13_3_Iso	1	16_13	Virtual	1.9	1
C5_D2	13_4_Iso-13_3_Iso	1	16_13	Virtual	1.9	1
C5_D2	13_4_Iso-13_3_Iso	1	16_13	Virtual	2.4	1
C5_D2	13_4_Iso-13_3_Iso	1	16_13	Virtual	1.4	1
C5_D2	13_4_Iso-13_3_Iso	1	16_13	Virtual	4.3	1
C5_D2	13_4_Iso-13_3_Iso	1	16_13	Virtual	1.4	1
C5_D2	13_4_Iso-13_3_Iso	1	16_13	Virtual	3.4	1
C5_D2	13_4_Iso-13_3_Iso	1	16_13	Virtual	4.3	1
C5_D2	13_4_Iso-13_3_Iso	1	16_13	Virtual	2.4	1
C5_D2	13_4_Iso-13_3_Iso	1	16_13	Virtual	1.4	1
C5_D2	13_4_Iso-13_3_Iso	1	16_13	Virtual	1.9	1
C5_D2	13_4_Iso-13_3_Iso	1	16_13	Virtual	1.9	1
C5_D2	13_4_Iso-13_3_Iso	1	16_13	Virtual	8.6	1
C5_D2	13_4_Iso-13_3_Iso	1	16_13	Virtual	1.4	1
C5_D2	13_4_Iso-13_3_Iso	1	16_13	Virtual	1.9	1
C5_D2	13_4_Iso-13_3_Iso	1	16_13	Virtual	2.4	1
C5_D2	13_4_Iso-13_3_Iso	1	16_13	Virtual	4.8	1
C5_D2	13_4_Iso-13_3_Iso	1	16_13	Virtual	5.3	1
C5_D2	13_4_Iso-13_3_Iso	1	16_13	Virtual	2.9	1
C5_D2	13_4_Iso-13_3_Iso	1	16_13	Virtual	1.4	1
C5_D2	13_4_Iso-13_3_Iso	1	16_13	Virtual	2.4	1
C5_D2	13_4_Iso-13_3_Iso	1	16_13	Virtual	3.4	1
C5_D2	13_4_Iso-13_3_Iso	1	16_13	Virtual	3.4	1
C5_D2	13_4_Iso-13_3_Iso	1	16_13	Virtual	1.9	1
C5_D2	13_4_Iso-13_3_Iso	1	16_13	Virtual	2.4	1
C5_D2	13_4_Iso-13_3_Iso	1	16_13	Virtual	1.4	1
C5_D2	13_4_Iso-13_3_Iso	1	16_13	Virtual	27.4	1
C5_D2	13_4_Iso-13_3_Iso	1	16_13	Virtual	7.2	1
C5_D2	13_4_Iso-13_3_Iso	1	16_13	Virtual	8.6	1
C5_D2	13_4_Iso-13_3_Iso	1	16_13	Virtual	3.4	1
C5_D2	13_4_Iso-13_3_Iso	1	16_13	Virtual	4.8	1
C5_D2	13_4_Iso-13_3_Iso	1	16_13	Virtual	3.8	1
C5_D2	13_4_Iso-13_3_Iso	1	16_13	Virtual	803.5	1
C5_D2	13_4_Iso-13_3_Iso	1	16_13	Virtual	1.9	1
C5_D2	13_4_Iso-13_3_Iso	1	16_13	Virtual	4.3	1
C5_D2	13_4_Iso-13_3_Iso	1	16_13	Virtual	1.9	1
C5_D2	13_4_Iso-13_3_Iso	1	16_13	Virtual	2.4	1
C5_D2	13_4_Iso-13_3_Iso	1	16_13	Virtual	1.9	1
C5_D2	13_4_Iso-13_3_Iso	1	16_13	Virtual	2.4	1
C5_D2	13_4_Iso-13_3_Iso	1	16_13	Virtual	2.4	1
C5_D2	13_4_Iso-13_3_Iso	1	16_13	Virtual	11	1
C5_D2	13_4_Iso-13_3_Iso	1	16_13	Virtual	11.5	1
C5_D2	13_4_Iso-13_3_Iso	1	16_13	Virtual	3.4	1
C5_D2	13_4_Iso-13_3_Iso	1	16_13	Virtual	103.7	1
C5_D2	13_4_Iso-13_3_Iso	1	16_13	Virtual	1.9	1
C5_D2	13_4_Iso-13_3_Iso	1	16_13	Virtual	1.9	1
C5_D2	13_4_Iso-13_3_Iso	1	16_13	Virtual	4.3	1
C5_D2	13_4_Iso-13_3_Iso	1	16_13	Virtual	1.9	1
C5_D2	13_4_Iso-13_3_Iso	1	16_13	Virtual	5.3	1
C5_D2	13_4_Iso-13_3_Iso	1	16_13	Virtual	7.2	1
C5_D2	13_4_Iso-13_3_Iso	1	16_13	Virtual	3.4	1
C5_D2	13_4_Iso-13_3_Iso	1	16_13	Virtual	2.4	1
C5_D2	13_4_Iso-13_3_Iso	1	16_13	Virtual	1.9	1
C5_D2	13_4_Iso-13_3_Iso	1	16_13	Virtual	1.9	1
C5_D2	13_4_Iso-13_3_Iso	1	16_13	Virtual	1.4	1
C5_D2	13_4_Iso-13_3_Iso	1	16_13	Virtual	1.9	1
C5_D2	13_4_Iso-13_3_Iso	1	16_13	Virtual	2.4	1
C5_D2	13_4_Iso-13_3_Iso	1	16_13	Virtual	11.5	1
C5_D2	13_4_Iso-13_3_Iso	1	16_13	Virtual	6.7	1
C5_D2	13_4_Iso-13_3_Iso	1	16_13	Virtual	292.3	1
C5_D2	13_4_Iso-13_3_Iso	1	16_13	Virtual	2.9	1
C5_D2	13_4_Iso-13_3_Iso	1	16_13	Virtual	2.9	1
C5_D2	13_4_Iso-13_3_Iso	1	16_13	Virtual	1.4	1
C5_D2	13_4_Iso-13_3_Iso	1	16_13	Virtual	2.4	1
C5_D2	13_4_Iso-13_3_Iso	1	16_13	Virtual	1.4	1
C5_D2	13_4_Iso-13_3_Iso	1	16_13	Virtual	5.8	1
C5_D2	13_4_Iso-13_3_Iso	1	16_13	Virtual	3.4	1
C5_D2	13_4_Iso-13_3_Iso	1	16_13	Virtual	1.4	1
C5_D2	13_4_Iso-13_3_Iso	1	16_13	Virtual	2.4	1
C5_D2	13_4_Iso-13_3_Iso	1	16_13	Virtual	2.4	1
C5_D2	13_4_Iso-13_3_Iso	1	16_13	Virtual	3.8	1
C5_D2	13_4_Iso-13_3_Iso	1	16_13	Virtual	2.9	1
C5_D2	13_4_Iso-13_3_Iso	1	16_13	Virtual	7.7	1
C5_D2	13_4_Iso-13_3_Iso	1	16_13	Virtual	4.8	1
C5_D2	13_4_Iso-13_3_Iso	1	16_13	Virtual	3.4	1
C5_D2	13_4_Iso-13_3_Iso	1	16_13	Virtual	1.4	1
C5_D2	13_4_Iso-13_3_Iso	1	16_13	Virtual	1.4	1
C5_D2	13_4_Iso-13_3_Iso	1	16_13	Virtual	4.3	1
C5_D2	13_4_Iso-13_3_Iso	1	16_13	Virtual	2.4	1
C5_D2	13_4_Iso-13_3_Iso	1	16_13	Virtual	2.4	1
C5_D2	13_4_Iso-13_3_Iso	1	16_13	Virtual	3.4	1
C5_D2	13_4_Iso-13_3_Iso	1	16_13	Virtual	2.4	1
C5_D2	13_4_Iso-13_3_Iso	1	16_13	Virtual	58.1	1
C5_D2	13_4_Iso-13_3_Iso	1	16_13	Virtual	1.9	1
C5_D2	13_4_Iso-13_3_Iso	1	16_13	Virtual	2.9	1
C5_D2	13_4_Iso-13_3_Iso	1	16_13	Virtual	1.9	1
C5_D2	13_4_Iso-13_3_Iso	1	16_13	Virtual	2.9	1
C5_D2	13_4_Iso-13_3_Iso	1	16_13	Virtual	1.4	1
C5_D2	13_4_Iso-13_3_Iso	1	16_13	Virtual	1.4	1
C5_D2	13_4_Iso-13_3_Iso	1	16_13	Virtual	2.4	1
C5_D2	13_4_Iso-13_3_Iso	1	16_13	Virtual	3.4	1
C5_D2	13_4_Iso-13_3_Iso	1	16_13	Virtual	10.1	1
C5_D2	13_4_Iso-13_3_Iso	1	16_13	Virtual	1.9	1
C5_D2	13_4_Iso-13_3_Iso	1	16_13	Virtual	4.3	1
C5_D2	13_4_Iso-13_3_Iso	1	16_13	Virtual	2.4	1
C5_D2	13_4_Iso-13_3_Iso	1	16_13	Virtual	1.9	1
C5_D2	13_4_Iso-13_3_Iso	1	16_13	Virtual	68.6	1
C5_D2	13_4_Iso-13_3_Iso	1	16_13	Virtual	1.4	1
C5_D2	13_4_Iso-13_3_Iso	1	16_13	Virtual	2.9	1
C5_D2	13_4_Iso-13_3_Iso	1	16_13	Virtual	2.9	1
C5_D2	13_4_Iso-13_3_Iso	1	16_13	Virtual	2.9	1
C5_D2	13_4_Iso-13_3_Iso	1	16_13	Virtual	1.9	1
C5_D2	13_4_Iso-13_3_Iso	1	16_13	Virtual	3.4	1
C5_D2	13_4_Iso-13_3_Iso	1	16_13	Virtual	4.3	1
C5_D2	13_4_Iso-13_3_Iso	1	16_13	Virtual	2.4	1
C5_D2	13_4_Iso-13_3_Iso	1	16_13	Virtual	5.8	1
C5_D2	13_4_Iso-13_3_Iso	1	16_13	Virtual	4.8	1
C5_D2	13_4_Iso-13_3_Iso	1	16_13	Virtual	2.4	1
C5_D2	13_4_Iso-13_3_Iso	1	16_13	Virtual	2.4	1
C5_D2	13_4_Iso-13_3_Iso	1	16_13	Virtual	1.9	1
C5_D2	13_4_Iso-13_3_Iso	1	16_13	Virtual	1.9	1
C5_D2	13_4_Iso-13_3_Iso	1	16_13	Virtual	1.9	1
C5_D2	13_4_Iso-13_3_Iso	1	16_13	Virtual	2.9	1
C5_D2	13_4_Iso-13_3_Iso	1	16_13	Virtual	1.4	1
C5_D2	13_4_Iso-13_3_Iso	1	16_13	Virtual	2.9	1
C5_D2	13_4_Iso-13_3_Iso	1	16_13	Virtual	1.9	1
C5_D2	13_4_Iso-13_3_Iso	1	16_13	Virtual	3.4	1
C5_D2	13_4_Iso-13_3_Iso	1	16_13	Virtual	1.9	1
C5_D2	13_4_Iso-13_3_Iso	1	16_13	Virtual	5.8	1
C5_D2	13_4_Iso-13_3_Iso	1	16_13	Virtual	1.4	1
C5_D2	13_4_Iso-13_3_Iso	1	16_13	Virtual	5.8	1
C5_D2	13_4_Iso-13_3_Iso	1	16_13	Virtual	3.4	1
C5_D2	13_4_Iso-13_3_Iso	1	16_13	Virtual	4.3	1
C5_D2	13_4_Iso-13_3_Iso	1	16_13	Virtual	1.9	1
C5_D2	13_4_Iso-13_3_Iso	1	16_13	Virtual	3.8	1
C5_D2	13_4_Iso-13_3_Iso	1	16_13	Virtual	5.8	1
C5_D2	13_4_Iso-13_3_Iso	1	16_13	Virtual	2.4	1
C5_D2	13_4_Iso-13_3_Iso	1	16_13	Virtual	3.8	1
C5_D2	13_4_Iso-13_3_Iso	1	16_13	Virtual	2.9	1
C5_D2	13_4_Iso-13_3_Iso	1	16_13	Virtual	14.9	1
C5_D2	13_4_Iso-13_3_Iso	1	16_13	Virtual	2.4	1
C5_D2	13_4_Iso-13_3_Iso	1	16_13	Virtual	3.4	1
C5_D2	13_4_Iso-13_3_Iso	1	16_13	Virtual	1.4	1
C5_D2	13_4_Iso-13_3_Iso	1	16_13	Virtual	1.4	1
C5_D2	13_4_Iso-13_3_Iso	1	16_13	Virtual	1.4	1
C5_D2	13_4_Iso-13_3_Iso	1	16_13	Virtual	2.4	1
C5_D2	13_4_Iso-13_3_Iso	1	16_13	Virtual	1.4	1
C5_D2	13_4_Iso-13_3_Iso	1	16_13	Virtual	2.4	1
C5_D2	13_4_Iso-13_3_Iso	1	16_13	Virtual	2.9	1
C5_D2	13_4_Iso-13_3_Iso	1	16_13	Virtual	2.9	1
C5_D2	13_4_Iso-13_3_Iso	1	16_13	Virtual	2.4	1
C5_D2	13_4_Iso-13_3_Iso	1	16_13	Virtual	1.4	1
C5_D2	13_4_Iso-13_3_Iso	1	16_13	Virtual	3.4	1
C5_D2	13_4_Iso-13_3_Iso	1	16_13	Virtual	3.8	1
C5_D2	13_4_Iso-13_3_Iso	1	16_13	Virtual	4.3	1
C5_D2	13_4_Iso-13_3_Iso	1	16_13	Virtual	3.4	1
C5_D2	13_4_Iso-13_3_Iso	1	16_13	Virtual	3.4	1
C5_D2	13_4_Iso-13_3_Iso	1	16_13	Virtual	3.8	1
C5_D2	13_4_Iso-13_3_Iso	1	16_13	Virtual	2.9	1
C5_D2	13_4_Iso-13_3_Iso	1	16_13	Virtual	2.4	1
C5_D2	13_4_Iso-13_3_Iso	1	16_13	Virtual	11	1
C5_D2	13_4_Iso-13_3_Iso	1	16_13	Virtual	2.9	1
C5_D2	13_4_Iso-13_3_Iso	1	16_13	Virtual	1.4	1
C5_D2	13_4_Iso-13_3_Iso	1	16_13	Virtual	1.4	1
C5_D2	13_4_Iso-13_3_Iso	1	16_13	Virtual	1.4	1
C5_D2	13_4_Iso-13_3_Iso	1	16_13	Virtual	6.2	1
C5_D2	13_4_Iso-13_3_Iso	1	16_13	Virtual	1.9	1
C5_D2	13_4_Iso-13_3_Iso	1	16_13	Virtual	2.9	1
C5_D2	13_4_Iso-13_3_Iso	1	16_13	Virtual	3.8	1
C5_D2	13_4_Iso-13_3_Iso	1	16_13	Virtual	2.4	1
C5_D2	13_4_Iso-13_3_Iso	1	16_13	Virtual	3.8	1
C5_D2	13_4_Iso-13_3_Iso	1	16_13	Virtual	2.9	1
C5_D2	13_4_Iso-13_3_Iso	1	16_13	Virtual	4.8	1
C5_D2	13_4_Iso-13_3_Iso	1	16_13	Virtual	2.4	1
C5_D2	13_4_Iso-13_3_Iso	1	16_13	Virtual	2.9	1
C5_D2	13_4_Iso-13_3_Iso	1	16_13	Virtual	1.9	1
C5_D2	13_4_Iso-13_3_Iso	1	16_13	Virtual	5.3	1
C5_D2	13_4_Iso-13_3_Iso	1	16_13	Virtual	1.4	1
C5_D2	13_4_Iso-13_3_Iso	1	16_13	Virtual	1.9	1
C5_D2	13_4_Iso-13_3_Iso	1	16_13	Virtual	1.9	1
C5_D2	13_4_Iso-13_3_Iso	1	16_13	Virtual	4.8	1
C5_D2	13_4_Iso-13_3_Iso	1	16_13	Virtual	2.9	1
C5_D2	13_4_Iso-13_3_Iso	1	16_13	Virtual	6.2	1
C5_D2	13_4_Iso-13_3_Iso	1	16_13	Virtual	85.4	1
C5_D2	13_4_Iso-13_3_Iso	1	16_13	Virtual	2.4	1
C5_D2	13_4_Iso-13_3_Iso	1	16_13	Virtual	2.9	1
C5_D2	13_4_Iso-13_3_Iso	1	16_13	Virtual	2.4	1
C5_D2	13_4_Iso-13_3_Iso	1	16_13	Virtual	2.4	1
C5_D2	13_4_Iso-13_3_Iso	1	16_13	Virtual	36.5	1
C5_D2	13_4_Iso-13_3_Iso	1	16_13	Virtual	869.8	1
C5_D2	13_4_Iso-13_3_Iso	1	16_13	Virtual	3.4	1
C5_D2	13_4_Iso-13_3_Iso	1	16_13	Virtual	104.2	1
C5_D2	13_4_Iso-13_3_Iso	1	16_13	Virtual	1.9	1
C5_D2	13_4_Iso-13_3_Iso	1	16_13	Virtual	3.8	1
C5_D2	13_4_Iso-13_3_Iso	1	16_13	Virtual	2.9	1
C5_D2	13_4_Iso-13_3_Iso	1	16_13	Virtual	1.4	1
C5_D2	13_4_Iso-13_3_Iso	1	16_13	Virtual	1.9	1
C5_D2	13_4_Iso-13_3_Iso	1	16_13	Virtual	3.8	1
C5_D2	13_4_Iso-13_3_Iso	1	16_13	Virtual	2.9	1
C5_D2	13_4_Iso-13_3_Iso	1	16_13	Virtual	2.9	1
C5_D2	13_4_Iso-13_3_Iso	1	16_13	Virtual	3.4	1
C5_D2	13_4_Iso-13_3_Iso	1	16_13	Virtual	73.4	1
C5_D2	13_4_Iso-13_3_Iso	1	16_13	Virtual	27.4	1
C5_D2	13_4_Iso-13_3_Iso	1	16_13	Virtual	102.7	1
C5_D2	13_4_Iso-13_3_Iso	1	16_13	Virtual	1.4	1
C5_D2	13_4_Iso-13_3_Iso	1	16_13	Virtual	111.4	1
C5_D2	13_4_Iso-13_3_Iso	1	16_13	Virtual	170.4	1
C5_D2	13_4_Iso-13_3_Iso	1	16_13	Virtual	50.9	1
C5_D2	13_4_Iso-13_3_Iso	1	16_13	Virtual	65.3	1
C5_D2	13_4_Iso-13_3_Iso	1	16_13	Virtual	47	1
C5_D2	13_4_Iso-13_3_Iso	1	16_13	Virtual	5.8	1
C5_D2	13_4_Iso-13_3_Iso	1	16_13	Virtual	32.2	1
C5_D2	13_4_Iso-13_3_Iso	1	16_13	Virtual	17.8	1
C5_D2	13_4_Iso-13_3_Iso	1	16_13	Virtual	21.6	1
C5_D2	13_4_Iso-13_3_Iso	1	16_13	Virtual	37.4	1
C5_D2	13_4_Iso-13_3_Iso	1	16_13	Virtual	50.4	1
C5_D2	13_4_Iso-13_3_Iso	1	16_13	Virtual	17.8	1
C5_D2	13_4_Iso-13_3_Iso	1	16_13	Virtual	6.2	1
C5_D2	13_4_Iso-13_3_Iso	1	16_13	Virtual	2.9	1
C5_D2	13_4_Iso-13_3_Iso	1	16_13	Virtual	2.4	1
C5_D2	13_4_Iso-13_3_Iso	1	16_13	Virtual	9.6	1
C5_D2	13_4_Iso-13_3_Iso	1	16_13	Virtual	79.2	1
C5_D2	13_4_Iso-13_3_Iso	1	16_13	Virtual	60	1
C5_D2	13_4_Iso-13_3_Iso	1	16_13	Virtual	129.6	1
C5_D2	13_4_Iso-13_3_Iso	1	16_13	Virtual	1.4	1
C5_D2	13_4_Iso-13_3_Iso	1	16_13	Virtual	3.4	1
C5_D2	13_4_Iso-13_3_Iso	1	16_13	Virtual	2.4	1
C5_D2	13_4_Iso-13_3_Iso	1	16_13	Virtual	1.4	1
C5_D2	13_4_Iso-13_3_Iso	1	16_13	Virtual	2.4	1
C5_D2	13_4_Iso-13_3_Iso	1	16_13	Virtual	1.4	1
C5_D2	13_4_Iso-13_3_Iso	1	16_13	Virtual	1.4	1
C5_D2	13_4_Iso-13_3_Iso	1	16_13	Virtual	118.6	1
C5_D2	13_4_Iso-13_3_Iso	1	16_13	Virtual	1.4	1
C5_D2	13_4_Iso-13_3_Iso	1	16_13	Virtual	1.9	1
C5_D2	13_4_Iso-13_3_Iso	1	16_13	Virtual	2.9	1
C5_D2	13_4_Iso-13_3_Iso	1	16_13	Virtual	3.4	1
C5_D2	13_4_Iso-13_3_Iso	1	16_13	Virtual	2.9	1
C5_D2	13_4_Iso-13_3_Iso	1	16_13	Virtual	1794.7	1
C5_D2	13_4_Iso-13_3_Iso	1	16_13	Virtual	3.4	1
C5_D2	13_4_Iso-13_3_Iso	1	16_13	Virtual	4.8	1
C5_D2	13_4_Iso-13_3_Iso	1	16_13	Virtual	410.4	1
C5_D2	13_4_Iso-13_3_Iso	1	16_13	Virtual	2.9	1
C5_D2	13_4_Iso-13_3_Iso	1	16_13	Virtual	3.8	1
C5_D2	13_4_Iso-13_3_Iso	1	16_13	Virtual	1.9	1
C5_D2	13_4_Iso-13_3_Iso	1	16_13	Virtual	382.6	1
C5_D2	13_4_Iso-13_3_Iso	1	16_13	Virtual	2.9	1
C5_D2	13_4_Iso-13_3_Iso	1	16_13	Virtual	4.3	1
C5_D2	13_4_Iso-13_3_Iso	1	16_13	Virtual	1.9	1
C5_D2	13_4_Iso-13_3_Iso	1	16_13	Virtual	2.9	1
C5_D2	13_4_Iso-13_3_Iso	1	16_13	Virtual	2.4	1
C5_D2	13_4_Iso-13_3_Iso	1	16_13	Virtual	229.9	1
C5_D2	13_4_Iso-13_3_Iso	1	16_13	Virtual	2.9	1
C5_D2	13_4_Iso-13_3_Iso	1	16_13	Virtual	2.9	1
C5_D2	13_4_Iso-13_3_Iso	1	16_13	Virtual	3.4	1
C5_D2	13_4_Iso-13_3_Iso	1	16_13	Virtual	3.4	1
C5_D2	13_4_Iso-13_3_Iso	1	16_13	Virtual	3.4	1
C5_D2	13_4_Iso-13_3_Iso	1	16_13	Virtual	3.4	1
C5_D2	13_4_Iso-13_3_Iso	1	16_13	Virtual	1.9	1
C5_D2	13_4_Iso-13_3_Iso	1	16_13	Virtual	1.9	1
C5_D2	13_4_Iso-13_3_Iso	1	16_13	Virtual	2.4	1
C5_D2	13_4_Iso-13_3_Iso	1	16_13	Virtual	9.1	1
C5_D2	13_4_Iso-13_3_Iso	1	16_13	Virtual	1.9	1
C5_D2	13_4_Iso-13_3_Iso	1	16_13	Virtual	1.9	1
C5_D2	13_4_Iso-13_3_Iso	1	16_13	Virtual	6.7	1
C5_D2	13_4_Iso-13_3_Iso	1	16_13	Virtual	2.9	1
C5_D2	13_4_Iso-13_3_Iso	1	16_13	Virtual	1.9	1
C5_D2	13_4_Iso-13_3_Iso	1	16_13	Virtual	1.9	1
C5_D2	13_4_Iso-13_3_Iso	1	16_13	Virtual	2.9	1
C5_D2	13_4_Iso-13_3_Iso	1	16_13	Virtual	2.4	1
C5_D2	13_4_Iso-13_3_Iso	1	16_13	Virtual	1.9	1
C5_D2	13_4_Iso-13_3_Iso	1	16_13	Virtual	1.9	1
C5_D2	13_4_Iso-13_3_Iso	1	16_13	Virtual	1.4	1
C5_D2	13_4_Iso-13_3_Iso	1	16_13	Virtual	2.4	1
C5_D2	13_4_Iso-13_3_Iso	1	16_13	Virtual	2.4	1
C5_D2	13_4_Iso-13_3_Iso	1	16_13	Virtual	2.9	1
C5_D2	13_4_Iso-13_3_Iso	1	16_13	Virtual	5.3	1
C5_D2	13_4_Iso-13_3_Iso	1	16_13	Virtual	3.4	1
C5_D2	13_4_Iso-13_3_Iso	1	16_13	Virtual	2.4	1
C5_D2	13_4_Iso-13_3_Iso	1	16_13	Virtual	3.4	1
C5_D2	13_4_Iso-13_3_Iso	1	16_13	Virtual	1.4	1
C5_D2	13_4_Iso-13_3_Iso	1	16_13	Virtual	2.9	1
C5_D2	13_4_Iso-13_3_Iso	1	16_13	Virtual	746.9	1
C5_D2	13_4_Iso-13_3_Iso	1	16_13	Virtual	9.1	1
C5_D2	13_4_Iso-13_3_Iso	1	16_13	Virtual	3.4	1
C5_D2	13_4_Iso-13_3_Iso	1	16_13	Virtual	1.9	1
C5_D2	13_4_Iso-13_3_Iso	1	16_13	Virtual	5.8	1
C5_D2	13_4_Iso-13_3_Iso	1	16_13	Virtual	1.9	1
C5_D2	13_4_Iso-13_3_Iso	1	16_13	Virtual	2.9	1
C5_D2	13_4_Iso-13_3_Iso	1	16_13	Virtual	2.9	1
C5_D2	13_4_Iso-13_3_Iso	1	16_13	Virtual	1.4	1
C5_D2	13_4_Iso-13_3_Iso	1	16_13	Virtual	5.3	1
C5_D2	13_4_Iso-13_3_Iso	1	16_13	Virtual	1.9	1
C5_D2	13_4_Iso-13_3_Iso	1	16_13	Virtual	2.4	1
C5_D2	13_4_Iso-13_3_Iso	1	16_13	Virtual	2.9	1
C5_D2	13_4_Iso-13_3_Iso	1	16_13	Virtual	1.9	1
C5_D2	13_4_Iso-13_3_Iso	1	16_13	Virtual	2.4	1
C5_D2	13_4_Iso-13_3_Iso	1	16_13	Virtual	2.4	1
C5_D2	13_4_Iso-13_3_Iso	1	16_13	Virtual	35	1
C5_D2	13_4_Iso-13_3_Iso	1	16_13	Virtual	5.8	1
C5_D2	13_4_Iso-13_3_Iso	1	16_13	Virtual	2.4	1
C5_D2	13_4_Iso-13_3_Iso	1	16_13	Virtual	4.3	1
C5_D2	13_4_Iso-13_3_Iso	1	16_13	Virtual	1236.5	1
C5_D2	13_4_Iso-13_3_Iso	1	16_13	Virtual	94.6	1
C5_D2	13_4_Iso-13_3_Iso	1	16_13	Virtual	2.9	1
C5_D2	13_4_Iso-13_3_Iso	1	16_13	Virtual	3.4	1
C5_D2	13_4_Iso-13_3_Iso	1	16_13	Virtual	3622.6	1
C5_D2	13_4_Iso-13_3_Iso	1	16_13	Virtual	4.3	1
C5_D2	13_4_Iso-13_3_Iso	1	16_13	Virtual	2.4	1
C5_D2	13_4_Iso-13_3_Iso	1	16_13	Virtual	2.4	1
C5_D2	13_4_Iso-13_3_Iso	1	16_13	Virtual	206.4	1
C5_D2	13_4_Iso-13_3_Iso	1	16_13	Virtual	3.8	1
C5_D2	13_4_Iso-13_3_Iso	1	16_13	Virtual	3.8	1
C5_D2	13_4_Iso-13_3_Iso	1	16_13	Virtual	11.5	1
C5_D2	13_4_Iso-13_3_Iso	1	16_13	Virtual	2.9	1
C5_D2	13_4_Iso-13_3_Iso	1	16_13	Virtual	2.4	1
C5_D2	13_4_Iso-13_3_Iso	1	16_13	Virtual	11.5	1
C5_D2	13_4_Iso-13_3_Iso	1	16_13	Virtual	3.8	1
C5_D2	13_4_Iso-13_3_Iso	1	16_13	Virtual	4.8	1
C5_D2	13_4_Iso-13_3_Iso	1	16_13	Virtual	629.3	1
C5_D2	13_4_Iso-13_3_Iso	1	16_13	Virtual	4.8	1
C5_D2	13_4_Iso-13_3_Iso	1	16_13	Virtual	3.8	1
C5_D2	13_4_Iso-13_3_Iso	1	16_13	Virtual	2951	1
C5_D2	13_4_Iso-13_3_Iso	1	16_13	Virtual	1047.8	1
C5_D2	13_4_Iso-13_3_Iso	1	16_13	Virtual	4.8	1
C5_D2	13_4_Iso-13_3_Iso	1	16_13	Virtual	2.9	1
C5_D2	13_4_Iso-13_3_Iso	1	16_13	Virtual	4.8	1
C5_D2	13_4_Iso-13_3_Iso	1	16_13	Virtual	1.9	1
C5_D2	13_4_Iso-13_3_Iso	1	16_13	Virtual	1.9	1
C5_D2	13_4_Iso-13_3_Iso	1	16_13	Virtual	2.9	1
C5_D2	13_4_Iso-13_3_Iso	1	16_13	Virtual	7.7	1
C5_D2	13_4_Iso-13_3_Iso	1	16_13	Virtual	4.8	1
C5_D2	13_4_Iso-13_3_Iso	1	16_13	Virtual	2.4	1
C5_D2	13_4_Iso-13_3_Iso	1	16_13	Virtual	2.9	1
C5_D2	13_4_Iso-13_3_Iso	1	16_13	Virtual	2.4	1
C5_D2	13_4_Iso-13_3_Iso	1	16_13	Virtual	2.4	1
C5_D2	13_4_Iso-13_3_Iso	1	16_13	Virtual	2.9	1
C5_D2	13_4_Iso-13_3_Iso	1	16_13	Virtual	5.3	1
C5_D2	13_4_Iso-13_3_Iso	1	16_13	Virtual	2.9	1
C5_D2	13_4_Iso-13_3_Iso	1	16_13	Virtual	4.8	1
C5_D2	13_4_Iso-13_3_Iso	1	16_13	Virtual	3.4	1
C5_D2	13_4_Iso-13_3_Iso	1	16_13	Virtual	4.8	1
C5_D2	13_4_Iso-13_3_Iso	1	16_13	Virtual	4.8	1
C5_D2	13_4_Iso-13_3_Iso	1	16_13	Virtual	2.4	1
C5_D2	13_4_Iso-13_3_Iso	1	16_13	Virtual	2.9	1
C5_D2	13_4_Iso-13_3_Iso	1	16_13	Virtual	5.8	1
C5_D2	13_4_Iso-13_3_Iso	1	16_13	Virtual	1.9	1
C5_D2	13_4_Iso-13_3_Iso	1	16_13	Virtual	7.7	1
C5_D2	13_4_Iso-13_3_Iso	1	16_13	Virtual	1.9	1
C5_D2	13_4_Iso-13_3_Iso	1	16_13	Virtual	4.3	1
C5_D2	13_4_Iso-13_3_Iso	1	16_13	Virtual	2.4	1
C5_D2	13_4_Iso-13_3_Iso	1	16_13	Virtual	1.9	1
C5_D2	13_4_Iso-13_3_Iso	1	16_13	Virtual	3.8	1
C5_D2	13_4_Iso-13_3_Iso	1	16_13	Virtual	2.4	1
C5_D2	13_4_Iso-13_3_Iso	1	16_13	Virtual	3.4	1
C5_D2	13_4_Iso-13_3_Iso	1	16_13	Virtual	1.9	1
C5_D2	13_4_Iso-13_3_Iso	1	16_13	Virtual	1.4	1
C5_D2	13_4_Iso-13_3_Iso	1	16_13	Virtual	2.9	1
C5_D2	13_4_Iso-13_3_Iso	1	16_13	Virtual	1359.4	1
C5_D2	13_4_Iso-13_3_Iso	1	16_13	Virtual	3.4	1
C5_D2	13_4_Iso-13_3_Iso	1	16_13	Virtual	1.4	1
C5_D2	13_4_Iso-13_3_Iso	1	16_13	Virtual	5.8	1
C5_D2	13_4_Iso-13_3_Iso	1	16_13	Virtual	5.3	1
C5_D2	13_4_Iso-13_3_Iso	1	16_13	Virtual	4.3	1
C5_D2	13_4_Iso-13_3_Iso	1	16_13	Virtual	2.4	1
C5_D2	13_4_Iso-13_3_Iso	1	16_13	Virtual	10.1	1
C5_D2	13_4_Iso-13_3_Iso	1	16_13	Virtual	1.9	1
C5_D2	13_4_Iso-13_3_Iso	1	16_13	Virtual	11.5	1
C5_D2	13_4_Iso-13_3_Iso	1	16_13	Virtual	1.9	1
C5_D2	13_4_Iso-13_3_Iso	1	16_13	Virtual	2.4	1
C5_D2	13_4_Iso-13_3_Iso	1	16_13	Virtual	8.6	1
C5_D2	13_4_Iso-13_3_Iso	1	16_13	Virtual	13	1
C5_D2	13_4_Iso-13_3_Iso	1	16_13	Virtual	1.9	1
C5_D2	13_4_Iso-13_3_Iso	1	16_13	Virtual	1.4	1
C5_D2	13_4_Iso-13_3_Iso	1	16_13	Virtual	1.9	1
C5_D2	13_4_Iso-13_3_Iso	1	16_13	Virtual	2.9	1
C5_D2	13_4_Iso-13_3_Iso	1	16_13	Virtual	3.8	1
C5_D2	13_4_Iso-13_3_Iso	1	16_13	Virtual	6.7	1
C5_D2	13_4_Iso-13_3_Iso	1	16_13	Virtual	3.8	1
C5_D2	13_4_Iso-13_3_Iso	1	16_13	Virtual	2.9	1
C5_D2	13_4_Iso-13_3_Iso	1	16_13	Virtual	4.8	1
C5_D2	13_4_Iso-13_3_Iso	1	16_13	Virtual	3.8	1
C5_D2	13_4_Iso-13_3_Iso	1	16_13	Virtual	2.4	1
C5_D2	13_4_Iso-13_3_Iso	1	16_13	Virtual	1.4	1
C5_D2	13_4_Iso-13_3_Iso	1	16_13	Virtual	14.9	1
C5_D2	13_4_Iso-13_3_Iso	1	16_13	Virtual	6.7	1
C5_D2	13_4_Iso-13_3_Iso	1	16_13	Virtual	1.4	1
C5_D2	13_4_Iso-13_3_Iso	1	16_13	Virtual	2.9	1
C5_D2	13_4_Iso-13_3_Iso	1	16_13	Virtual	1.9	1
C5_D2	13_4_Iso-13_3_Iso	1	16_13	Virtual	4.3	1
C5_D2	13_4_Iso-13_3_Iso	1	16_13	Virtual	2.4	1
C5_D2	13_4_Iso-13_3_Iso	1	16_13	Virtual	4.8	1
C5_D2	13_4_Iso-13_3_Iso	1	16_13	Virtual	3.4	1
C5_D2	13_4_Iso-13_3_Iso	1	16_13	Virtual	5.8	1
C5_D2	13_4_Iso-13_3_Iso	1	16_13	Virtual	10.6	1
C5_D2	13_4_Iso-13_3_Iso	1	16_13	Virtual	1.4	1
C5_D2	13_4_Iso-13_3_Iso	1	16_13	Virtual	2.9	1
C5_D2	13_4_Iso-13_3_Iso	1	16_13	Virtual	2.9	1
C5_D2	13_4_Iso-13_3_Iso	1	16_13	Virtual	4.3	1
C5_D2	13_4_Iso-13_3_Iso	1	16_13	Virtual	12.5	1
C5_D2	13_4_Iso-13_3_Iso	1	16_13	Virtual	1.4	1
C5_D2	13_4_Iso-13_3_Iso	1	16_13	Virtual	2.9	1
C5_D2	13_4_Iso-13_3_Iso	1	16_13	Virtual	4.3	1
C5_D2	13_4_Iso-13_3_Iso	1	16_13	Virtual	2.4	1
C5_D2	13_4_Iso-13_3_Iso	1	16_13	Virtual	12	1
C5_D2	13_4_Iso-13_3_Iso	1	16_13	Virtual	6.2	1
C5_D2	13_4_Iso-13_3_Iso	1	16_13	Virtual	4.3	1
C5_D2	13_4_Iso-13_3_Iso	1	16_13	Virtual	9.1	1
C5_D2	13_4_Iso-13_3_Iso	1	16_13	Virtual	6.7	1
C5_D2	13_4_Iso-13_3_Iso	1	16_13	Virtual	5.3	1
C5_D2	13_4_Iso-13_3_Iso	1	16_13	Virtual	1.4	1
C5_D2	13_4_Iso-13_3_Iso	1	16_13	Virtual	12	1
C5_D2	13_4_Iso-13_3_Iso	1	16_13	Virtual	5.8	1
C5_D2	13_4_Iso-13_3_Iso	1	16_13	Virtual	3.4	1
C5_D2	13_4_Iso-13_3_Iso	1	16_13	Virtual	12	1
C5_D2	13_4_Iso-13_3_Iso	1	16_13	Virtual	5.3	1
C5_D2	13_4_Iso-13_3_Iso	1	16_13	Virtual	2.4	1
C5_D2	13_4_Iso-13_3_Iso	1	16_13	Virtual	8.2	1
C5_D2	13_4_Iso-13_3_Iso	1	16_13	Virtual	3.4	1
C5_D2	13_4_Iso-13_3_Iso	1	16_13	Virtual	7.7	1
C5_D2	13_4_Iso-13_3_Iso	1	16_13	Virtual	4.3	1
C5_D2	13_4_Iso-13_3_Iso	1	16_13	Virtual	4.8	1
C5_D2	13_4_Iso-13_3_Iso	1	16_13	Virtual	3.4	1
C5_D2	13_4_Iso-13_3_Iso	1	16_13	Virtual	3.4	1
C5_D2	13_4_Iso-13_3_Iso	1	16_13	Virtual	1.9	1
C5_D2	13_4_Iso-13_3_Iso	1	16_13	Virtual	1.9	1
C5_D2	13_4_Iso-13_3_Iso	1	16_13	Virtual	37.4	1
C5_D2	13_4_Iso-13_3_Iso	1	16_13	Virtual	3.4	1
C5_D2	13_4_Iso-13_3_Iso	1	16_13	Virtual	1.4	1
C5_D2	13_4_Iso-13_3_Iso	1	16_13	Virtual	1.9	1
C5_D2	13_4_Iso-13_3_Iso	1	16_13	Virtual	1.9	1
C5_D2	13_4_Iso-13_3_Iso	1	16_13	Virtual	5144.6	1
C5_D2	13_4_Iso-13_3_Iso	1	16_13	Virtual	3.8	1
C5_D2	13_4_Iso-13_3_Iso	1	16_13	Virtual	3.8	1
C5_D2	13_4_Iso-13_3_Iso	1	16_13	Virtual	3.8	1
C5_D2	13_4_Iso-13_3_Iso	1	16_13	Virtual	2.4	1
C5_D2	13_4_Iso-13_3_Iso	1	16_13	Virtual	2.9	1
C5_E2	13_4_Iso-13_2_Iso	1	16_13	Virtual	8.2	1
C5_E2	13_4_Iso-13_2_Iso	1	16_13	Virtual	1.9	1
C5_E2	13_4_Iso-13_2_Iso	1	16_13	Virtual	1.9	1
C5_E2	13_4_Iso-13_2_Iso	1	16_13	Virtual	5.3	1
C5_E2	13_4_Iso-13_2_Iso	1	16_13	Virtual	3.4	1
C5_E2	13_4_Iso-13_2_Iso	1	16_13	Virtual	2.4	1
C5_E2	13_4_Iso-13_2_Iso	1	16_13	Virtual	1.4	1
C5_E2	13_4_Iso-13_2_Iso	1	16_13	Virtual	4.3	1
C5_E2	13_4_Iso-13_2_Iso	1	16_13	Virtual	1.9	1
C5_E2	13_4_Iso-13_2_Iso	1	16_13	Virtual	2.9	1
C5_E2	13_4_Iso-13_2_Iso	1	16_13	Virtual	3.8	1
C5_E2	13_4_Iso-13_2_Iso	1	16_13	Virtual	1.4	1
C5_E2	13_4_Iso-13_2_Iso	1	16_13	Virtual	1.4	1
C5_E2	13_4_Iso-13_2_Iso	1	16_13	Virtual	1.4	1
C5_E2	13_4_Iso-13_2_Iso	1	16_13	Virtual	1.9	1
C5_E2	13_4_Iso-13_2_Iso	1	16_13	Virtual	1.9	1
C5_E2	13_4_Iso-13_2_Iso	1	16_13	Virtual	1.4	1
C5_E2	13_4_Iso-13_2_Iso	1	16_13	Virtual	2.9	1
C5_E2	13_4_Iso-13_2_Iso	1	16_13	Virtual	1.4	1
C5_E2	13_4_Iso-13_2_Iso	1	16_13	Virtual	2.9	1
C5_E2	13_4_Iso-13_2_Iso	1	16_13	Virtual	1.4	1
C5_E2	13_4_Iso-13_2_Iso	1	16_13	Virtual	4.8	1
C5_E2	13_4_Iso-13_2_Iso	1	16_13	Virtual	1.9	1
C5_E2	13_4_Iso-13_2_Iso	1	16_13	Virtual	1.9	1
C5_E2	13_4_Iso-13_2_Iso	1	16_13	Virtual	1.4	1
C5_E2	13_4_Iso-13_2_Iso	1	16_13	Virtual	1.9	1
C5_E2	13_4_Iso-13_2_Iso	1	16_13	Virtual	5.3	1
C5_E2	13_4_Iso-13_2_Iso	1	16_13	Virtual	3.8	1
C5_E2	13_4_Iso-13_2_Iso	1	16_13	Virtual	3.4	1
C5_E2	13_4_Iso-13_2_Iso	1	16_13	Virtual	3.8	1
C5_E2	13_4_Iso-13_2_Iso	1	16_13	Virtual	12.5	1
C5_E2	13_4_Iso-13_2_Iso	1	16_13	Virtual	2.4	1
C5_E2	13_4_Iso-13_2_Iso	1	16_13	Virtual	6.2	1
C5_E2	13_4_Iso-13_2_Iso	1	16_13	Virtual	5.8	1
C5_E2	13_4_Iso-13_2_Iso	1	16_13	Virtual	1.9	1
C5_E2	13_4_Iso-13_2_Iso	1	16_13	Virtual	17.8	1
C5_E2	13_4_Iso-13_2_Iso	1	16_13	Virtual	2.9	1
C5_E2	13_4_Iso-13_2_Iso	1	16_13	Virtual	10.6	1
C5_E2	13_4_Iso-13_2_Iso	1	16_13	Virtual	4.3	1
C5_E2	13_4_Iso-13_2_Iso	1	16_13	Virtual	1.9	1
C5_E2	13_4_Iso-13_2_Iso	1	16_13	Virtual	1.9	1
C5_E2	13_4_Iso-13_2_Iso	1	16_13	Virtual	3.8	1
C5_E2	13_4_Iso-13_2_Iso	1	16_13	Virtual	2.9	1
C5_E2	13_4_Iso-13_2_Iso	1	16_13	Virtual	1.9	1
C5_E2	13_4_Iso-13_2_Iso	1	16_13	Virtual	1.9	1
C5_E2	13_4_Iso-13_2_Iso	1	16_13	Virtual	2.4	1
C5_E2	13_4_Iso-13_2_Iso	1	16_13	Virtual	7.7	1
C5_E2	13_4_Iso-13_2_Iso	1	16_13	Virtual	2.4	1
C5_E2	13_4_Iso-13_2_Iso	1	16_13	Virtual	5.3	1
C5_E2	13_4_Iso-13_2_Iso	1	16_13	Virtual	3.4	1
C5_E2	13_4_Iso-13_2_Iso	1	16_13	Virtual	1.4	1
C5_E2	13_4_Iso-13_2_Iso	1	16_13	Virtual	3.4	1
C5_E2	13_4_Iso-13_2_Iso	1	16_13	Virtual	2.4	1
C5_E2	13_4_Iso-13_2_Iso	1	16_13	Virtual	1.9	1
C5_E2	13_4_Iso-13_2_Iso	1	16_13	Virtual	2.9	1
C5_E2	13_4_Iso-13_2_Iso	1	16_13	Virtual	1.4	1
C5_E2	13_4_Iso-13_2_Iso	1	16_13	Virtual	3.8	1
C5_E2	13_4_Iso-13_2_Iso	1	16_13	Virtual	12.5	1
C5_E2	13_4_Iso-13_2_Iso	1	16_13	Virtual	1.9	1
C5_E2	13_4_Iso-13_2_Iso	1	16_13	Virtual	1.4	1
C5_E2	13_4_Iso-13_2_Iso	1	16_13	Virtual	1.9	1
C5_E2	13_4_Iso-13_2_Iso	1	16_13	Virtual	13.9	1
C5_E2	13_4_Iso-13_2_Iso	1	16_13	Virtual	1.4	1
C5_E2	13_4_Iso-13_2_Iso	1	16_13	Virtual	1.9	1
C5_E2	13_4_Iso-13_2_Iso	1	16_13	Virtual	1.9	1
C5_E2	13_4_Iso-13_2_Iso	1	16_13	Virtual	1.9	1
C5_E2	13_4_Iso-13_2_Iso	1	16_13	Virtual	2.4	1
C5_E2	13_4_Iso-13_2_Iso	1	16_13	Virtual	1.9	1
C5_E2	13_4_Iso-13_2_Iso	1	16_13	Virtual	7.7	1
C5_E2	13_4_Iso-13_2_Iso	1	16_13	Virtual	2.4	1
C5_E2	13_4_Iso-13_2_Iso	1	16_13	Virtual	5.8	1
C5_E2	13_4_Iso-13_2_Iso	1	16_13	Virtual	10.6	1
C5_E2	13_4_Iso-13_2_Iso	1	16_13	Virtual	6.2	1
C5_E2	13_4_Iso-13_2_Iso	1	16_13	Virtual	13.4	1
C5_E2	13_4_Iso-13_2_Iso	1	16_13	Virtual	8.6	1
C5_E2	13_4_Iso-13_2_Iso	1	16_13	Virtual	2.4	1
C5_E2	13_4_Iso-13_2_Iso	1	16_13	Virtual	1.4	1
C5_E2	13_4_Iso-13_2_Iso	1	16_13	Virtual	1.9	1
C5_E2	13_4_Iso-13_2_Iso	1	16_13	Virtual	1.9	1
[truncated: 12,378 more rows]

## Sheet: Fig 3B. Simulations
ID Simulation	Day	Type simulation	Distance
1	0	Two_rules	1.61588
2	0	Two_rules	3.10485
3	0	Two_rules	2.46912
4	0	Two_rules	2.35975
5	0	Two_rules	2.57463
6	0	Two_rules	2.26199
7	0	Two_rules	0.835365
8	0	Two_rules	3.44412
9	0	Two_rules	1.95429
10	0	Two_rules	1.98079
11	0	Two_rules	2.84439
12	0	Two_rules	0.0137941
13	0	Two_rules	0.592104
14	0	Two_rules	1.60318
15	0	Two_rules	1.40129
16	0	Two_rules	2.05854
17	0	Two_rules	2.72774
18	0	Two_rules	1.45775
19	0	Two_rules	1.58266
20	0	Two_rules	1.97529
21	0	Two_rules	1.23317
22	0	Two_rules	1.86139
23	0	Two_rules	2.08734
24	0	Two_rules	0.86687
25	0	Two_rules	2.35234
26	0	Two_rules	1.85135
27	0	Two_rules	4.39753
28	0	Two_rules	2.2503
29	0	Two_rules	4.31762
30	0	Two_rules	3.68526
31	0	Two_rules	2.30789
32	0	Two_rules	4.37832
33	0	Two_rules	2.88037
34	0	Two_rules	1.67468
35	0	Two_rules	4.20483
36	0	Two_rules	0.249174
37	0	Two_rules	0.956308
38	0	Two_rules	3.67355
39	0	Two_rules	0.12137
40	0	Two_rules	2.04726
41	0	Two_rules	0.262941
42	0	Two_rules	3.31161
43	0	Two_rules	6.63531
44	0	Two_rules	2.07021
45	0	Two_rules	1.39469
46	0	Two_rules	4.65407
47	0	Two_rules	0.556278
48	0	Two_rules	2.88534
49	0	Two_rules	2.39383
50	0	Two_rules	0.691819
51	0	Two_rules	0.243736
52	0	Two_rules	1.27283
53	0	Two_rules	3.46092
54	0	Two_rules	0.160187
55	0	Two_rules	1.89183
56	0	Two_rules	3.27983
57	0	Two_rules	4.49599
58	0	Two_rules	2.33857
59	0	Two_rules	1.17769
60	0	Two_rules	2.21945
61	0	Two_rules	1.06816
62	0	Two_rules	2.12049
63	0	Two_rules	1.26072
64	0	Two_rules	1.802
65	0	Two_rules	0.220532
66	0	Two_rules	0.114092
67	0	Two_rules	1.61918
68	0	Two_rules	2.68436
69	0	Two_rules	1.66667
70	0	Two_rules	3.08429
71	0	Two_rules	1.46433
72	0	Two_rules	4.5798
73	0	Two_rules	3.0741
74	0	Two_rules	3.76231
75	0	Two_rules	4.71491
76	0	Two_rules	0.187899
77	0	Two_rules	3.12938
78	0	Two_rules	2.61568
79	0	Two_rules	1.53959
80	0	Two_rules	2.24177
81	0	Two_rules	0.892056
82	0	Two_rules	0.119532
83	0	Two_rules	3.56526
84	0	Two_rules	1.50365
85	0	Two_rules	0.116731
86	0	Two_rules	2.17564
87	0	Two_rules	1.33171
88	0	Two_rules	3.19404
89	0	Two_rules	4.21839
90	0	Two_rules	1.39577
91	0	Two_rules	0.198198
92	0	Two_rules	0.592129
93	0	Two_rules	3.90188
94	0	Two_rules	2.4317
95	0	Two_rules	0.356551
96	0	Two_rules	1.60012
97	0	Two_rules	0.189636
98	0	Two_rules	3.48298
99	0	Two_rules	0.304661
100	0	Two_rules	3.58412
101	0	Two_rules	0.574316
102	0	Two_rules	3.53457
103	0	Two_rules	0.798733
104	0	Two_rules	1.71526
105	0	Two_rules	0.886386
106	0	Two_rules	2.29605
107	0	Two_rules	0.257091
108	0	Two_rules	2.35375
109	0	Two_rules	1.81291
110	0	Two_rules	2.37717
111	0	Two_rules	4.6415
112	0	Two_rules	2.48738
113	0	Two_rules	0.806033
114	0	Two_rules	2.67767
115	0	Two_rules	0.185914
116	0	Two_rules	3.56258
117	0	Two_rules	0.100926
118	0	Two_rules	2.70017
119	0	Two_rules	1.96807
120	0	Two_rules	1.8274
121	0	Two_rules	2.54355
122	0	Two_rules	0.273431
123	0	Two_rules	2.76695
124	0	Two_rules	3.81898
125	0	Two_rules	1.23057
126	0	Two_rules	2.7314
127	0	Two_rules	2.8357
128	0	Two_rules	0.0336622
129	0	Two_rules	1.30149
130	0	Two_rules	2.9593
131	0	Two_rules	1.83342
132	0	Two_rules	1.99177
133	0	Two_rules	0.168047
134	0	Two_rules	4.55829
135	0	Two_rules	0.158849
136	0	Two_rules	1.91087
137	0	Two_rules	3.09199
138	0	Two_rules	3.10096
139	0	Two_rules	2.00606
140	0	Two_rules	3.48124
141	0	Two_rules	1.5645
142	0	Two_rules	1.77797
143	0	Two_rules	0
144	0	Two_rules	0.0305703
145	0	Two_rules	1.25861
146	0	Two_rules	1.02441
147	0	Two_rules	2.76748
148	0	Two_rules	0
149	0	Two_rules	1.70461
150	0	Two_rules	2.85653
151	0	Two_rules	2.63623
152	0	Two_rules	1.77347
153	0	Two_rules	0
154	0	Two_rules	2.16561
155	0	Two_rules	0.265751
156	0	Two_rules	2.53315
157	0	Two_rules	2.23192
158	0	Two_rules	2.30048
159	0	Two_rules	0.189698
160	0	Two_rules	1.10077
161	0	Two_rules	3.25299
162	0	Two_rules	2.37365
163	0	Two_rules	0.221913
164	0	Two_rules	3.60273
165	0	Two_rules	0.09351
166	0	Two_rules	0.173577
167	0	Two_rules	4.47677
168	0	Two_rules	1.42449
169	0	Two_rules	1.59248
170	0	Two_rules	2.56478
171	0	Two_rules	3.07083
172	0	Two_rules	0.132178
173	0	Two_rules	2.92252
174	0	Two_rules	2.23709
175	0	Two_rules	0.834789
176	0	Two_rules	2.00872
177	0	Two_rules	0.247462
178	0	Two_rules	1.09717
179	0	Two_rules	0.650982
180	0	Two_rules	0.796792
181	0	Two_rules	2.07944
182	0	Two_rules	2.62402
183	0	Two_rules	1.55418
184	0	Two_rules	3.31402
185	0	Two_rules	1.76146
186	0	Two_rules	0.652272
187	0	Two_rules	1.68652
188	0	Two_rules	2.79685
189	0	Two_rules	1.01004
190	0	Two_rules	1.50437
191	0	Two_rules	3.50598
192	0	Two_rules	0.834741
193	0	Two_rules	0.361152
194	0	Two_rules	1.8075
195	0	Two_rules	2.45597
196	0	Two_rules	0.188125
197	0	Two_rules	0.190365
198	0	Two_rules	1.45901
199	0	Two_rules	2.96308
200	0	Two_rules	0.866665
201	0	Two_rules	1.50639
202	0	Two_rules	0.583165
203	0	Two_rules	1.15044
204	0	Two_rules	1.02449
205	0	Two_rules	1.4535
206	0	Two_rules	0.225266
207	0	Two_rules	2.4865
208	0	Two_rules	1.53727
209	0	Two_rules	1.74627
210	0	Two_rules	0.259139
211	0	Two_rules	0.791299
212	0	Two_rules	3.57771
213	0	Two_rules	2.46819
214	0	Two_rules	2.82915
215	0	Two_rules	1.94046
216	0	Two_rules	1.00037
217	0	Two_rules	1.95429
218	0	Two_rules	1.73822
219	0	Two_rules	2.23764
220	0	Two_rules	2.02367
221	0	Two_rules	2.26916
222	0	Two_rules	2.00729
223	0	Two_rules	2.51786
224	0	Two_rules	2.78395
225	0	Two_rules	0.124974
226	0	Two_rules	2.5371
227	0	Two_rules	2.44987
228	0	Two_rules	2.4448
229	0	Two_rules	2.67096
230	0	Two_rules	3.61953
231	0	Two_rules	0.438167
232	0	Two_rules	1.54066
233	0	Two_rules	3.862
234	0	Two_rules	0.477165
235	0	Two_rules	0.233295
236	0	Two_rules	0.25701
237	0	Two_rules	4.25267
238	0	Two_rules	0.146617
239	0	Two_rules	0.537513
240	0	Two_rules	4.39984
241	0	Two_rules	5.18574
242	0	Two_rules	1.58819
243	0	Two_rules	2.95669
244	0	Two_rules	2.38177
245	0	Two_rules	2.67012
246	0	Two_rules	1.65566
247	0	Two_rules	0.0317013
248	0	Two_rules	0.680431
249	0	Two_rules	2.53546
250	0	Two_rules	1.66305
251	0	Two_rules	0.195361
252	0	Two_rules	1.68457
253	0	Two_rules	3.22571
254	0	Two_rules	0.226841
255	0	Two_rules	0.0705351
256	0	Two_rules	0.807751
257	0	Two_rules	2.89429
258	0	Two_rules	1.48893
259	0	Two_rules	2.11589
260	0	Two_rules	4.27313
261	0	Two_rules	2.61787
262	0	Two_rules	0.118506
263	0	Two_rules	4.05301
264	0	Two_rules	1.49409
265	0	Two_rules	4.3105
266	0	Two_rules	0.731109
267	0	Two_rules	2.77511
268	0	Two_rules	0.133941
269	0	Two_rules	0.2819
270	0	Two_rules	0.00859194
271	0	Two_rules	5.00924
272	0	Two_rules	1.88307
273	0	Two_rules	2.3247
274	0	Two_rules	1.14444
275	0	Two_rules	0.183076
276	0	Two_rules	2.09985
277	0	Two_rules	0.867567
278	0	Two_rules	4.79515
279	0	Two_rules	1.4415
280	0	Two_rules	0.190213
281	0	Two_rules	1.957
282	0	Two_rules	3.72078
283	0	Two_rules	2.46677
284	0	Two_rules	2.4488
285	0	Two_rules	0.150847
286	0	Two_rules	2.40775
287	0	Two_rules	2.61284
288	0	Two_rules	0.187118
289	0	Two_rules	3.24922
290	0	Two_rules	0.294755
291	0	Two_rules	0.813523
292	0	Two_rules	3.5224
293	0	Two_rules	0.245767
294	0	Two_rules	0.0896
295	0	Two_rules	4.46331
296	0	Two_rules	3.15184
297	0	Two_rules	2.25509
298	0	Two_rules	1.86868
299	0	Two_rules	1.6206
300	0	Two_rules	2.1368
301	0	Two_rules	2.24565
302	0	Two_rules	3.06922
303	0	Two_rules	1.18254
304	0	Two_rules	3.77427
305	0	Two_rules	0.313565
306	0	Two_rules	1.44589
307	0	Two_rules	2.34842
308	0	Two_rules	1.7388
309	0	Two_rules	1.5794
310	0	Two_rules	1.35573
311	0	Two_rules	1.50172
312	0	Two_rules	3.92791
313	0	Two_rules	0.177671
314	0	Two_rules	0.132618
315	0	Two_rules	1.97347
316	0	Two_rules	2.37397
317	0	Two_rules	3.77657
318	0	Two_rules	1.07711
319	0	Two_rules	0.631489
320	0	Two_rules	2.52895
321	0	Two_rules	2.79796
322	0	Two_rules	0.201076
323	0	Two_rules	2.14417
324	0	Two_rules	0.100108
325	0	Two_rules	2.61942
326	0	Two_rules	1.46784
327	0	Two_rules	0.182381
328	0	Two_rules	3.54055
329	0	Two_rules	2.87795
330	0	Two_rules	0.295111
331	0	Two_rules	3.75958
332	0	Two_rules	0.137419
333	0	Two_rules	2.60409
334	0	Two_rules	2.66704
335	0	Two_rules	1.56059
336	0	Two_rules	1.91206
337	0	Two_rules	2.26064
338	0	Two_rules	0.132329
339	0	Two_rules	1.82596
340	0	Two_rules	2.29053
341	0	Two_rules	4.82476
342	0	Two_rules	2.14127
343	0	Two_rules	1.82038
344	0	Two_rules	3.03483
345	0	Two_rules	1.28188
346	0	Two_rules	3.37979
347	0	Two_rules	1.88053
348	0	Two_rules	0.0358044
349	0	Two_rules	0.0355011
350	0	Two_rules	1.00855
351	0	Two_rules	2.36086
352	0	Two_rules	0.213918
353	0	Two_rules	0.172347
354	0	Two_rules	2.03299
355	0	Two_rules	0.903222
356	0	Two_rules	0.185044
357	0	Two_rules	1.63036
358	0	Two_rules	0.145295
359	0	Two_rules	1.89164
360	0	Two_rules	3.62155
361	0	Two_rules	3.06837
362	0	Two_rules	0.182941
363	0	Two_rules	1.99647
364	0	Two_rules	0.188824
365	0	Two_rules	0.230896
366	0	Two_rules	0.243365
367	0	Two_rules	1.74407
368	0	Two_rules	1.60921
369	0	Two_rules	1.66788
370	0	Two_rules	0
371	0	Two_rules	0.353335
372	0	Two_rules	2.70924
373	0	Two_rules	2.39757
374	0	Two_rules	0.139069
375	0	Two_rules	1.97109
376	0	Two_rules	0.694006
377	0	Two_rules	1.61851
378	0	Two_rules	3.66651
379	0	Two_rules	2.10334
380	0	Two_rules	0.0608504
381	0	Two_rules	2.02278
382	0	Two_rules	0.821404
383	0	Two_rules	4.06594
384	0	Two_rules	3.629
385	0	Two_rules	1.59244
386	0	Two_rules	0.375399
387	0	Two_rules	2.70148
388	0	Two_rules	1.29004
389	0	Two_rules	0.677307
390	0	Two_rules	0.218012
391	0	Two_rules	0.869863
392	0	Two_rules	0.342053
393	0	Two_rules	3.7837
394	0	Two_rules	0.834942
395	0	Two_rules	0.800728
396	0	Two_rules	2.49234
397	0	Two_rules	0.182309
398	0	Two_rules	0.198503
399	0	Two_rules	4.18088
400	0	Two_rules	0.605839
401	0	Two_rules	2.04507
402	0	Two_rules	1.94898
403	0	Two_rules	0.460662
404	0	Two_rules	3.60999
405	0	Two_rules	0.794203
406	0	Two_rules	2.56052
407	0	Two_rules	0.708546
408	0	Two_rules	0.592758
409	0	Two_rules	5.06076
410	0	Two_rules	4.36464
411	0	Two_rules	3.32141
412	0	Two_rules	2.4064
413	0	Two_rules	1.54203
414	0	Two_rules	1.67091
415	0	Two_rules	1.96353
416	0	Two_rules	1.48382
417	0	Two_rules	1.12107
418	0	Two_rules	2.11329
419	0	Two_rules	4.51292
420	0	Two_rules	4.02577
421	0	Two_rules	1.0383
422	0	Two_rules	0.219415
423	0	Two_rules	1.31312
424	0	Two_rules	3.18009
425	0	Two_rules	3.90426
426	0	Two_rules	3.25267
427	0	Two_rules	1.754
428	0	Two_rules	0.767503
429	0	Two_rules	0.355249
430	0	Two_rules	0.736432
431	0	Two_rules	3.58594
432	0	Two_rules	0
433	0	Two_rules	3.17933
434	0	Two_rules	0.255751
435	0	Two_rules	0
436	0	Two_rules	5.57575
437	0	Two_rules	0.222738
438	0	Two_rules	2.10321
439	0	Two_rules	0.262149
440	0	Two_rules	3.43692
441	0	Two_rules	3.03877
442	0	Two_rules	1.67787
443	0	Two_rules	4.48571
444	0	Two_rules	0.775763
445	0	Two_rules	3.2502
446	0	Two_rules	3.17072
447	0	Two_rules	1.39825
448	0	Two_rules	0.211763
449	0	Two_rules	1.69129
450	0	Two_rules	0.226078
451	0	Two_rules	2.50224
452	0	Two_rules	2.27454
453	0	Two_rules	2.06397
454	0	Two_rules	0.14402
455	0	Two_rules	0.226894
456	0	Two_rules	3.23233
457	0	Two_rules	3.02489
458	0	Two_rules	1.36688
459	0	Two_rules	1.08866
460	0	Two_rules	1.76329
461	0	Two_rules	1.66663
462	0	Two_rules	1.76212
463	0	Two_rules	2.4015
464	0	Two_rules	1.67887
465	0	Two_rules	1.72361
466	0	Two_rules	2.81684
467	0	Two_rules	0.146784
468	0	Two_rules	2.2192
469	0	Two_rules	3.24879
470	0	Two_rules	3.36953
471	0	Two_rules	1.65481
472	0	Two_rules	2.05557
473	0	Two_rules	0
474	0	Two_rules	2.23258
475	0	Two_rules	3.91613
476	0	Two_rules	0.13263
477	0	Two_rules	3.52385
478	0	Two_rules	0.176098
479	0	Two_rules	2.53177
480	0	Two_rules	1.4496
481	0	Two_rules	0.660668
482	0	Two_rules	0.242126
483	0	Two_rules	0.405975
484	0	Two_rules	2.0269
485	0	Two_rules	3.45639
486	0	Two_rules	0.154772
487	0	Two_rules	4.04976
488	0	Two_rules	0.384605
489	0	Two_rules	2.91072
490	0	Two_rules	4.04117
491	0	Two_rules	4.16351
492	0	Two_rules	1.97936
493	0	Two_rules	0.183184
494	0	Two_rules	1.43853
495	0	Two_rules	3.73834
496	0	Two_rules	3.29708
497	0	Two_rules	1.42101
498	0	Two_rules	2.35998
499	0	Two_rules	1.85078
500	0	Two_rules	1.99382
501	0	Two_rules	2.52406
502	0	Two_rules	1.9328
503	0	Two_rules	0.326548
504	0	Two_rules	3.21329
505	0	Two_rules	1.91476
506	0	Two_rules	2.3111
507	0	Two_rules	2.2803
508	0	Two_rules	2.2053
509	0	Two_rules	0.902627
510	0	Two_rules	2.06077
511	0	Two_rules	1.67449
512	0	Two_rules	1.55376
513	0	Two_rules	0.183354
514	0	Two_rules	2.84046
515	0	Two_rules	3.01618
516	0	Two_rules	3.11089
517	0	Two_rules	3.87166
518	0	Two_rules	1.62934
519	0	Two_rules	1.46558
520	0	Two_rules	2.74489
521	0	Two_rules	5.26717
522	0	Two_rules	4.50517
523	0	Two_rules	2.37301
524	0	Two_rules	1.86221
525	0	Two_rules	1.87931
526	0	Two_rules	3.85209
527	0	Two_rules	0.353976
528	0	Two_rules	1.56348
529	0	Two_rules	0.806355
530	0	Two_rules	2.10106
531	0	Two_rules	3.59129
532	0	Two_rules	0.216723
533	0	Two_rules	1.75835
534	0	Two_rules	0.299921
535	0	Two_rules	0.14338
536	0	Two_rules	2.75174
537	0	Two_rules	0.14047
538	0	Two_rules	1.59821
539	0	Two_rules	0.188397
540	0	Two_rules	3.12525
541	0	Two_rules	1.53161
542	0	Two_rules	4.43416
543	0	Two_rules	1.93856
544	0	Two_rules	0.244791
545	0	Two_rules	1.42949
546	0	Two_rules	3.2372
547	0	Two_rules	3.28352
548	0	Two_rules	3.63531
549	0	Two_rules	3.11469
550	0	Two_rules	2.66859
551	0	Two_rules	1.94912
552	0	Two_rules	0.166678
553	0	Two_rules	1.00061
554	0	Two_rules	1.08335
555	0	Two_rules	2.61866
556	0	Two_rules	3.59545
557	0	Two_rules	3.48112
558	0	Two_rules	0.807957
559	0	Two_rules	2.52732
560	0	Two_rules	3.01767
561	0	Two_rules	2.14891
562	0	Two_rules	2.18381
563	0	Two_rules	0.217615
564	0	Two_rules	2.93444
565	0	Two_rules	3.33458
566	0	Two_rules	1.00374
567	0	Two_rules	1.41397
568	0	Two_rules	0.202907
569	0	Two_rules	2.89363
570	0	Two_rules	1.93186
571	0	Two_rules	2.93336
572	0	Two_rules	0.0787538
573	0	Two_rules	1.77463
574	0	Two_rules	1.02626
575	0	Two_rules	0.169617
576	0	Two_rules	3.02277
577	0	Two_rules	0.265522
578	0	Two_rules	1.25105
579	0	Two_rules	2.34677
580	0	Two_rules	0.13017
581	0	Two_rules	0
582	0	Two_rules	3.31557
583	0	Two_rules	1.93792
584	0	Two_rules	0.0745335
585	0	Two_rules	2.60268
586	0	Two_rules	2.67395
587	0	Two_rules	2.74603
588	0	Two_rules	1.38292
589	0	Two_rules	0.0544975
590	0	Two_rules	1.85632
591	0	Two_rules	1.72822
592	0	Two_rules	2.18041
593	0	Two_rules	3.51479
594	0	Two_rules	0.816628
595	0	Two_rules	1.56739
596	0	Two_rules	0.062915
597	0	Two_rules	2.25732
598	0	Two_rules	1.06594
599	0	Two_rules	2.9173
600	0	Two_rules	0.0733556
601	0	Two_rules	2.81256
602	0	Two_rules	2.23465
603	0	Two_rules	3.06823
604	0	Two_rules	1.23214
605	0	Two_rules	5.08762
606	0	Two_rules	1.20148
607	0	Two_rules	0.349715
608	0	Two_rules	1.01728
609	0	Two_rules	4.55016
610	0	Two_rules	2.73654
611	0	Two_rules	0
612	0	Two_rules	2.61481
613	0	Two_rules	0.000110136
614	0	Two_rules	2.25818
615	0	Two_rules	2.09246
616	0	Two_rules	3.34262
617	0	Two_rules	4.82403
618	0	Two_rules	1.79572
619	0	Two_rules	1.44889
620	0	Two_rules	2.69344
621	0	Two_rules	0.0225118
622	0	Two_rules	1.70405
623	0	Two_rules	0.733895
624	0	Two_rules	1.55162
625	0	Two_rules	2.25203
626	0	Two_rules	0.113931
627	0	Two_rules	0.313653
628	0	Two_rules	1.47083
629	0	Two_rules	1.32259
630	0	Two_rules	4.38475
631	0	Two_rules	1.67292
632	0	Two_rules	0
633	0	Two_rules	1.39829
634	0	Two_rules	1.69242
635	0	Two_rules	1.75751
636	0	Two_rules	0.0239977
637	0	Two_rules	1.72308
638	0	Two_rules	1.04137
639	0	Two_rules	3.16121
640	0	Two_rules	0.419528
641	0	Two_rules	2.02521
642	0	Two_rules	1.16197
643	0	Two_rules	0.317625
644	0	Two_rules	3.08119
645	0	Two_rules	4.25738
646	0	Two_rules	1.39042
647	0	Two_rules	2.6409
648	0	Two_rules	2.00926
649	0	Two_rules	2.81826
650	0	Two_rules	1.67709
651	0	Two_rules	1.72945
652	0	Two_rules	0.884746
653	0	Two_rules	2.15396
654	0	Two_rules	0.879236
655	0	Two_rules	3.074
656	0	Two_rules	2.61518
657	0	Two_rules	2.29551
658	0	Two_rules	0.541306
659	0	Two_rules	0.202187
660	0	Two_rules	2.8011
661	0	Two_rules	1.56174
662	0	Two_rules	3.22659
663	0	Two_rules	0
664	0	Two_rules	1.74119
665	0	Two_rules	0.8
666	0	Two_rules	0.560412
667	0	Two_rules	0.201333
668	0	Two_rules	1.20166
669	0	Two_rules	4.73885
670	0	Two_rules	3.37561
671	0	Two_rules	3.43359
672	0	Two_rules	2.11437
673	0	Two_rules	3.08208
674	0	Two_rules	1.99426
675	0	Two_rules	3.91054
676	0	Two_rules	0.159646
677	0	Two_rules	1.41627
678	0	Two_rules	0.296731
679	0	Two_rules	2.81108
680	0	Two_rules	1.51385
681	0	Two_rules	0
682	0	Two_rules	1.77409
683	0	Two_rules	0.110586
684	0	Two_rules	4.43778
685	0	Two_rules	0.183798
686	0	Two_rules	3.28511
687	0	Two_rules	2.85317
688	0	Two_rules	2.64724
689	0	Two_rules	3.66258
690	0	Two_rules	2.86783
691	0	Two_rules	1.42239
692	0	Two_rules	1.42977
693	0	Two_rules	1.79035
694	0	Two_rules	1.22027
695	0	Two_rules	0.236795
696	0	Two_rules	2.10515
697	0	Two_rules	4.40901
698	0	Two_rules	1.76755
699	0	Two_rules	3.93632
700	0	Two_rules	1.58636
701	0	Two_rules	1.8962
702	0	Two_rules	0.921679
703	0	Two_rules	2.10424
704	0	Two_rules	2.87461
705	0	Two_rules	0
706	0	Two_rules	3.39063
707	0	Two_rules	1.8047
708	0	Two_rules	0.157648
709	0	Two_rules	3.67971
710	0	Two_rules	2.88141
711	0	Two_rules	1.66907
712	0	Two_rules	3.09152
713	0	Two_rules	0.45992
714	0	Two_rules	0.34635
715	0	Two_rules	2.62011
716	0	Two_rules	1.66544
717	0	Two_rules	2.17429
718	0	Two_rules	2.10072
719	0	Two_rules	4.1143
720	0	Two_rules	0.0527165
721	0	Two_rules	3.48854
722	0	Two_rules	0.545474
723	0	Two_rules	0.193173
724	0	Two_rules	0.204342
725	0	Two_rules	2.78259
726	0	Two_rules	1.91573
727	0	Two_rules	2.13988
728	0	Two_rules	2.84905
729	0	Two_rules	2.16192
730	0	Two_rules	3.9034
731	0	Two_rules	4.30159
732	0	Two_rules	0.223148
733	0	Two_rules	0.71641
734	0	Two_rules	1.56581
735	0	Two_rules	2.17037
736	0	Two_rules	1.01652
737	0	Two_rules	1.04395
738	0	Two_rules	0.276443
739	0	Two_rules	1.28914
740	0	Two_rules	3.04612
741	0	Two_rules	1.87678
742	0	Two_rules	3.45487
743	0	Two_rules	0.286849
744	0	Two_rules	1.81506
745	0	Two_rules	3.12502
746	0	Two_rules	3.65061
747	0	Two_rules	3.2889
748	0	Two_rules	0.138411
749	0	Two_rules	0
750	0	Two_rules	2.82877
751	0	Two_rules	2.22239
752	0	Two_rules	0.0316861
753	0	Two_rules	0.177778
754	0	Two_rules	0.799499
755	0	Two_rules	3.21556
756	0	Two_rules	2.48629
757	0	Two_rules	1.46796
758	0	Two_rules	1.92452
759	0	Two_rules	3.14333
760	0	Two_rules	2.28969
761	0	Two_rules	4.13214
762	0	Two_rules	2.68578
763	0	Two_rules	3.33627
764	0	Two_rules	0.195789
765	0	Two_rules	2.17027
766	0	Two_rules	1.53321
767	0	Two_rules	0.596865
768	0	Two_rules	0.603906
769	0	Two_rules	0.226163
770	0	Two_rules	0.969409
771	0	Two_rules	0.0514491
772	0	Two_rules	1.47717
773	0	Two_rules	2.83691
774	0	Two_rules	0.569914
775	0	Two_rules	4.69118
776	0	Two_rules	0.142202
777	0	Two_rules	2.62188
778	0	Two_rules	1.96571
779	0	Two_rules	3.36728
780	0	Two_rules	4.02882
781	0	Two_rules	1.7296
782	0	Two_rules	0.211932
783	0	Two_rules	0.906928
784	0	Two_rules	0.801407
785	0	Two_rules	3.4428
786	0	Two_rules	0.367097
787	0	Two_rules	1.23549
788	0	Two_rules	0.195782
789	0	Two_rules	2.59019
790	0	Two_rules	1.44637
791	0	Two_rules	3.07449
792	0	Two_rules	4.30975
793	0	Two_rules	2.06166
794	0	Two_rules	2.94062
795	0	Two_rules	0.162981
796	0	Two_rules	0.699179
797	0	Two_rules	3.86184
798	0	Two_rules	1.40179
799	0	Two_rules	4.05948
800	0	Two_rules	2.68551
801	0	Two_rules	1.93295
802	0	Two_rules	0.932057
803	0	Two_rules	2.73003
804	0	Two_rules	2.58946
805	0	Two_rules	5.17818
806	0	Two_rules	1.55633
807	0	Two_rules	1.46862
808	0	Two_rules	0.28499
809	0	Two_rules	3.52492
810	0	Two_rules	2.63587
811	0	Two_rules	2.38342
812	0	Two_rules	2.8658
813	0	Two_rules	0.634499
814	0	Two_rules	4.51541
815	0	Two_rules	1.48558
816	0	Two_rules	0.876458
817	0	Two_rules	0
818	0	Two_rules	4.90031
819	0	Two_rules	1.65611
820	0	Two_rules	0.0115226
821	0	Two_rules	3.45914
822	0	Two_rules	0
823	0	Two_rules	3.17721
824	0	Two_rules	1.41063
825	0	Two_rules	0.0338984
826	0	Two_rules	1.14474
827	0	Two_rules	4.58994
828	0	Two_rules	0.0165177
829	0	Two_rules	2.87067
830	0	Two_rules	2.77944
831	0	Two_rules	0.191967
832	0	Two_rules	0
833	0	Two_rules	2.12909
834	0	Two_rules	1.50719
835	0	Two_rules	1.72989
836	0	Two_rules	0.111906
837	0	Two_rules	1.55935
838	0	Two_rules	0.161217
839	0	Two_rules	2.89057
840	0	Two_rules	2.17219
841	0	Two_rules	1.82146
842	0	Two_rules	4.6069
843	0	Two_rules	4.52766
844	0	Two_rules	0.115201
845	0	Two_rules	0.860092
846	0	Two_rules	2.02664
847	0	Two_rules	3.4846
848	0	Two_rules	0.833708
849	0	Two_rules	2.61247
850	0	Two_rules	3.71644
851	0	Two_rules	1.8218
852	0	Two_rules	0.211224
853	0	Two_rules	3.36748
854	0	Two_rules	0.0150209
855	0	Two_rules	2.82118
856	0	Two_rules	2.62091
857	0	Two_rules	1.71092
858	0	Two_rules	3.18735
859	0	Two_rules	1.57802
860	0	Two_rules	0.186971
861	0	Two_rules	3.02289
862	0	Two_rules	3.34919
863	0	Two_rules	3.64324
864	0	Two_rules	2.05383
865	0	Two_rules	2.39662
866	0	Two_rules	2.65456
867	0	Two_rules	2.73761
868	0	Two_rules	1.83331
869	0	Two_rules	0.343023
870	0	Two_rules	0.194964
871	0	Two_rules	3.32478
872	0	Two_rules	2.64081
873	0	Two_rules	2.8444
874	0	Two_rules	0.72295
875	0	Two_rules	2.77614
876	0	Two_rules	2.22872
877	0	Two_rules	2.83298
878	0	Two_rules	0.596872
879	0	Two_rules	5.07706
880	0	Two_rules	1.13912
881	0	Two_rules	1.30272
882	0	Two_rules	0.166895
883	0	Two_rules	2.21811
884	0	Two_rules	3.04323
885	0	Two_rules	4.11937
886	0	Two_rules	2.66397
887	0	Two_rules	0.0551753
888	0	Two_rules	0.13306
889	0	Two_rules	1.98297
890	0	Two_rules	0.254737
891	0	Two_rules	2.57444
892	0	Two_rules	2.28853
893	0	Two_rules	2.9111
894	0	Two_rules	3.31193
895	0	Two_rules	1.09357
896	0	Two_rules	2.31729
897	0	Two_rules	1.27343
898	0	Two_rules	1.78865
899	0	Two_rules	2.25208
900	0	Two_rules	4.54593
901	0	Two_rules	4.1014
902	0	Two_rules	1.54372
903	0	Two_rules	3.15013
904	0	Two_rules	3.04914
905	0	Two_rules	0.168916
906	0	Two_rules	2.64703
907	0	Two_rules	1.66667
908	0	Two_rules	4.11276
909	0	Two_rules	1.13296
910	0	Two_rules	1.33687
911	0	Two_rules	0.0462159
912	0	Two_rules	0.773061
913	0	Two_rules	2.29311
914	0	Two_rules	0.17141
915	0	Two_rules	2.24177
916	0	Two_rules	0.0179874
917	0	Two_rules	3.15778
918	0	Two_rules	0.225214
919	0	Two_rules	0.92018
920	0	Two_rules	4.01254
921	0	Two_rules	1.38617
922	0	Two_rules	3.79196
923	0	Two_rules	0.286656
924	0	Two_rules	0.131587
925	0	Two_rules	2.07743
926	0	Two_rules	0.0592488
927	0	Two_rules	2.14003
928	0	Two_rules	3.19881
929	0	Two_rules	1.66667
930	0	Two_rules	1.68039
931	0	Two_rules	0.625496
932	0	Two_rules	0.772
933	0	Two_rules	2.03493
934	0	Two_rules	0.330373
935	0	Two_rules	2.3225
936	0	Two_rules	4.54676
937	0	Two_rules	1.47826
938	0	Two_rules	0.89712
939	0	Two_rules	0.209997
940	0	Two_rules	0.315039
941	0	Two_rules	2.0991
942	0	Two_rules	2.17982
943	0	Two_rules	0.159653
944	0	Two_rules	2.61265
945	0	Two_rules	2.06469
946	0	Two_rules	2.75135
947	0	Two_rules	3.47664
948	0	Two_rules	3.72412
949	0	Two_rules	0.176969
950	0	Two_rules	0.406843
951	0	Two_rules	2.25221
952	0	Two_rules	2.02619
953	0	Two_rules	1.98034
954	0	Two_rules	2.36355
955	0	Two_rules	4.30643
956	0	Two_rules	3.72222
957	0	Two_rules	1.8926
958	0	Two_rules	1.22973
959	0	Two_rules	0.675009
960	0	Two_rules	3.64891
961	0	Two_rules	1.70006
962	0	Two_rules	2.98203
963	0	Two_rules	2.97789
964	0	Two_rules	0.267112
965	0	Two_rules	0.050593
966	0	Two_rules	2.33346
967	0	Two_rules	2.96042
968	0	Two_rules	3.57178
969	0	Two_rules	2.56511
970	0	Two_rules	0.868977
971	0	Two_rules	1.73267
972	0	Two_rules	1.76377
973	0	Two_rules	0.623248
974	0	Two_rules	0.185821
975	0	Two_rules	2.31767
976	0	Two_rules	1.48183
977	0	Two_rules	3.58657
978	0	Two_rules	1.38253
979	0	Two_rules	0.0237826
980	0	Two_rules	0.610193
981	0	Two_rules	2.78261
982	0	Two_rules	2.20444
983	0	Two_rules	3.69705
984	0	Two_rules	2.02602
985	0	Two_rules	0.985593
986	0	Two_rules	1.57512
987	0	Two_rules	2.56931
988	0	Two_rules	0.167732
989	0	Two_rules	0.386002
990	0	Two_rules	3.32313
991	0	Two_rules	4.0254
992	0	Two_rules	2.67797
993	0	Two_rules	2.2898
994	0	Two_rules	3.0381
995	0	Two_rules	1.48652
996	0	Two_rules	2.43166
997	0	Two_rules	4.38733
998	0	Two_rules	1.0982
999	0	Two_rules	2.87648
1000	0	Two_rules	0.482317
1	1	Two_rules	0.146305
2	1	Two_rules	1.70356
3	1	Two_rules	1.4492
4	1	Two_rules	3.11608
5	1	Two_rules	4.28378
6	1	Two_rules	0.11894
7	1	Two_rules	0.277778
8	1	Two_rules	2.43706
9	1	Two_rules	0.945813
10	1	Two_rules	1.0398
11	1	Two_rules	0.294079
12	1	Two_rules	0.100118
13	1	Two_rules	0.153046
14	1	Two_rules	0.153344
15	1	Two_rules	0.190763
16	1	Two_rules	2.73286
17	1	Two_rules	0.209982
18	1	Two_rules	0
19	1	Two_rules	0.208973
20	1	Two_rules	0.252419
21	1	Two_rules	0
22	1	Two_rules	2.65975
23	1	Two_rules	2.4291
24	1	Two_rules	0.161726
25	1	Two_rules	4.88784
26	1	Two_rules	2.54457
27	1	Two_rules	0.00216968
28	1	Two_rules	0.714166
29	1	Two_rules	0.0370906
30	1	Two_rules	3.62905
31	1	Two_rules	0.194733
32	1	Two_rules	0.0132389
33	1	Two_rules	1.25241
34	1	Two_rules	0.214862
35	1	Two_rules	0.199445
36	1	Two_rules	0.249174
37	1	Two_rules	0
38	1	Two_rules	1.92006
39	1	Two_rules	0
40	1	Two_rules	0.16577
41	1	Two_rules	0.262941
42	1	Two_rules	1.08787
43	1	Two_rules	0.173902
44	1	Two_rules	0.141745
45	1	Two_rules	0.0645363
46	1	Two_rules	0.189726
47	1	Two_rules	0.126128
48	1	Two_rules	2.17816
49	1	Two_rules	0.0182001
50	1	Two_rules	0.218735
51	1	Two_rules	1.31504
52	1	Two_rules	1.00038
53	1	Two_rules	2.44963
54	1	Two_rules	0.160187
55	1	Two_rules	0.132584
56	1	Two_rules	0.111343
57	1	Two_rules	0.238585
58	1	Two_rules	3.21848
59	1	Two_rules	1.17769
60	1	Two_rules	2.94353
61	1	Two_rules	0.295297
62	1	Two_rules	0.144943
63	1	Two_rules	0.179577
64	1	Two_rules	2.3165
65	1	Two_rules	0.220532
66	1	Two_rules	0
67	1	Two_rules	0.853986
68	1	Two_rules	3.0292
69	1	Two_rules	0.217371
70	1	Two_rules	0
71	1	Two_rules	0.0847325
72	1	Two_rules	0.173862
73	1	Two_rules	0.0399149
74	1	Two_rules	2.13312
75	1	Two_rules	0.173528
76	1	Two_rules	0.187899
77	1	Two_rules	0
78	1	Two_rules	0.141201
79	1	Two_rules	0.141915
80	1	Two_rules	0.166819
81	1	Two_rules	4.07947
82	1	Two_rules	0.153839
83	1	Two_rules	0.907475
84	1	Two_rules	1.86814
85	1	Two_rules	1.46945
86	1	Two_rules	0.254507
87	1	Two_rules	0.335442
88	1	Two_rules	0.0551908
89	1	Two_rules	4.55589
90	1	Two_rules	0.23038
91	1	Two_rules	0.198198
92	1	Two_rules	0.907514
93	1	Two_rules	0.230346
94	1	Two_rules	0.198601
95	1	Two_rules	0.0496621
96	1	Two_rules	0.864589
97	1	Two_rules	0.00222824
98	1	Two_rules	0.180119
99	1	Two_rules	0.192985
100	1	Two_rules	0.132584
101	1	Two_rules	0.267166
102	1	Two_rules	0.157566
103	1	Two_rules	0.798733
104	1	Two_rules	0.237323
105	1	Two_rules	0.191052
106	1	Two_rules	0
107	1	Two_rules	1.07692
108	1	Two_rules	0.210121
109	1	Two_rules	2.04423
110	1	Two_rules	0.199176
111	1	Two_rules	1.65432
112	1	Two_rules	1.77079
113	1	Two_rules	0.10147
114	1	Two_rules	0.0962568
115	1	Two_rules	0.398793
116	1	Two_rules	0.764033
117	1	Two_rules	0.183937
118	1	Two_rules	2.24279
119	1	Two_rules	0.148527
120	1	Two_rules	0.980234
121	1	Two_rules	0.0967717
122	1	Two_rules	1.46222
123	1	Two_rules	1.66371
124	1	Two_rules	0.241536
125	1	Two_rules	0.107807
126	1	Two_rules	0.0266442
127	1	Two_rules	0.0181279
128	1	Two_rules	3.74233
129	1	Two_rules	2.82144
130	1	Two_rules	1.97624
131	1	Two_rules	0.862142
132	1	Two_rules	0.289111
133	1	Two_rules	2.20795
134	1	Two_rules	2.36445
135	1	Two_rules	0.158849
136	1	Two_rules	2.03205
137	1	Two_rules	0.134666
138	1	Two_rules	1.37112
139	1	Two_rules	0.140284
140	1	Two_rules	0.140298
141	1	Two_rules	0.286931
142	1	Two_rules	0.202465
143	1	Two_rules	0
144	1	Two_rules	0.254549
145	1	Two_rules	0.157531
146	1	Two_rules	0.112779
147	1	Two_rules	0.190797
148	1	Two_rules	0
149	1	Two_rules	0.240601
150	1	Two_rules	1.80037
151	1	Two_rules	0.33546
152	1	Two_rules	0.13458
153	1	Two_rules	0
154	1	Two_rules	1.53128
155	1	Two_rules	0.354293
156	1	Two_rules	0.120665
157	1	Two_rules	4.03666
158	1	Two_rules	0.16981
159	1	Two_rules	0.127818
160	1	Two_rules	0.14336
161	1	Two_rules	0.0858223
162	1	Two_rules	0.344782
163	1	Two_rules	0.12371
164	1	Two_rules	0
165	1	Two_rules	0.09351
166	1	Two_rules	0.279717
167	1	Two_rules	0.075117
168	1	Two_rules	2.76922
169	1	Two_rules	1.80892
170	1	Two_rules	3.99927
171	1	Two_rules	0.0718416
172	1	Two_rules	0.132178
173	1	Two_rules	1.9628
174	1	Two_rules	1.9852
175	1	Two_rules	1.13889
176	1	Two_rules	0.251267
177	1	Two_rules	0.247462
178	1	Two_rules	0.125549
179	1	Two_rules	0.106864
180	1	Two_rules	0.206852
181	1	Two_rules	1.12529
182	1	Two_rules	0.363508
183	1	Two_rules	4.29024
184	1	Two_rules	0.197933
185	1	Two_rules	0.583442
186	1	Two_rules	0.20725
187	1	Two_rules	1.96822
188	1	Two_rules	2.52552
189	1	Two_rules	4.54623
190	1	Two_rules	2.19717
191	1	Two_rules	0.220177
192	1	Two_rules	4.45039
193	1	Two_rules	0.223094
194	1	Two_rules	0
195	1	Two_rules	0.150446
196	1	Two_rules	0.188125
197	1	Two_rules	0.227872
198	1	Two_rules	0.144142
199	1	Two_rules	0.169215
200	1	Two_rules	2.045
201	1	Two_rules	0.157992
202	1	Two_rules	1.69645
203	1	Two_rules	0.194391
204	1	Two_rules	0.248257
205	1	Two_rules	0.298917
206	1	Two_rules	0.225266
207	1	Two_rules	2.15249
208	1	Two_rules	0.117154
209	1	Two_rules	1.79758
210	1	Two_rules	0.021071
211	1	Two_rules	0.0619283
212	1	Two_rules	1.56272
213	1	Two_rules	0.134604
214	1	Two_rules	2.54871
215	1	Two_rules	0.135723
216	1	Two_rules	2.85474
217	1	Two_rules	0.178027
218	1	Two_rules	4.19591
219	1	Two_rules	0.180677
220	1	Two_rules	0.19288
221	1	Two_rules	1.01667
222	1	Two_rules	0.204287
223	1	Two_rules	0.164782
224	1	Two_rules	2.82623
225	1	Two_rules	2.19542
226	1	Two_rules	0.00855898
227	1	Two_rules	0.222216
228	1	Two_rules	0.159695
229	1	Two_rules	0.131221
230	1	Two_rules	0.354058
231	1	Two_rules	0.143646
232	1	Two_rules	0.104143
233	1	Two_rules	0.810412
234	1	Two_rules	4.32589
235	1	Two_rules	0.110547
236	1	Two_rules	0.944917
237	1	Two_rules	0.202195
238	1	Two_rules	1.48673
239	1	Two_rules	1.39459
240	1	Two_rules	0.244485
241	1	Two_rules	0.211731
242	1	Two_rules	0.129654
243	1	Two_rules	0.175611
244	1	Two_rules	1.81146
245	1	Two_rules	0.209213
246	1	Two_rules	0.163146
247	1	Two_rules	0.598604
248	1	Two_rules	0.205166
249	1	Two_rules	0.134006
250	1	Two_rules	1.92257
251	1	Two_rules	0.231398
252	1	Two_rules	0.214691
253	1	Two_rules	0.123345
254	1	Two_rules	0.041907
255	1	Two_rules	0.723759
256	1	Two_rules	0.223389
257	1	Two_rules	0.192044
258	1	Two_rules	2.85387
259	1	Two_rules	0.478755
260	1	Two_rules	0.310762
261	1	Two_rules	0.717107
262	1	Two_rules	0.118506
263	1	Two_rules	0.116171
264	1	Two_rules	0.0785902
265	1	Two_rules	3.10058
266	1	Two_rules	0.177198
267	1	Two_rules	0.103082
268	1	Two_rules	0.313929
269	1	Two_rules	0.2819
270	1	Two_rules	0.139756
271	1	Two_rules	0
272	1	Two_rules	0.197722
273	1	Two_rules	1.40672
274	1	Two_rules	0.190578
275	1	Two_rules	0.190236
276	1	Two_rules	1.4056
277	1	Two_rules	0.675296
278	1	Two_rules	0.334875
279	1	Two_rules	0.180112
280	1	Two_rules	0.190213
281	1	Two_rules	2.72002
282	1	Two_rules	0.0943488
283	1	Two_rules	0.179507
284	1	Two_rules	2.62901
285	1	Two_rules	0.150847
286	1	Two_rules	0.228495
287	1	Two_rules	0.596402
288	1	Two_rules	0.187118
289	1	Two_rules	0.0445885
290	1	Two_rules	0.294755
291	1	Two_rules	2.00761
292	1	Two_rules	0.306705
293	1	Two_rules	0.245767
294	1	Two_rules	0.0896
295	1	Two_rules	0.186514
296	1	Two_rules	0.195009
297	1	Two_rules	0.0646715
298	1	Two_rules	0.168912
299	1	Two_rules	0.265604
300	1	Two_rules	2.67333
301	1	Two_rules	2.89201
302	1	Two_rules	0.194512
303	1	Two_rules	1.66667
304	1	Two_rules	0.163825
305	1	Two_rules	0.313565
306	1	Two_rules	0.0894319
307	1	Two_rules	0.11229
308	1	Two_rules	0.086335
309	1	Two_rules	0.704711
310	1	Two_rules	0.690904
311	1	Two_rules	1.43547
312	1	Two_rules	0.0209641
313	1	Two_rules	0.177671
314	1	Two_rules	2.20863
315	1	Two_rules	0
316	1	Two_rules	0.0569069
317	1	Two_rules	0.120567
318	1	Two_rules	3.24435
319	1	Two_rules	0.175201
320	1	Two_rules	2.54552
321	1	Two_rules	1.61771
322	1	Two_rules	0.583333
323	1	Two_rules	1.82299
324	1	Two_rules	0.100108
325	1	Two_rules	0.0347037
326	1	Two_rules	0.394345
327	1	Two_rules	2.23888
328	1	Two_rules	4.44399
329	1	Two_rules	0.112436
330	1	Two_rules	4.66292
331	1	Two_rules	1.16466
332	1	Two_rules	0.137419
333	1	Two_rules	2.55344
334	1	Two_rules	0.151868
335	1	Two_rules	1.96271
336	1	Two_rules	0.403419
337	1	Two_rules	0.160603
338	1	Two_rules	0.0813969
339	1	Two_rules	0.316138
340	1	Two_rules	2.52671
341	1	Two_rules	0.216379
342	1	Two_rules	0.799878
343	1	Two_rules	0.115357
344	1	Two_rules	0.20085
345	1	Two_rules	1.41477
346	1	Two_rules	2.46988
347	1	Two_rules	0.724052
348	1	Two_rules	1.58188
349	1	Two_rules	0.0355011
350	1	Two_rules	0.894677
351	1	Two_rules	0.208941
352	1	Two_rules	0.213918
353	1	Two_rules	0.172347
354	1	Two_rules	2.48889
355	1	Two_rules	0.100714
356	1	Two_rules	0.185044
357	1	Two_rules	0.211983
358	1	Two_rules	1.02397
359	1	Two_rules	1.44314
360	1	Two_rules	0.127329
361	1	Two_rules	0.221128
362	1	Two_rules	0.182941
363	1	Two_rules	0.803378
364	1	Two_rules	0.188824
365	1	Two_rules	0.230896
366	1	Two_rules	0.215643
367	1	Two_rules	1.74407
368	1	Two_rules	1.15746
369	1	Two_rules	0.799878
370	1	Two_rules	0
371	1	Two_rules	0.353335
372	1	Two_rules	1.77349
373	1	Two_rules	1.83727
374	1	Two_rules	0.100379
375	1	Two_rules	0.0721604
376	1	Two_rules	0.811304
377	1	Two_rules	0.984242
378	1	Two_rules	1.17818
379	1	Two_rules	0.15395
380	1	Two_rules	4.04893
381	1	Two_rules	0.0511356
382	1	Two_rules	0.212609
383	1	Two_rules	0.102938
384	1	Two_rules	2.31668
385	1	Two_rules	1.59244
386	1	Two_rules	3.21155
387	1	Two_rules	0.457988
388	1	Two_rules	2.82289
389	1	Two_rules	0.222464
390	1	Two_rules	0.176141
391	1	Two_rules	1.80047
392	1	Two_rules	1.7977
393	1	Two_rules	0.0597728
394	1	Two_rules	0.792122
395	1	Two_rules	0.198981
396	1	Two_rules	0.1195
397	1	Two_rules	0.010225
398	1	Two_rules	0.198503
399	1	Two_rules	0.107518
400	1	Two_rules	0.0668651
401	1	Two_rules	0
402	1	Two_rules	0.123626
403	1	Two_rules	0.164359
404	1	Two_rules	3.49988
405	1	Two_rules	2.74599
406	1	Two_rules	3.29798
407	1	Two_rules	0.702067
408	1	Two_rules	1.56583
409	1	Two_rules	0.269789
410	1	Two_rules	0.192089
411	1	Two_rules	2.84986
412	1	Two_rules	0.244092
413	1	Two_rules	1.46241
414	1	Two_rules	2.85335
415	1	Two_rules	4.5196
416	1	Two_rules	0
417	1	Two_rules	0.31611
418	1	Two_rules	0.186726
419	1	Two_rules	1.81934
420	1	Two_rules	3.33234
421	1	Two_rules	0.162041
422	1	Two_rules	0.219415
423	1	Two_rules	0.238626
424	1	Two_rules	0
425	1	Two_rules	3.36956
426	1	Two_rules	0.127522
427	1	Two_rules	0.820781
428	1	Two_rules	3.79242
429	1	Two_rules	0.328139
430	1	Two_rules	0.774363
431	1	Two_rules	0.122797
432	1	Two_rules	0.19841
433	1	Two_rules	0
434	1	Two_rules	0.1
435	1	Two_rules	1.50255
436	1	Two_rules	0.332859
437	1	Two_rules	0.222738
438	1	Two_rules	0.21659
439	1	Two_rules	3.60644
440	1	Two_rules	1.62586
441	1	Two_rules	2.29696
442	1	Two_rules	0.0768411
443	1	Two_rules	0.19307
444	1	Two_rules	0.799878
445	1	Two_rules	2.01094
446	1	Two_rules	0.348446
447	1	Two_rules	2.33041
448	1	Two_rules	0.211763
449	1	Two_rules	0
450	1	Two_rules	0.227919
451	1	Two_rules	0.811255
452	1	Two_rules	0.97801
453	1	Two_rules	2.19642
454	1	Two_rules	0.338202
455	1	Two_rules	0.0661552
456	1	Two_rules	1.36349
457	1	Two_rules	0.195193
458	1	Two_rules	0.27796
459	1	Two_rules	3.51669
460	1	Two_rules	1.93384
461	1	Two_rules	0.799878
462	1	Two_rules	0
463	1	Two_rules	0.147755
464	1	Two_rules	0.611114
465	1	Two_rules	0.204581
466	1	Two_rules	0.00907267
467	1	Two_rules	0.293126
468	1	Two_rules	0.02779
469	1	Two_rules	0.0493437
470	1	Two_rules	0.186654
471	1	Two_rules	0.144835
472	1	Two_rules	3.40253
473	1	Two_rules	0
474	1	Two_rules	0.115062
475	1	Two_rules	0
476	1	Two_rules	0.105876
477	1	Two_rules	0.218516
478	1	Two_rules	0.176098
479	1	Two_rules	0.155482
480	1	Two_rules	3.84428
481	1	Two_rules	0.152794
482	1	Two_rules	0.166245
483	1	Two_rules	0.238747
484	1	Two_rules	2.23756
485	1	Two_rules	0.143362
486	1	Two_rules	2.11483
487	1	Two_rules	0.171177
488	1	Two_rules	0.403361
489	1	Two_rules	0.833751
490	1	Two_rules	0.177231
491	1	Two_rules	0.0748216
492	1	Two_rules	0.261996
493	1	Two_rules	2.58447
494	1	Two_rules	2.50074
495	1	Two_rules	0.217709
496	1	Two_rules	2.90786
497	1	Two_rules	1.32101
498	1	Two_rules	0.346369
499	1	Two_rules	0.0961469
500	1	Two_rules	0.100603
501	1	Two_rules	0.193702
502	1	Two_rules	0.32945
503	1	Two_rules	2.32853
504	1	Two_rules	0.0888897
505	1	Two_rules	0.318377
506	1	Two_rules	0.214689
507	1	Two_rules	0.274713
508	1	Two_rules	0.201595
509	1	Two_rules	1.30553
510	1	Two_rules	1.66648
511	1	Two_rules	0.891456
512	1	Two_rules	0.178568
513	1	Two_rules	0.0333131
514	1	Two_rules	0.926111
515	1	Two_rules	2.45409
516	1	Two_rules	1.13296
517	1	Two_rules	2.38662
518	1	Two_rules	0
519	1	Two_rules	0.185791
520	1	Two_rules	1.60548
521	1	Two_rules	0.147607
522	1	Two_rules	3.78876
523	1	Two_rules	0.329721
524	1	Two_rules	2.84577
525	1	Two_rules	1.85891
526	1	Two_rules	0.0768514
527	1	Two_rules	0.20686
528	1	Two_rules	0.131382
529	1	Two_rules	0.105109
530	1	Two_rules	0.283878
531	1	Two_rules	1.21185
532	1	Two_rules	3.92351
533	1	Two_rules	0.210292
534	1	Two_rules	4.25845
535	1	Two_rules	0.14338
536	1	Two_rules	4.18399
537	1	Two_rules	0.0560267
538	1	Two_rules	2.66628
539	1	Two_rules	2.38573
540	1	Two_rules	0.194933
541	1	Two_rules	0.120911
542	1	Two_rules	0.133028
543	1	Two_rules	0.181284
544	1	Two_rules	2.86084
545	1	Two_rules	0.156545
546	1	Two_rules	0.198233
547	1	Two_rules	0.311244
548	1	Two_rules	0.0658206
549	1	Two_rules	0.158396
550	1	Two_rules	2.24971
551	1	Two_rules	0.224638
552	1	Two_rules	0.166678
553	1	Two_rules	0.242329
554	1	Two_rules	0.171728
555	1	Two_rules	0.22258
556	1	Two_rules	4.68006
557	1	Two_rules	0.136156
558	1	Two_rules	0.159137
559	1	Two_rules	1.7765
560	1	Two_rules	2.67195
561	1	Two_rules	0.248177
562	1	Two_rules	0.494748
563	1	Two_rules	0.271703
564	1	Two_rules	0.326827
565	1	Two_rules	0.294434
566	1	Two_rules	0.179629
567	1	Two_rules	0.23047
568	1	Two_rules	0.202907
569	1	Two_rules	1.73105
570	1	Two_rules	0.204549
571	1	Two_rules	0.154318
572	1	Two_rules	0.332856
573	1	Two_rules	2.87474
574	1	Two_rules	1.54013
575	1	Two_rules	0.169617
576	1	Two_rules	0.171501
577	1	Two_rules	1.10398
578	1	Two_rules	0.256583
579	1	Two_rules	1.4496
580	1	Two_rules	0.13017
581	1	Two_rules	0
582	1	Two_rules	0.120834
583	1	Two_rules	0.277188
584	1	Two_rules	0.0745335
585	1	Two_rules	0
586	1	Two_rules	0.8035
587	1	Two_rules	3.88694
588	1	Two_rules	1.66648
589	1	Two_rules	0.129464
590	1	Two_rules	0.493376
591	1	Two_rules	0.114878
592	1	Two_rules	0.0686377
593	1	Two_rules	0.1527
594	1	Two_rules	0.186864
595	1	Two_rules	0.236827
596	1	Two_rules	0.062915
597	1	Two_rules	3.66585
598	1	Two_rules	3.72454
599	1	Two_rules	0.142014
600	1	Two_rules	0.209351
601	1	Two_rules	1.59381
602	1	Two_rules	0.0749835
603	1	Two_rules	3.11572
604	1	Two_rules	0.180968
605	1	Two_rules	0.26701
606	1	Two_rules	0.108611
607	1	Two_rules	3.09969
608	1	Two_rules	0.754603
609	1	Two_rules	0.104968
610	1	Two_rules	0.124342
611	1	Two_rules	0.133526
612	1	Two_rules	1.27125
613	1	Two_rules	0.165166
614	1	Two_rules	1.26041
615	1	Two_rules	0.216667
616	1	Two_rules	0.415618
617	1	Two_rules	0.109861
618	1	Two_rules	0.0583537
619	1	Two_rules	1.48988
620	1	Two_rules	3.07388
621	1	Two_rules	0.925365
622	1	Two_rules	0.123752
623	1	Two_rules	0.117495
624	1	Two_rules	1.74106
625	1	Two_rules	0.0109153
626	1	Two_rules	0.806005
627	1	Two_rules	0.168921
628	1	Two_rules	2.71781
629	1	Two_rules	0.379632
630	1	Two_rules	0.165425
631	1	Two_rules	0.228271
632	1	Two_rules	0
633	1	Two_rules	2.56142
634	1	Two_rules	0.160239
635	1	Two_rules	0.249177
636	1	Two_rules	2.51972
637	1	Two_rules	0.919978
638	1	Two_rules	0.0133677
639	1	Two_rules	1.34634
640	1	Two_rules	4.51536
641	1	Two_rules	0.0490934
642	1	Two_rules	0.13395
643	1	Two_rules	0.317625
644	1	Two_rules	0.964833
645	1	Two_rules	2.56818
646	1	Two_rules	0.188228
647	1	Two_rules	3.33513
648	1	Two_rules	0.224315
649	1	Two_rules	1.73507
650	1	Two_rules	0.00141285
651	1	Two_rules	0.17823
652	1	Two_rules	0
653	1	Two_rules	0.137677
654	1	Two_rules	0.657298
655	1	Two_rules	0.796425
656	1	Two_rules	0.0151996
657	1	Two_rules	0.241843
658	1	Two_rules	0.0843268
659	1	Two_rules	0.202187
660	1	Two_rules	0
661	1	Two_rules	1.68348
662	1	Two_rules	0.148618
663	1	Two_rules	0
664	1	Two_rules	0.208153
665	1	Two_rules	0.159942
666	1	Two_rules	0.156132
667	1	Two_rules	0.201333
668	1	Two_rules	0.121951
669	1	Two_rules	0.227849
670	1	Two_rules	0.257531
671	1	Two_rules	2.12279
672	1	Two_rules	0.190185
673	1	Two_rules	1.48019
674	1	Two_rules	0.149228
675	1	Two_rules	0.146556
676	1	Two_rules	1.55094
677	1	Two_rules	1.55969
678	1	Two_rules	0.170654
679	1	Two_rules	4.55374
680	1	Two_rules	0.175482
681	1	Two_rules	0
682	1	Two_rules	0.171422
683	1	Two_rules	0.110586
684	1	Two_rules	0.0156401
685	1	Two_rules	0.183798
686	1	Two_rules	0.119755
687	1	Two_rules	0.239006
688	1	Two_rules	1.00838
689	1	Two_rules	1.58724
690	1	Two_rules	0.252184
691	1	Two_rules	0.216667
692	1	Two_rules	0.123516
693	1	Two_rules	0.0772388
694	1	Two_rules	2.79489
695	1	Two_rules	0.236795
696	1	Two_rules	2.51667
697	1	Two_rules	0.282458
698	1	Two_rules	0.175376
699	1	Two_rules	0.120546
700	1	Two_rules	3.72347
701	1	Two_rules	2.47854
702	1	Two_rules	0.246272
703	1	Two_rules	1.90048
704	1	Two_rules	0.157236
705	1	Two_rules	0.0183571
706	1	Two_rules	1.49782
707	1	Two_rules	2.51097
708	1	Two_rules	0.116818
709	1	Two_rules	0.125971
710	1	Two_rules	0
711	1	Two_rules	0.292164
712	1	Two_rules	0.168182
713	1	Two_rules	0.136284
714	1	Two_rules	0.335321
715	1	Two_rules	0.144936
716	1	Two_rules	0.119879
717	1	Two_rules	2.34957
718	1	Two_rules	0.29371
719	1	Two_rules	0.115797
720	1	Two_rules	0.0527165
721	1	Two_rules	0.332105
722	1	Two_rules	0.0392593
723	1	Two_rules	0.193173
724	1	Two_rules	0.175123
725	1	Two_rules	1.91784
726	1	Two_rules	1.0621
727	1	Two_rules	3.91587
728	1	Two_rules	0.139165
729	1	Two_rules	0.13938
730	1	Two_rules	2.79544
731	1	Two_rules	0.185048
732	1	Two_rules	0.181771
733	1	Two_rules	0.160111
734	1	Two_rules	0.0164762
735	1	Two_rules	1.72955
736	1	Two_rules	0.0255402
737	1	Two_rules	0.198126
738	1	Two_rules	2.46319
739	1	Two_rules	0.568252
740	1	Two_rules	0.238915
741	1	Two_rules	0.115243
742	1	Two_rules	0.185297
743	1	Two_rules	0.286849
744	1	Two_rules	0.101648
745	1	Two_rules	0.115556
746	1	Two_rules	0.866668
747	1	Two_rules	0.303528
748	1	Two_rules	0.158726
749	1	Two_rules	0.73245
750	1	Two_rules	0.0328473
751	1	Two_rules	0.0431449
752	1	Two_rules	0.0564964
753	1	Two_rules	0.26649
754	1	Two_rules	0.182621
755	1	Two_rules	0.202948
756	1	Two_rules	1.54342
757	1	Two_rules	3.3311
758	1	Two_rules	0.0102
759	1	Two_rules	2.42414
760	1	Two_rules	0.93358
761	1	Two_rules	2.11482
762	1	Two_rules	0.160122
763	1	Two_rules	3.36966
764	1	Two_rules	0.195789
765	1	Two_rules	0.098738
766	1	Two_rules	0.23806
767	1	Two_rules	2.65188
768	1	Two_rules	4.99005
769	1	Two_rules	0.199783
770	1	Two_rules	0.110528
771	1	Two_rules	0.0514491
772	1	Two_rules	1.38238
773	1	Two_rules	0.184252
774	1	Two_rules	0.0917955
775	1	Two_rules	0.0904691
776	1	Two_rules	0
777	1	Two_rules	0.156738
778	1	Two_rules	3.81062
779	1	Two_rules	1.77751
780	1	Two_rules	0.0880762
781	1	Two_rules	0.218436
782	1	Two_rules	0.270706
783	1	Two_rules	0.372478
784	1	Two_rules	1.89782
785	1	Two_rules	2.80499
786	1	Two_rules	2.88625
787	1	Two_rules	2.80883
788	1	Two_rules	0.37907
789	1	Two_rules	2.75466
790	1	Two_rules	0.127942
791	1	Two_rules	1.65243
792	1	Two_rules	0.114208
793	1	Two_rules	0.0943883
794	1	Two_rules	1.58588
795	1	Two_rules	0.162981
796	1	Two_rules	0.212537
797	1	Two_rules	0.180592
798	1	Two_rules	0
799	1	Two_rules	0.286227
800	1	Two_rules	0.2682
801	1	Two_rules	2.70392
802	1	Two_rules	0.295827
803	1	Two_rules	0.241744
804	1	Two_rules	0.174755
805	1	Two_rules	2.99648
806	1	Two_rules	4.17408
807	1	Two_rules	0
808	1	Two_rules	0.192257
809	1	Two_rules	0.275488
810	1	Two_rules	0.0939489
811	1	Two_rules	0.192764
812	1	Two_rules	0.195525
813	1	Two_rules	2.59991
814	1	Two_rules	4.62773
815	1	Two_rules	0.34126
816	1	Two_rules	0
817	1	Two_rules	0.21615
818	1	Two_rules	3.55803
819	1	Two_rules	2.53486
820	1	Two_rules	0.128218
821	1	Two_rules	0.0246333
822	1	Two_rules	0.107458
823	1	Two_rules	2.5877
824	1	Two_rules	1.77998
825	1	Two_rules	0.148284
826	1	Two_rules	0.329569
827	1	Two_rules	0.242795
828	1	Two_rules	0.0165177
829	1	Two_rules	2.23811
830	1	Two_rules	1.40992
831	1	Two_rules	0.191967
832	1	Two_rules	0
833	1	Two_rules	2.29476
834	1	Two_rules	0
835	1	Two_rules	1.85235
836	1	Two_rules	1.41742
837	1	Two_rules	0.170456
838	1	Two_rules	0.164597
839	1	Two_rules	0.210007
840	1	Two_rules	2.81422
841	1	Two_rules	0.863391
842	1	Two_rules	2.2033
843	1	Two_rules	4.62969
844	1	Two_rules	0.115201
845	1	Two_rules	0.204405
846	1	Two_rules	1.54068
847	1	Two_rules	0.288585
848	1	Two_rules	3.30037
849	1	Two_rules	0.058732
850	1	Two_rules	0.138166
851	1	Two_rules	0.220809
852	1	Two_rules	0.150171
853	1	Two_rules	0.0349216
854	1	Two_rules	0.0150209
855	1	Two_rules	1.35561
856	1	Two_rules	3.02898
857	1	Two_rules	0.354447
858	1	Two_rules	1.85563
859	1	Two_rules	2.96255
860	1	Two_rules	0.186971
861	1	Two_rules	0.217207
862	1	Two_rules	0.013412
863	1	Two_rules	4.29279
864	1	Two_rules	1.79097
865	1	Two_rules	0.0785489
866	1	Two_rules	0.583165
867	1	Two_rules	0.147926
868	1	Two_rules	2.9921
869	1	Two_rules	0.214729
870	1	Two_rules	0.16724
871	1	Two_rules	0.074806
872	1	Two_rules	1.06733
873	1	Two_rules	0.199972
874	1	Two_rules	1.58218
875	1	Two_rules	0.217207
876	1	Two_rules	1.87277
877	1	Two_rules	0.0911156
878	1	Two_rules	0.873139
879	1	Two_rules	0.0811746
880	1	Two_rules	3.37905
881	1	Two_rules	0.166159
882	1	Two_rules	0.166895
883	1	Two_rules	2.4443
884	1	Two_rules	1.45291
885	1	Two_rules	0.0850667
886	1	Two_rules	0.147278
887	1	Two_rules	0.0551753
888	1	Two_rules	0.13306
889	1	Two_rules	0
890	1	Two_rules	2.67756
891	1	Two_rules	1.47014
892	1	Two_rules	0.0810307
893	1	Two_rules	3.13953
894	1	Two_rules	0.260319
895	1	Two_rules	0.154843
896	1	Two_rules	0.178058
897	1	Two_rules	0.132643
898	1	Two_rules	1.6731
899	1	Two_rules	4.13505
900	1	Two_rules	0.886957
901	1	Two_rules	0.362006
902	1	Two_rules	3.37069
903	1	Two_rules	2.90021
904	1	Two_rules	0.16256
905	1	Two_rules	2.06079
906	1	Two_rules	0.239557
907	1	Two_rules	0.197708
908	1	Two_rules	0.173921
909	1	Two_rules	2.03155
910	1	Two_rules	0.189826
911	1	Two_rules	2.90271
912	1	Two_rules	0
913	1	Two_rules	0.192232
914	1	Two_rules	0.17141
915	1	Two_rules	0.309397
916	1	Two_rules	0.0179874
917	1	Two_rules	0.168463
918	1	Two_rules	0.225214
919	1	Two_rules	0.142966
920	1	Two_rules	1.36775
921	1	Two_rules	0.107169
922	1	Two_rules	0.198609
923	1	Two_rules	0
924	1	Two_rules	0.433313
925	1	Two_rules	0.172118
926	1	Two_rules	1.03017
927	1	Two_rules	1.01369
928	1	Two_rules	0.132584
929	1	Two_rules	0.234406
930	1	Two_rules	2.59398
931	1	Two_rules	2.70411
932	1	Two_rules	0.190794
933	1	Two_rules	1.66412
934	1	Two_rules	0.330373
935	1	Two_rules	0.194359
936	1	Two_rules	3.35665
937	1	Two_rules	0
938	1	Two_rules	0.339614
939	1	Two_rules	0.209997
940	1	Two_rules	1.38053
941	1	Two_rules	1.9785
942	1	Two_rules	0.25929
943	1	Two_rules	0.132867
944	1	Two_rules	1.13424
945	1	Two_rules	0.143406
946	1	Two_rules	3.24064
947	1	Two_rules	2.43369
948	1	Two_rules	0.732622
949	1	Two_rules	0.176969
950	1	Two_rules	0.870538
951	1	Two_rules	0
952	1	Two_rules	0.145245
953	1	Two_rules	1.08865
954	1	Two_rules	0.196901
955	1	Two_rules	3.48716
956	1	Two_rules	0.217751
957	1	Two_rules	0
958	1	Two_rules	0.108962
959	1	Two_rules	0.15106
960	1	Two_rules	0.200244
961	1	Two_rules	0.216309
962	1	Two_rules	0.146422
963	1	Two_rules	0.0271718
964	1	Two_rules	2.69289
965	1	Two_rules	0.050593
966	1	Two_rules	0.183928
967	1	Two_rules	0.0432201
968	1	Two_rules	0.101191
969	1	Two_rules	0.175015
970	1	Two_rules	0
971	1	Two_rules	0.105115
972	1	Two_rules	0.137927
973	1	Two_rules	0.623248
974	1	Two_rules	0.185821
975	1	Two_rules	2.91455
976	1	Two_rules	4.11595
977	1	Two_rules	0.132628
978	1	Two_rules	0.852873
979	1	Two_rules	1.27625
980	1	Two_rules	3.40644
981	1	Two_rules	1.80355
982	1	Two_rules	0.196974
983	1	Two_rules	0.762156
984	1	Two_rules	0.120828
985	1	Two_rules	0.0619002
986	1	Two_rules	0.150294
987	1	Two_rules	0.253155
988	1	Two_rules	3.00235
989	1	Two_rules	0.350111
990	1	Two_rules	2.41118
991	1	Two_rules	1.4496
992	1	Two_rules	0.758408
993	1	Two_rules	2.41923
994	1	Two_rules	0.177949
995	1	Two_rules	0.242463
996	1	Two_rules	1.44012
997	1	Two_rules	1.24822
998	1	Two_rules	3.08145
999	1	Two_rules	0.0278774
[truncated: 34,001 more rows]

## Sheet: Fig 4A. Cannibalism
ID Arena	Age	Cocoon	Treatement	Deaths 24h	Deaths 48h	Deaths 72h	Deaths 96h	Deaths 120h
1	0	17_9	Alone	0	0	0	0	0
2	0	17_18	Socially_5Days	0	0	0	0	0
3	0	17_57	Socially	0	0	0	0	0
4	0	17_18	Socially_5Days	0	0	0	0	0
5	0	17_57	Socially	1	1	1	1	1
6	0	17_9	Alone	0	0	0	0	0
7	0	17_57	Socially	0	0	0	0	0
8	0	17_9	Alone	0	0	0	0	0
9	0	17_18	Socially_5Days	0	0	0	0	0
10	0	17_9	Alone	0	0	0	0	0
11	0	17_18	Socially_5Days	0	0	0	0	0
12	0	17_57	Socially	0	0	0	0	0
13	0	17_18	Socially_5Days	0	0	0	0	0
14	0	17_57	Socially	0	0	0	0	0
16	0	17_57	Socially	0	0	0	0	0
17	0	17_9	Alone	0	0	0	0	0
18	0	17_18	Socially_5Days	0	0	0	0	0
21	0	17_9	Alone	0	0	0	0	0
2	0	17_6	Socially_5Days	0	0	0	0	0
3	0	17_6	Socially	0	0	0	0	0
5	0	17_6	Socially_5Days	0	0	0	0	0
6	0	17_6	Socially	0	0	0	0	0
8	0	17_6	Socially_5Days	0	0	0	0	0
9	0	17_6	Socially	0	0	0	0	0
11	0	17_6	Socially_5Days	0	0	0	0	0
12	0	17_6	Socially	0	0	0	0	0
14	0	17_6	Socially_5Days	0	0	0	0	0
15	0	17_6	Socially	0	0	0	0	0
17	0	17_6	Socially_5Days	0	0	0	0	0
18	0	17_6	Socially	0	0	0	0	0
1	0	17_28	Alone	0	0	0	0	0
2	0	17_55	Socially	0	0	0	0	0
3	0	17_14	Socially_5Days	0	0	0	0	0
4	0	17_55	Socially	0	0	0	0	0
5	0	17_14	Socially_5Days	0	0	0	0	0
6	0	17_28	Alone	0	0	0	0	0
7	0	17_28	Alone	0	0	0	0	0
8	0	17_55	Socially	0	0	0	0	0
9	0	17_14	Socially_5Days	0	0	0	0	0
10	0	17_14	Socially_5Days	0	0	0	0	0
11	0	17_55	Socially	0	0	0	0	0
12	0	17_28	Alone	0	0	0	0	0
13	0	17_28	Alone	0	0	0	0	0
14	0	17_14	Socially_5Days	0	0	0	0	0
15	0	17_55	Socially	0	0	0	0	0
16	0	17_55	Socially	0	0	0	0	0
17	0	17_28	Alone	0	0	0	0	0
18	0	17_14	Socially_5Days	0	0	0	0	0
1	0	17_12	Alone	0	0	0	0	0
2	0	17_39	Socially	0	0	0	0	0
3	0	17_12	Alone	0	0	0	0	0
4	0	17_53	Socially_5Days	0	0	0	0	0
5	0	17_12	Alone	0	0	0	0	0
6	0	17_53	Socially_5Days	0	0	0	0	0
7	0	17_39	Socially	0	0	0	0	0
8	0	17_53	Socially_5Days	0	0	0	0	0
9	0	17_39	Socially	0	0	0	0	0
10	0	17_39	Socially	0	0	0	0	0
11	0	17_12	Alone	0	0	0	0	0
12	0	17_53	Socially_5Days	0	0	0	0	0
13	0	17_53	Socially_5Days	0	0	0	0	0
14	0	17_12	Alone	0	0	0	0	0
15	0	17_39	Socially	0	0	1	1	1
16	0	17_12	Alone	0	0	0	0	0
17	0	17_39	Socially	0	0	0	0	0
18	0	17_53	Socially_5Days	0	0	0	0	0
1	0	17_37	Socially	0	0	0	0	0
2	0	17_24	Socially_5Days	0	0	0	0	0
3	0	17_27	Alone	0	0	0	0	0
4	0	17_24	Socially_5Days	0	0	0	0	0
5	0	17_37	Socially	0	0	0	0	0
6	0	17_27	Alone	0	0	0	0	0
7	0	17_24	Socially_5Days	0	0	0	0	0
8	0	17_27	Alone	0	0	0	0	0
9	0	17_37	Socially	0	0	0	0	0
10	0	17_37	Socially	0	0	0	0	0
11	0	17_27	Alone	0	0	0	0	0
12	0	17_24	Socially_5Days	0	0	0	0	0
13	0	17_24	Socially_5Days	0	0	0	0	0
14	0	17_27	Alone	0	0	0	0	0
16	0	17_37	Socially	0	0	0	0	0
17	0	17_24	Socially_5Days	0	0	0	0	0
18	0	17_27	Alone	0	0	0	0	0
21	0	17_37	Socially	0	0	0	0	0
1	5	17_57	Socially	0	0	0	0	0
2	5	17_57	Alone	0	0	0	0	0
3	5	17_57	Socially_5Days	0	0	0	0	0
4	5	17_57	Socially	0	0	0	0	0
5	5	17_57	Socially_5Days	0	0	0	0	0
6	5	17_57	Alone	0	0	0	0	0
7	5	17_57	Socially	0	0	0	0	0
8	5	17_57	Socially_5Days	0	0	0	0	0
9	5	17_57	Alone	0	0	0	0	0
10	5	17_57	Socially_5Days	0	0	0	0	0
11	5	17_57	Alone	0	0	0	0	0
12	5	17_57	Socially	0	0	0	0	0
13	5	17_57	Alone	0	0	0	0	0
14	5	17_57	Socially_5Days	0	0	0	0	0
16	5	17_57	Alone	0	0	0	0	0
17	5	17_57	Socially	0	0	0	0	0
18	5	17_57	Socially_5Days	0	0	0	0	0
21	5	17_57	Socially	0	0	0	0	0
1	5	17_47	Alone	0	0	0	0	0
2	5	17_47	Alone	0	0	0	0	0
3	5	17_47	Socially	0	0	0	0	0
5	5	17_47	Alone	0	0	0	0	0
8	5	17_47	Socially	0	0	0	0	0
9	5	17_47	Socially	0	0	0	0	0
10	5	17_47	Socially	0	0	0	0	0
12	5	17_47	Alone	0	0	0	0	0
13	5	17_47	Alone	0	0	0	0	0
14	5	17_47	Socially	0	0	0	0	0
16	5	17_47	Alone	0	0	0	NA	NA
18	5	17_47	Socially	0	0	0	0	0
1	5	17_28	Socially	0	0	0	0	0
2	5	17_55	Socially_5Days	0	0	0	0	0
3	5	17_55	Alone	0	0	0	0	0
4	5	17_55	Alone	0	0	0	0	0
5	5	17_28	Socially	0	0	0	0	0
6	5	17_55	Socially_5Days	0	0	0	0	0
7	5	17_55	Socially_5Days	0	0	0	0	0
8	5	17_55	Alone	0	0	0	0	0
9	5	17_28	Socially	0	0	0	0	0
10	5	17_55	Alone	0	0	0	0	0
11	5	17_28	Socially	0	0	0	0	0
12	5	17_55	Socially_5Days	0	0	0	0	0
13	5	17_55	Alone	0	0	0	0	0
14	5	17_55	Socially_5Days	0	0	0	0	0
15	5	17_28	Socially	0	0	0	0	0
16	5	17_55	Alone	0	0	0	0	0
17	5	17_55	Socially_5Days	0	0	0	0	0
18	5	17_28	Socially	0	0	0	0	0
1	5	17_59	Socially_5Days	0	0	0	0	0
2	5	17_59	Alone	0	0	0	0	0
3	5	17_59	Socially	0	0	0	0	0
4	5	17_59	Alone	0	0	0	NA	NA
5	5	17_59	Alone	0	0	0	0	0
6	5	17_59	Socially_5Days	0	0	0	0	0
7	5	17_59	Socially	0	0	0	0	0
8	5	17_59	Socially_5Days	0	0	0	0	0
9	5	17_59	Alone	0	0	0	0	0
10	5	17_59	Socially	0	0	0	0	0
11	5	17_59	Socially_5Days	0	0	0	0	0
12	5	17_59	Socially	0	0	0	0	0
13	5	17_59	Socially	0	0	0	0	0
14	5	17_59	Alone	0	0	0	0	0
15	5	17_59	Socially_5Days	0	0	0	0	0
16	5	17_59	Alone	0	0	0	0	0
17	5	17_59	Socially_5Days	0	0	0	0	0
18	5	17_59	Socially	0	0	0	0	0
1	5	17_24	Socially_5Days	0	0	0	0	0
2	5	17_27	Alone	0	0	0	0	0
3	5	17_24	Socially	0	0	0	0	0
4	5	17_24	Socially	0	0	0	0	0
5	5	17_24	Socially_5Days	0	0	0	0	0
6	5	17_27	Alone	0	1	2	2	2
7	5	17_27	Alone	0	0	0	0	0
8	5	17_24	Socially	0	0	0	0	0
9	5	17_24	Socially_5Days	0	0	0	0	0
10	5	17_24	Socially	0	0	0	0	0
11	5	17_27	Alone	0	0	0	0	0
12	5	17_24	Socially_5Days	0	0	0	0	0
13	5	17_24	Socially	0	0	0	0	0
14	5	17_27	Alone	0	0	0	0	0
16	5	17_24	Socially_5Days	0	0	0	0	0
17	5	17_27	Alone	0	0	0	0	0
18	5	17_24	Socially	0	0	0	0	0
21	5	17_24	Socially_5Days	0	0	0	0	0
1	10	17_57	Alone	0	0	0	0	0
2	10	17_18	Socially	0	0	0	0	0
3	10	17_57	Socially_5Days	0	0	0	0	0
4	10	17_18	Socially	0	0	0	0	0
5	10	17_57	Socially_5Days	0	0	0	0	0
6	10	17_57	Alone	0	0	0	0	0
7	10	17_57	Socially_5Days	0	0	0	0	0
8	10	17_57	Alone	0	0	0	0	0
9	10	17_18	Socially	0	0	0	0	0
10	10	17_57	Alone	0	0	0	0	0
11	10	17_57	Socially_5Days	0	0	0	0	0
12	10	17_18	Socially	0	0	0	0	0
13	10	17_18	Socially	0	0	0	0	0
14	10	17_57	Alone	0	0	0	0	0
16	10	17_57	Alone	0	0	0	0	0
17	10	17_57	Socially_5Days	0	0	0	0	0
18	10	17_18	Socially	0	0	0	0	0
21	10	17_57	Socially_5Days	0	0	0	0	0
1	10	17_6	Alone	0	0	0	0	0
3	10	17_6	Alone	2	2	2	2	2
4	10	17_6	Socially_5Days	0	0	0	0	0
5	10	17_6	Alone	0	0	0	0	0
6	10	17_6	Socially_5Days	0	0	0	0	0
7	10	17_6	Socially_5Days	0	0	0	0	0
9	10	17_6	Alone	0	0	0	0	0
12	10	17_6	Socially_5Days	0	0	0	0	0
13	10	17_6	Socially_5Days	0	0	0	0	0
14	10	17_6	Alone	0	0	0	0	0
15	10	17_6	Alone	0	0	0	0	0
17	10	17_6	Socially_5Days	0	0	0	0	0
1	10	17_30	Socially_5Days	0	0	0	0	0
2	10	17_30	Socially	0	0	0	0	0
3	10	17_30	Alone	1	2	2	2	2
4	10	17_30	Socially_5Days	0	0	0	0	0
5	10	17_30	Socially	0	0	0	0	0
6	10	17_30	Alone	1	1	1	1	1
7	10	17_30	Alone	0	0	0	0	0
8	10	17_30	Socially_5Days	0	0	0	0	0
9	10	17_30	Socially	0	0	0	0	0
10	10	17_30	Alone	0	0	1	1	1
11	10	17_30	Socially	0	0	0	0	0
12	10	17_30	Socially_5Days	0	0	0	0	0
15	10	17_30	Socially_5Days	0	0	0	0	0
16	10	17_30	Alone	0	0	0	0	0
17	10	17_30	Socially_5Days	0	0	0	0	0
18	10	17_30	Socially	0	0	0	0	0
1	10	17_59	Alone	0	0	0	0	0
2	10	17_59	Alone	0	0	0	0	0
3	10	17_12	Socially	0	0	0	0	0
4	10	17_53	Socially_5Days	1	1	1	1	1
5	10	17_53	Socially_5Days	0	0	0	0	0
6	10	17_53	Socially_5Days	0	0	0	0	0
7	10	17_12	Socially	0	0	0	0	0
8	10	17_59	Alone	0	0	0	0	0
9	10	17_12	Socially	0	0	0	0	0
10	10	17_12	Socially	0	0	0	0	0
11	10	17_59	Alone	0	0	0	0	0
12	10	17_53	Socially_5Days	0	0	0	0	0
13	10	17_59	Alone	0	0	0	0	0
14	10	17_53	Socially_5Days	0	0	0	0	0
15	10	17_59	Alone	0	0	0	0	0
16	10	17_12	Socially	0	0	0	0	0
18	10	17_53	Socially_5Days	0	0	0	0	0
19	10	17_12	Socially	0	0	0	0	0
1	10	17_37	Alone	0	1	1	1	1
2	10	17_24	Socially_5Days	0	0	0	0	0
3	10	17_24	Socially	0	0	0	0	0
5	10	17_24	Socially	0	0	0	0	0
6	10	17_24	Socially_5Days	1	1	1	1	1
7	10	17_24	Socially	0	0	0	0	0
8	10	17_37	Alone	1	2	2	2	2
9	10	17_24	Socially_5Days	0	0	0	0	0
10	10	17_24	Socially	0	0	0	0	0
11	10	17_24	Socially_5Days	0	1	1	1	1
12	10	17_37	Alone	0	0	0	0	0
13	10	17_24	Socially_5Days	1	1	1	1	1
14	10	17_24	Socially	0	0	0	0	0
16	10	17_24	Socially	0	0	0	0	0
17	10	17_37	Alone	0	0	0	0	0
18	10	17_24	Socially_5Days	0	0	0	0	0
21	10	17_37	Alone	0	0	0	0	0
1	15	17_57	Socially	0	0	0	0	0
2	15	17_57	Alone	0	0	0	0	0
3	15	17_18	Socially_5Days	0	0	0	0	0
4	15	17_57	Alone	0	2	2	2	2
5	15	17_57	Socially	0	0	0	0	0
6	15	17_18	Socially_5Days	1	1	1	1	1
7	15	17_57	Socially	0	0	0	0	0
8	15	17_18	Socially_5Days	0	0	0	0	0
9	15	17_57	Alone	0	0	0	0	0
10	15	17_57	Socially	0	0	0	0	0
11	15	17_57	Alone	0	0	0	0	0
12	15	17_18	Socially_5Days	0	0	0	0	0
13	15	17_57	Alone	0	1	1	1	1
14	15	17_57	Socially	0	0	0	0	0
16	15	17_57	Alone	0	0	0	0	0
17	15	17_57	Socially	0	0	0	0	0
18	15	17_18	Socially_5Days	0	0	1	1	1
21	15	17_18	Socially_5Days	1	1	1	1	1
1	15	17_47	Alone	0	0	0	0	0
2	15	17_47	Socially	0	0	0	0	0
3	15	17_4	Socially_5Days	0	0	0	0	0
4	15	17_47	Alone	0	1	1	1	1
5	15	17_4	Socially_5Days	0	0	0	0	0
6	15	17_47	Alone	0	0	0	0	0
7	15	17_4	Socially_5Days	0	0	0	0	0
8	15	17_47	Socially	0	0	0	0	0
9	15	17_47	Alone	0	1	1	1	1
10	15	17_47	Socially	0	0	0	0	0
11	15	17_47	Socially	0	0	0	0	0
12	15	17_4	Socially_5Days	0	0	0	0	0
13	15	17_47	Alone	0	0	1	1	1
14	15	17_47	Socially	0	0	0	0	0
15	15	17_4	Socially_5Days	0	0	0	0	0
16	15	17_47	Alone	0	0	0	0	0
18	15	17_47	Socially	0	0	0	0	0
1	15	17_30	Alone	0	NA	NA	NA	NA
2	15	17_30	Socially_5Days	0	0	0	0	0
3	15	17_30	Socially	0	0	0	0	0
4	15	17_30	Socially_5Days	0	0	0	0	0
5	15	17_30	Alone	0	0	0	0	0
6	15	17_30	Socially	0	0	0	0	0
[truncated: 147 more rows]

## Sheet: Fig 4B. Aggressiveness
Day of test	ID Arena	Cocoon	Treatement	R1	R2	R3	R4	R5	R6	R7	R8	R9	R10	R11	R12	R13	R14	R15	R16	R17	R18	R19	R20
[truncated: 97 more rows]

[truncated: 10 more sheets: Fig 5A. Large dispersal arenas, Fig 5B.Cannibalism large arenas, Fig 6A. Aggressiveness prey, Fig 6B. Locomotion, Fig 6C. Air puff, Socially raised vs Isolated, Fig S1. Silk effects, Fig S2. Cocoon synchronization, Fig S8 & S9. Chemical analysis, Fig S10. Water effects]
