# Supplementary material for: Social intolerance is a consequence, not a cause, of dispersal in spiders
Source: PLoS Biol. 2019 Jul 2;17(7):e3000319. doi: 10.1371/journal.pbio.3000319 (PMC6605646; doi:10.1371/journal.pbio.3000319)
Supplement: S2 Data — (ZIP) [file pbio.3000319.s018.zip]

Archive with 1 entries (1 files):
- S2_Data.xlsx
