# Supplementary material for: Social intolerance is a consequence, not a cause, of dispersal in spiders
Source: PLoS Biol. 2019 Jul 2;17(7):e3000319. doi: 10.1371/journal.pbio.3000319 (PMC6605646; doi:10.1371/journal.pbio.3000319)
Supplement: S2 Data — (ZIP) [file pbio.3000319.s018.zip › S2_Data.xlsx]

## Sheet: Description
Figs 2, 3B, S2, S5 & S7. Dispersal and locomotion:
• Each row corresponds to one individual in one picture.
• ID Arena is an identification number specific to each arena.
• Individual gives the identity of each individual introduced to the arena.
• Age indicates the age of the spiderlings when the picture was taken.
• Hour refers to the moment when the picture was taken.
• Cocoon indicates the cocoon of origin of spiderlings.
• Number of individuals indicates the number of individuals inside the arena.
• X and Y are the coordinates (cm) of the individual.
• X_A to X_G and Y_A to Y_G indicate the X and Y coordinates (cm) of the 8 ends of the inner walls of dispersal arenas (See Fig 1). For each arena X_B = 0 and Y_B = 0.
Figure 1: Positions of the different points of the arenas.

## Sheet: Fig 2. Dispersal & locomotion
ID Arena	Individual	Age	Hour	Cocoon	Number of individuals	X	Y	X_A	X_C	X_D	X_E	X_F	X_G	X_H	Y_A	Y_C	Y_D	Y_E	Y_F	Y_G	Y_H
1	1	0	17:10	17_62	Four	4.53385	-0.958253	-2.79259	1.34701	1.28131	2.11908	5.22379	1.16632	1.24845	0.032854	-4.02462	-1.10061	0	-0.049281	1.06776	3.90963
1	2	0	17:10	17_62	Four	4.501	-1.20466	-2.79259	1.34701	1.28131	2.11908	5.22379	1.16632	1.24845	0.032854	-4.02462	-1.10061	0	-0.049281	1.06776	3.90963
1	3	0	17:10	17_62	Four	4.9281	-0.876118	-2.79259	1.34701	1.28131	2.11908	5.22379	1.16632	1.24845	0.032854	-4.02462	-1.10061	0	-0.049281	1.06776	3.90963
1	4	0	17:10	17_62	Four	4.71455	-0.876118	-2.79259	1.34701	1.28131	2.11908	5.22379	1.16632	1.24845	0.032854	-4.02462	-1.10061	0	-0.049281	1.06776	3.90963
1	1	0	17:20	17_62	Four	4.10675	-2.71594	-2.79259	1.34701	1.28131	2.11908	5.22379	1.16632	1.24845	0.032854	-4.02462	-1.10061	0	-0.049281	1.06776	3.90963
1	2	0	17:20	17_62	Four	4.46814	-1.1718	-2.79259	1.34701	1.28131	2.11908	5.22379	1.16632	1.24845	0.032854	-4.02462	-1.10061	0	-0.049281	1.06776	3.90963
1	3	0	17:20	17_62	Four	4.69812	-0.843264	-2.79259	1.34701	1.28131	2.11908	5.22379	1.16632	1.24845	0.032854	-4.02462	-1.10061	0	-0.049281	1.06776	3.90963
1	4	0	17:20	17_62	Four	4.53385	-0.876118	-2.79259	1.34701	1.28131	2.11908	5.22379	1.16632	1.24845	0.032854	-4.02462	-1.10061	0	-0.049281	1.06776	3.90963
1	1	0	17:30	17_62	Four	3.87677	-2.94592	-2.79259	1.34701	1.28131	2.11908	5.22379	1.16632	1.24845	0.032854	-4.02462	-1.10061	0	-0.049281	1.06776	3.90963
1	2	0	17:30	17_62	Four	4.63241	-0.876118	-2.79259	1.34701	1.28131	2.11908	5.22379	1.16632	1.24845	0.032854	-4.02462	-1.10061	0	-0.049281	1.06776	3.90963
1	3	0	17:30	17_62	Four	4.48457	-0.892545	-2.79259	1.34701	1.28131	2.11908	5.22379	1.16632	1.24845	0.032854	-4.02462	-1.10061	0	-0.049281	1.06776	3.90963
1	4	0	17:30	17_62	Four	4.76383	-0.826837	-2.79259	1.34701	1.28131	2.11908	5.22379	1.16632	1.24845	0.032854	-4.02462	-1.10061	0	-0.049281	1.06776	3.90963
1	1	0	17:40	17_62	Four	4.56671	-0.941826	-2.79259	1.34701	1.28131	2.11908	5.22379	1.16632	1.24845	0.032854	-4.02462	-1.10061	0	-0.049281	1.06776	3.90963
1	2	0	17:40	17_62	Four	1.80697	0.109502	-2.79259	1.34701	1.28131	2.11908	5.22379	1.16632	1.24845	0.032854	-4.02462	-1.10061	0	-0.049281	1.06776	3.90963
1	3	0	17:40	17_62	Four	4.78026	-0.892545	-2.79259	1.34701	1.28131	2.11908	5.22379	1.16632	1.24845	0.032854	-4.02462	-1.10061	0	-0.049281	1.06776	3.90963
1	4	0	17:40	17_62	Four	4.41886	-0.876118	-2.79259	1.34701	1.28131	2.11908	5.22379	1.16632	1.24845	0.032854	-4.02462	-1.10061	0	-0.049281	1.06776	3.90963
1	1	0	17:50	17_62	Four	4.43529	-1.27037	-2.79259	1.34701	1.28131	2.11908	5.22379	1.16632	1.24845	0.032854	-4.02462	-1.10061	0	-0.049281	1.06776	3.90963
1	2	0	17:50	17_62	Four	4.63241	-1.07324	-2.79259	1.34701	1.28131	2.11908	5.22379	1.16632	1.24845	0.032854	-4.02462	-1.10061	0	-0.049281	1.06776	3.90963
1	3	0	17:50	17_62	Four	4.43529	-0.876118	-2.79259	1.34701	1.28131	2.11908	5.22379	1.16632	1.24845	0.032854	-4.02462	-1.10061	0	-0.049281	1.06776	3.90963
1	4	0	17:50	17_62	Four	1.08418	-0.941826	-2.79259	1.34701	1.28131	2.11908	5.22379	1.16632	1.24845	0.032854	-4.02462	-1.10061	0	-0.049281	1.06776	3.90963
1	1	0	18:0	17_62	Four	4.53385	-1.00753	-2.79259	1.34701	1.28131	2.11908	5.22379	1.16632	1.24845	0.032854	-4.02462	-1.10061	0	-0.049281	1.06776	3.90963
1	2	0	18:0	17_62	Four	1.37987	-0.15333	-2.79259	1.34701	1.28131	2.11908	5.22379	1.16632	1.24845	0.032854	-4.02462	-1.10061	0	-0.049281	1.06776	3.90963
1	3	0	18:0	17_62	Four	4.41886	-0.925399	-2.79259	1.34701	1.28131	2.11908	5.22379	1.16632	1.24845	0.032854	-4.02462	-1.10061	0	-0.049281	1.06776	3.90963
1	4	0	18:0	17_62	Four	4.66527	-1.15538	-2.79259	1.34701	1.28131	2.11908	5.22379	1.16632	1.24845	0.032854	-4.02462	-1.10061	0	-0.049281	1.06776	3.90963
1	1	0	18:10	17_62	Four	4.56671	-1.1061	-2.79259	1.34701	1.28131	2.11908	5.22379	1.16632	1.24845	0.032854	-4.02462	-1.10061	0	-0.049281	1.06776	3.90963
1	2	0	18:10	17_62	Four	4.43529	-0.941826	-2.79259	1.34701	1.28131	2.11908	5.22379	1.16632	1.24845	0.032854	-4.02462	-1.10061	0	-0.049281	1.06776	3.90963
1	3	0	18:10	17_62	Four	-0.16427	-0.251892	-2.79259	1.34701	1.28131	2.11908	5.22379	1.16632	1.24845	0.032854	-4.02462	-1.10061	0	-0.049281	1.06776	3.90963
1	4	0	18:10	17_62	Four	4.6817	-0.97468	-2.79259	1.34701	1.28131	2.11908	5.22379	1.16632	1.24845	0.032854	-4.02462	-1.10061	0	-0.049281	1.06776	3.90963
1	1	0	18:20	17_62	Four	4.59956	-1.13895	-2.79259	1.34701	1.28131	2.11908	5.22379	1.16632	1.24845	0.032854	-4.02462	-1.10061	0	-0.049281	1.06776	3.90963
1	2	0	18:20	17_62	Four	4.43529	-0.908972	-2.79259	1.34701	1.28131	2.11908	5.22379	1.16632	1.24845	0.032854	-4.02462	-1.10061	0	-0.049281	1.06776	3.90963
1	3	0	18:20	17_62	Four	0.722788	-0.383308	-2.79259	1.34701	1.28131	2.11908	5.22379	1.16632	1.24845	0.032854	-4.02462	-1.10061	0	-0.049281	1.06776	3.90963
1	4	0	18:20	17_62	Four	4.6817	-0.991107	-2.79259	1.34701	1.28131	2.11908	5.22379	1.16632	1.24845	0.032854	-4.02462	-1.10061	0	-0.049281	1.06776	3.90963
1	1	0	18:30	17_62	Four	4.63241	-1.00753	-2.79259	1.34701	1.28131	2.11908	5.22379	1.16632	1.24845	0.032854	-4.02462	-1.10061	0	-0.049281	1.06776	3.90963
1	2	0	18:30	17_62	Four	4.46814	-0.941826	-2.79259	1.34701	1.28131	2.11908	5.22379	1.16632	1.24845	0.032854	-4.02462	-1.10061	0	-0.049281	1.06776	3.90963
1	3	0	18:30	17_62	Four	3.18684	-0.416162	-2.79259	1.34701	1.28131	2.11908	5.22379	1.16632	1.24845	0.032854	-4.02462	-1.10061	0	-0.049281	1.06776	3.90963
1	4	0	18:30	17_62	Four	4.61599	-1.15538	-2.79259	1.34701	1.28131	2.11908	5.22379	1.16632	1.24845	0.032854	-4.02462	-1.10061	0	-0.049281	1.06776	3.90963
1	1	0	18:40	17_62	Four	4.56671	-0.97468	-2.79259	1.34701	1.28131	2.11908	5.22379	1.16632	1.24845	0.032854	-4.02462	-1.10061	0	-0.049281	1.06776	3.90963
1	2	0	18:40	17_62	Four	2.36549	-0.383308	-2.79259	1.34701	1.28131	2.11908	5.22379	1.16632	1.24845	0.032854	-4.02462	-1.10061	0	-0.049281	1.06776	3.90963
1	3	0	18:40	17_62	Four	4.71455	-1.12252	-2.79259	1.34701	1.28131	2.11908	5.22379	1.16632	1.24845	0.032854	-4.02462	-1.10061	0	-0.049281	1.06776	3.90963
1	4	0	18:40	17_62	Four	4.43529	-0.908972	-2.79259	1.34701	1.28131	2.11908	5.22379	1.16632	1.24845	0.032854	-4.02462	-1.10061	0	-0.049281	1.06776	3.90963
1	1	0	18:50	17_62	Four	4.6817	-1.12252	-2.79259	1.34701	1.28131	2.11908	5.22379	1.16632	1.24845	0.032854	-4.02462	-1.10061	0	-0.049281	1.06776	3.90963
1	2	0	18:50	17_62	Four	2.39834	-0.350454	-2.79259	1.34701	1.28131	2.11908	5.22379	1.16632	1.24845	0.032854	-4.02462	-1.10061	0	-0.049281	1.06776	3.90963
1	3	0	18:50	17_62	Four	4.51743	-1.00753	-2.79259	1.34701	1.28131	2.11908	5.22379	1.16632	1.24845	0.032854	-4.02462	-1.10061	0	-0.049281	1.06776	3.90963
1	4	0	18:50	17_62	Four	4.73098	-0.793983	-2.79259	1.34701	1.28131	2.11908	5.22379	1.16632	1.24845	0.032854	-4.02462	-1.10061	0	-0.049281	1.06776	3.90963
1	1	0	19:0	17_62	Four	4.7474	-0.793983	-2.79259	1.34701	1.28131	2.11908	5.22379	1.16632	1.24845	0.032854	-4.02462	-1.10061	0	-0.049281	1.06776	3.90963
1	2	0	19:0	17_62	Four	2.39834	-0.350454	-2.79259	1.34701	1.28131	2.11908	5.22379	1.16632	1.24845	0.032854	-4.02462	-1.10061	0	-0.049281	1.06776	3.90963
1	3	0	19:0	17_62	Four	4.58313	-1.05681	-2.79259	1.34701	1.28131	2.11908	5.22379	1.16632	1.24845	0.032854	-4.02462	-1.10061	0	-0.049281	1.06776	3.90963
1	4	0	19:0	17_62	Four	4.69812	-1.20466	-2.79259	1.34701	1.28131	2.11908	5.22379	1.16632	1.24845	0.032854	-4.02462	-1.10061	0	-0.049281	1.06776	3.90963
1	1	0	19:10	17_62	Four	4.63241	-0.97468	-2.79259	1.34701	1.28131	2.11908	5.22379	1.16632	1.24845	0.032854	-4.02462	-1.10061	0	-0.049281	1.06776	3.90963
1	2	0	19:10	17_62	Four	2.36549	-0.350454	-2.79259	1.34701	1.28131	2.11908	5.22379	1.16632	1.24845	0.032854	-4.02462	-1.10061	0	-0.049281	1.06776	3.90963
1	3	0	19:10	17_62	Four	4.76383	-1.05681	-2.79259	1.34701	1.28131	2.11908	5.22379	1.16632	1.24845	0.032854	-4.02462	-1.10061	0	-0.049281	1.06776	3.90963
1	4	0	19:10	17_62	Four	4.76383	-0.859691	-2.79259	1.34701	1.28131	2.11908	5.22379	1.16632	1.24845	0.032854	-4.02462	-1.10061	0	-0.049281	1.06776	3.90963
1	1	0	19:20	17_62	Four	4.73098	-0.843264	-2.79259	1.34701	1.28131	2.11908	5.22379	1.16632	1.24845	0.032854	-4.02462	-1.10061	0	-0.049281	1.06776	3.90963
1	2	0	19:20	17_62	Four	2.36549	-0.350454	-2.79259	1.34701	1.28131	2.11908	5.22379	1.16632	1.24845	0.032854	-4.02462	-1.10061	0	-0.049281	1.06776	3.90963
1	3	0	19:20	17_62	Four	4.53385	-0.958253	-2.79259	1.34701	1.28131	2.11908	5.22379	1.16632	1.24845	0.032854	-4.02462	-1.10061	0	-0.049281	1.06776	3.90963
1	4	0	19:20	17_62	Four	4.78026	-1.1061	-2.79259	1.34701	1.28131	2.11908	5.22379	1.16632	1.24845	0.032854	-4.02462	-1.10061	0	-0.049281	1.06776	3.90963
1	1	0	19:30	17_62	Four	4.66527	-0.97468	-2.79259	1.34701	1.28131	2.11908	5.22379	1.16632	1.24845	0.032854	-4.02462	-1.10061	0	-0.049281	1.06776	3.90963
1	2	0	19:30	17_62	Four	0.525664	0.0109404	-2.79259	1.34701	1.28131	2.11908	5.22379	1.16632	1.24845	0.032854	-4.02462	-1.10061	0	-0.049281	1.06776	3.90963
1	3	0	19:30	17_62	Four	4.53385	-0.925399	-2.79259	1.34701	1.28131	2.11908	5.22379	1.16632	1.24845	0.032854	-4.02462	-1.10061	0	-0.049281	1.06776	3.90963
1	4	0	19:30	17_62	Four	4.76383	-1.05681	-2.79259	1.34701	1.28131	2.11908	5.22379	1.16632	1.24845	0.032854	-4.02462	-1.10061	0	-0.049281	1.06776	3.90963
1	1	0	19:40	17_62	Four	0.887058	-1.40178	-2.79259	1.34701	1.28131	2.11908	5.22379	1.16632	1.24845	0.032854	-4.02462	-1.10061	0	-0.049281	1.06776	3.90963
1	2	0	19:40	17_62	Four	4.66527	-1.13895	-2.79259	1.34701	1.28131	2.11908	5.22379	1.16632	1.24845	0.032854	-4.02462	-1.10061	0	-0.049281	1.06776	3.90963
1	3	0	19:40	17_62	Four	4.69812	-0.958253	-2.79259	1.34701	1.28131	2.11908	5.22379	1.16632	1.24845	0.032854	-4.02462	-1.10061	0	-0.049281	1.06776	3.90963
1	4	0	19:40	17_62	Four	4.53385	-0.908972	-2.79259	1.34701	1.28131	2.11908	5.22379	1.16632	1.24845	0.032854	-4.02462	-1.10061	0	-0.049281	1.06776	3.90963
1	1	0	19:50	17_62	Four	4.56671	-1.04039	-2.79259	1.34701	1.28131	2.11908	5.22379	1.16632	1.24845	0.032854	-4.02462	-1.10061	0	-0.049281	1.06776	3.90963
1	2	0	19:50	17_62	Four	1.2156	2.50784	-2.79259	1.34701	1.28131	2.11908	5.22379	1.16632	1.24845	0.032854	-4.02462	-1.10061	0	-0.049281	1.06776	3.90963
1	3	0	19:50	17_62	Four	4.71455	-0.908972	-2.79259	1.34701	1.28131	2.11908	5.22379	1.16632	1.24845	0.032854	-4.02462	-1.10061	0	-0.049281	1.06776	3.90963
1	4	0	19:50	17_62	Four	4.59956	-1.20466	-2.79259	1.34701	1.28131	2.11908	5.22379	1.16632	1.24845	0.032854	-4.02462	-1.10061	0	-0.049281	1.06776	3.90963
1	1	0	20:0	17_62	Four	4.43529	-1.23751	-2.79259	1.34701	1.28131	2.11908	5.22379	1.16632	1.24845	0.032854	-4.02462	-1.10061	0	-0.049281	1.06776	3.90963
1	2	0	20:0	17_62	Four	4.6817	-1.02396	-2.79259	1.34701	1.28131	2.11908	5.22379	1.16632	1.24845	0.032854	-4.02462	-1.10061	0	-0.049281	1.06776	3.90963
1	3	0	20:0	17_62	Four	4.76383	-0.941826	-2.79259	1.34701	1.28131	2.11908	5.22379	1.16632	1.24845	0.032854	-4.02462	-1.10061	0	-0.049281	1.06776	3.90963
1	4	0	20:0	17_62	Four	4.55028	-0.81041	-2.79259	1.34701	1.28131	2.11908	5.22379	1.16632	1.24845	0.032854	-4.02462	-1.10061	0	-0.049281	1.06776	3.90963
1	1	0	20:10	17_62	Four	4.40244	-1.15538	-2.79259	1.34701	1.28131	2.11908	5.22379	1.16632	1.24845	0.032854	-4.02462	-1.10061	0	-0.049281	1.06776	3.90963
1	2	0	20:10	17_62	Four	4.53385	-0.859691	-2.79259	1.34701	1.28131	2.11908	5.22379	1.16632	1.24845	0.032854	-4.02462	-1.10061	0	-0.049281	1.06776	3.90963
1	3	0	20:10	17_62	Four	4.64884	-1.00753	-2.79259	1.34701	1.28131	2.11908	5.22379	1.16632	1.24845	0.032854	-4.02462	-1.10061	0	-0.049281	1.06776	3.90963
1	4	0	20:10	17_62	Four	4.73098	-0.925399	-2.79259	1.34701	1.28131	2.11908	5.22379	1.16632	1.24845	0.032854	-4.02462	-1.10061	0	-0.049281	1.06776	3.90963
1	1	0	20:20	17_62	Four	4.56999	-0.965481	-2.79259	1.34701	1.28131	2.11908	5.22379	1.16632	1.24845	0.032854	-4.02462	-1.10061	0	-0.049281	1.06776	3.90963
1	2	0	20:20	17_62	Four	4.6817	-0.81041	-2.79259	1.34701	1.28131	2.11908	5.22379	1.16632	1.24845	0.032854	-4.02462	-1.10061	0	-0.049281	1.06776	3.90963
1	3	0	20:20	17_62	Four	4.6817	-1.18823	-2.79259	1.34701	1.28131	2.11908	5.22379	1.16632	1.24845	0.032854	-4.02462	-1.10061	0	-0.049281	1.06776	3.90963
1	4	0	20:20	17_62	Four	4.38601	-1.18823	-2.79259	1.34701	1.28131	2.11908	5.22379	1.16632	1.24845	0.032854	-4.02462	-1.10061	0	-0.049281	1.06776	3.90963
1	1	0	20:30	17_62	Four	4.59154	-0.989103	-2.79259	1.34701	1.28131	2.11908	5.22379	1.16632	1.24845	0.032854	-4.02462	-1.10061	0	-0.049281	1.06776	3.90963
1	2	0	20:30	17_62	Four	4.45172	-1.12252	-2.79259	1.34701	1.28131	2.11908	5.22379	1.16632	1.24845	0.032854	-4.02462	-1.10061	0	-0.049281	1.06776	3.90963
1	3	0	20:30	17_62	Four	4.6817	-1.13895	-2.79259	1.34701	1.28131	2.11908	5.22379	1.16632	1.24845	0.032854	-4.02462	-1.10061	0	-0.049281	1.06776	3.90963
1	4	0	20:30	17_62	Four	4.66527	-0.761129	-2.79259	1.34701	1.28131	2.11908	5.22379	1.16632	1.24845	0.032854	-4.02462	-1.10061	0	-0.049281	1.06776	3.90963
1	1	0	20:40	17_62	Four	4.501	-1.20466	-2.79259	1.34701	1.28131	2.11908	5.22379	1.16632	1.24845	0.032854	-4.02462	-1.10061	0	-0.049281	1.06776	3.90963
1	2	0	20:40	17_62	Four	3.81106	-0.81041	-2.79259	1.34701	1.28131	2.11908	5.22379	1.16632	1.24845	0.032854	-4.02462	-1.10061	0	-0.049281	1.06776	3.90963
1	3	0	20:40	17_62	Four	4.66527	-0.678994	-2.79259	1.34701	1.28131	2.11908	5.22379	1.16632	1.24845	0.032854	-4.02462	-1.10061	0	-0.049281	1.06776	3.90963
1	4	0	20:40	17_62	Four	4.6817	-1.1718	-2.79259	1.34701	1.28131	2.11908	5.22379	1.16632	1.24845	0.032854	-4.02462	-1.10061	0	-0.049281	1.06776	3.90963
1	1	0	20:50	17_62	Four	4.41886	-1.1061	-2.79259	1.34701	1.28131	2.11908	5.22379	1.16632	1.24845	0.032854	-4.02462	-1.10061	0	-0.049281	1.06776	3.90963
1	2	0	20:50	17_62	Four	4.63241	-0.843264	-2.79259	1.34701	1.28131	2.11908	5.22379	1.16632	1.24845	0.032854	-4.02462	-1.10061	0	-0.049281	1.06776	3.90963
1	3	0	20:50	17_62	Four	0.82135	0.897998	-2.79259	1.34701	1.28131	2.11908	5.22379	1.16632	1.24845	0.032854	-4.02462	-1.10061	0	-0.049281	1.06776	3.90963
1	4	0	20:50	17_62	Four	4.66527	-1.1061	-2.79259	1.34701	1.28131	2.11908	5.22379	1.16632	1.24845	0.032854	-4.02462	-1.10061	0	-0.049281	1.06776	3.90963
1	1	0	21:0	17_62	Four	4.69812	-1.50034	-2.79259	1.34701	1.28131	2.11908	5.22379	1.16632	1.24845	0.032854	-4.02462	-1.10061	0	-0.049281	1.06776	3.90963
1	2	0	21:0	17_62	Four	4.43529	-1.20466	-2.79259	1.34701	1.28131	2.11908	5.22379	1.16632	1.24845	0.032854	-4.02462	-1.10061	0	-0.049281	1.06776	3.90963
1	3	0	21:0	17_62	Four	4.76383	-0.941826	-2.79259	1.34701	1.28131	2.11908	5.22379	1.16632	1.24845	0.032854	-4.02462	-1.10061	0	-0.049281	1.06776	3.90963
1	4	0	21:0	17_62	Four	2.66117	0.208064	-2.79259	1.34701	1.28131	2.11908	5.22379	1.16632	1.24845	0.032854	-4.02462	-1.10061	0	-0.049281	1.06776	3.90963
1	1	0	21:10	17_62	Four	4.79668	-1.30322	-2.79259	1.34701	1.28131	2.11908	5.22379	1.16632	1.24845	0.032854	-4.02462	-1.10061	0	-0.049281	1.06776	3.90963
1	2	0	21:10	17_62	Four	4.99381	-0.908972	-2.79259	1.34701	1.28131	2.11908	5.22379	1.16632	1.24845	0.032854	-4.02462	-1.10061	0	-0.049281	1.06776	3.90963
1	3	0	21:10	17_62	Four	4.63241	-0.777556	-2.79259	1.34701	1.28131	2.11908	5.22379	1.16632	1.24845	0.032854	-4.02462	-1.10061	0	-0.049281	1.06776	3.90963
1	4	0	21:10	17_62	Four	5.01024	-0.416162	-2.79259	1.34701	1.28131	2.11908	5.22379	1.16632	1.24845	0.032854	-4.02462	-1.10061	0	-0.049281	1.06776	3.90963
1	1	0	21:20	17_62	Four	4.94453	-1.12252	-2.79259	1.34701	1.28131	2.11908	5.22379	1.16632	1.24845	0.032854	-4.02462	-1.10061	0	-0.049281	1.06776	3.90963
1	2	0	21:20	17_62	Four	4.501	-0.908972	-2.79259	1.34701	1.28131	2.11908	5.22379	1.16632	1.24845	0.032854	-4.02462	-1.10061	0	-0.049281	1.06776	3.90963
1	3	0	21:20	17_62	Four	4.53385	-0.580432	-2.79259	1.34701	1.28131	2.11908	5.22379	1.16632	1.24845	0.032854	-4.02462	-1.10061	0	-0.049281	1.06776	3.90963
1	4	0	21:20	17_62	Four	5.01024	-0.941826	-2.79259	1.34701	1.28131	2.11908	5.22379	1.16632	1.24845	0.032854	-4.02462	-1.10061	0	-0.049281	1.06776	3.90963
1	1	0	21:30	17_62	Four	4.89525	-1.27037	-2.79259	1.34701	1.28131	2.11908	5.22379	1.16632	1.24845	0.032854	-4.02462	-1.10061	0	-0.049281	1.06776	3.90963
1	2	0	21:30	17_62	Four	4.51743	-1.18823	-2.79259	1.34701	1.28131	2.11908	5.22379	1.16632	1.24845	0.032854	-4.02462	-1.10061	0	-0.049281	1.06776	3.90963
1	3	0	21:30	17_62	Four	4.96095	-0.908972	-2.79259	1.34701	1.28131	2.11908	5.22379	1.16632	1.24845	0.032854	-4.02462	-1.10061	0	-0.049281	1.06776	3.90963
1	4	0	21:30	17_62	Four	4.53385	-1.00753	-2.79259	1.34701	1.28131	2.11908	5.22379	1.16632	1.24845	0.032854	-4.02462	-1.10061	0	-0.049281	1.06776	3.90963
1	1	0	21:40	17_62	Four	4.82954	-1.30322	-2.79259	1.34701	1.28131	2.11908	5.22379	1.16632	1.24845	0.032854	-4.02462	-1.10061	0	-0.049281	1.06776	3.90963
1	2	0	21:40	17_62	Four	4.94453	-0.925399	-2.79259	1.34701	1.28131	2.11908	5.22379	1.16632	1.24845	0.032854	-4.02462	-1.10061	0	-0.049281	1.06776	3.90963
1	3	0	21:40	17_62	Four	4.501	-0.958253	-2.79259	1.34701	1.28131	2.11908	5.22379	1.16632	1.24845	0.032854	-4.02462	-1.10061	0	-0.049281	1.06776	3.90963
1	4	0	21:40	17_62	Four	4.501	-1.18823	-2.79259	1.34701	1.28131	2.11908	5.22379	1.16632	1.24845	0.032854	-4.02462	-1.10061	0	-0.049281	1.06776	3.90963
1	1	0	21:50	17_62	Four	4.86239	-1.30322	-2.79259	1.34701	1.28131	2.11908	5.22379	1.16632	1.24845	0.032854	-4.02462	-1.10061	0	-0.049281	1.06776	3.90963
1	2	0	21:50	17_62	Four	4.55028	-1.20466	-2.79259	1.34701	1.28131	2.11908	5.22379	1.16632	1.24845	0.032854	-4.02462	-1.10061	0	-0.049281	1.06776	3.90963
1	3	0	21:50	17_62	Four	4.9281	-0.941826	-2.79259	1.34701	1.28131	2.11908	5.22379	1.16632	1.24845	0.032854	-4.02462	-1.10061	0	-0.049281	1.06776	3.90963
1	4	0	21:50	17_62	Four	4.58313	-0.97468	-2.79259	1.34701	1.28131	2.11908	5.22379	1.16632	1.24845	0.032854	-4.02462	-1.10061	0	-0.049281	1.06776	3.90963
1	1	0	22:0	17_62	Four	4.86239	-1.30322	-2.79259	1.34701	1.28131	2.11908	5.22379	1.16632	1.24845	0.032854	-4.02462	-1.10061	0	-0.049281	1.06776	3.90963
1	2	0	22:0	17_62	Four	4.59956	-1.13895	-2.79259	1.34701	1.28131	2.11908	5.22379	1.16632	1.24845	0.032854	-4.02462	-1.10061	0	-0.049281	1.06776	3.90963
1	3	0	22:0	17_62	Four	4.86239	-0.941826	-2.79259	1.34701	1.28131	2.11908	5.22379	1.16632	1.24845	0.032854	-4.02462	-1.10061	0	-0.049281	1.06776	3.90963
1	4	0	22:0	17_62	Four	4.56671	-0.941826	-2.79259	1.34701	1.28131	2.11908	5.22379	1.16632	1.24845	0.032854	-4.02462	-1.10061	0	-0.049281	1.06776	3.90963
1	1	0	22:10	17_62	Four	4.55028	-1.18823	-2.79259	1.34701	1.28131	2.11908	5.22379	1.16632	1.24845	0.032854	-4.02462	-1.10061	0	-0.049281	1.06776	3.90963
1	2	0	22:10	17_62	Four	4.78026	-0.892545	-2.79259	1.34701	1.28131	2.11908	5.22379	1.16632	1.24845	0.032854	-4.02462	-1.10061	0	-0.049281	1.06776	3.90963
1	3	0	22:10	17_62	Four	4.94453	-1.08967	-2.79259	1.34701	1.28131	2.11908	5.22379	1.16632	1.24845	0.032854	-4.02462	-1.10061	0	-0.049281	1.06776	3.90963
1	4	0	22:10	17_62	Four	4.59956	-0.892545	-2.79259	1.34701	1.28131	2.11908	5.22379	1.16632	1.24845	0.032854	-4.02462	-1.10061	0	-0.049281	1.06776	3.90963
1	1	0	22:20	17_62	Four	4.68863	-0.977275	-2.79259	1.34701	1.28131	2.11908	5.22379	1.16632	1.24845	0.032854	-4.02462	-1.10061	0	-0.049281	1.06776	3.90963
1	2	0	22:20	17_62	Four	4.48457	-0.97468	-2.79259	1.34701	1.28131	2.11908	5.22379	1.16632	1.24845	0.032854	-4.02462	-1.10061	0	-0.049281	1.06776	3.90963
1	3	0	22:20	17_62	Four	4.87882	-0.826837	-2.79259	1.34701	1.28131	2.11908	5.22379	1.16632	1.24845	0.032854	-4.02462	-1.10061	0	-0.049281	1.06776	3.90963
1	4	0	22:20	17_62	Four	4.55028	-1.1718	-2.79259	1.34701	1.28131	2.11908	5.22379	1.16632	1.24845	0.032854	-4.02462	-1.10061	0	-0.049281	1.06776	3.90963
1	1	0	22:30	17_62	Four	4.46814	-0.991107	-2.79259	1.34701	1.28131	2.11908	5.22379	1.16632	1.24845	0.032854	-4.02462	-1.10061	0	-0.049281	1.06776	3.90963
1	2	0	22:30	17_62	Four	4.6817	-0.892545	-2.79259	1.34701	1.28131	2.11908	5.22379	1.16632	1.24845	0.032854	-4.02462	-1.10061	0	-0.049281	1.06776	3.90963
1	3	0	22:30	17_62	Four	4.7474	-1.05681	-2.79259	1.34701	1.28131	2.11908	5.22379	1.16632	1.24845	0.032854	-4.02462	-1.10061	0	-0.049281	1.06776	3.90963
1	4	0	22:30	17_62	Four	4.64884	-1.08967	-2.79259	1.34701	1.28131	2.11908	5.22379	1.16632	1.24845	0.032854	-4.02462	-1.10061	0	-0.049281	1.06776	3.90963
1	1	0	22:40	17_62	Four	4.501	-0.991107	-2.79259	1.34701	1.28131	2.11908	5.22379	1.16632	1.24845	0.032854	-4.02462	-1.10061	0	-0.049281	1.06776	3.90963
1	2	0	22:40	17_62	Four	4.73098	-0.958253	-2.79259	1.34701	1.28131	2.11908	5.22379	1.16632	1.24845	0.032854	-4.02462	-1.10061	0	-0.049281	1.06776	3.90963
1	3	0	22:40	17_62	Four	4.79668	-1.07324	-2.79259	1.34701	1.28131	2.11908	5.22379	1.16632	1.24845	0.032854	-4.02462	-1.10061	0	-0.049281	1.06776	3.90963
1	4	0	22:40	17_62	Four	4.64884	-1.18823	-2.79259	1.34701	1.28131	2.11908	5.22379	1.16632	1.24845	0.032854	-4.02462	-1.10061	0	-0.049281	1.06776	3.90963
1	1	0	22:50	17_62	Four	4.58313	-1.1718	-2.79259	1.34701	1.28131	2.11908	5.22379	1.16632	1.24845	0.032854	-4.02462	-1.10061	0	-0.049281	1.06776	3.90963
1	2	0	22:50	17_62	Four	4.51743	-1.00753	-2.79259	1.34701	1.28131	2.11908	5.22379	1.16632	1.24845	0.032854	-4.02462	-1.10061	0	-0.049281	1.06776	3.90963
1	3	0	22:50	17_62	Four	4.7474	-0.908972	-2.79259	1.34701	1.28131	2.11908	5.22379	1.16632	1.24845	0.032854	-4.02462	-1.10061	0	-0.049281	1.06776	3.90963
1	4	0	22:50	17_62	Four	4.82954	-1.13895	-2.79259	1.34701	1.28131	2.11908	5.22379	1.16632	1.24845	0.032854	-4.02462	-1.10061	0	-0.049281	1.06776	3.90963
1	1	0	23:0	17_62	Four	4.501	-0.952766	-2.79259	1.34701	1.28131	2.11908	5.22379	1.16632	1.24845	0.032854	-4.02462	-1.10061	0	-0.049281	1.06776	3.90963
1	2	0	23:0	17_62	Four	4.73098	-0.887058	-2.79259	1.34701	1.28131	2.11908	5.22379	1.16632	1.24845	0.032854	-4.02462	-1.10061	0	-0.049281	1.06776	3.90963
1	3	0	23:0	17_62	Four	4.85145	-1.18274	-2.79259	1.34701	1.28131	2.11908	5.22379	1.16632	1.24845	0.032854	-4.02462	-1.10061	0	-0.049281	1.06776	3.90963
1	4	0	23:0	17_62	Four	4.64335	-1.18274	-2.79259	1.34701	1.28131	2.11908	5.22379	1.16632	1.24845	0.032854	-4.02462	-1.10061	0	-0.049281	1.06776	3.90963
1	1	0	23:10	17_62	Four	4.59956	-1.23751	-2.79259	1.34701	1.28131	2.11908	5.22379	1.16632	1.24845	0.032854	-4.02462	-1.10061	0	-0.049281	1.06776	3.90963
1	2	0	23:10	17_62	Four	4.79668	-1.15538	-2.79259	1.34701	1.28131	2.11908	5.22379	1.16632	1.24845	0.032854	-4.02462	-1.10061	0	-0.049281	1.06776	3.90963
1	3	0	23:10	17_62	Four	4.64884	-0.97468	-2.79259	1.34701	1.28131	2.11908	5.22379	1.16632	1.24845	0.032854	-4.02462	-1.10061	0	-0.049281	1.06776	3.90963
1	4	0	23:10	17_62	Four	4.53385	-0.97468	-2.79259	1.34701	1.28131	2.11908	5.22379	1.16632	1.24845	0.032854	-4.02462	-1.10061	0	-0.049281	1.06776	3.90963
1	1	0	23:20	17_62	Four	4.63859	-1.10301	-2.79259	1.34701	1.28131	2.11908	5.22379	1.16632	1.24845	0.032854	-4.02462	-1.10061	0	-0.049281	1.06776	3.90963
1	2	0	23:20	17_62	Four	4.53385	-0.958253	-2.79259	1.34701	1.28131	2.11908	5.22379	1.16632	1.24845	0.032854	-4.02462	-1.10061	0	-0.049281	1.06776	3.90963
1	3	0	23:20	17_62	Four	4.73098	-0.941826	-2.79259	1.34701	1.28131	2.11908	5.22379	1.16632	1.24845	0.032854	-4.02462	-1.10061	0	-0.049281	1.06776	3.90963
1	4	0	23:20	17_62	Four	4.89525	-1.20466	-2.79259	1.34701	1.28131	2.11908	5.22379	1.16632	1.24845	0.032854	-4.02462	-1.10061	0	-0.049281	1.06776	3.90963
1	1	0	23:30	17_62	Four	4.63241	-1.13895	-2.79259	1.34701	1.28131	2.11908	5.22379	1.16632	1.24845	0.032854	-4.02462	-1.10061	0	-0.049281	1.06776	3.90963
1	2	0	23:30	17_62	Four	4.501	-0.991107	-2.79259	1.34701	1.28131	2.11908	5.22379	1.16632	1.24845	0.032854	-4.02462	-1.10061	0	-0.049281	1.06776	3.90963
1	3	0	23:30	17_62	Four	4.7474	-0.908972	-2.79259	1.34701	1.28131	2.11908	5.22379	1.16632	1.24845	0.032854	-4.02462	-1.10061	0	-0.049281	1.06776	3.90963
1	4	0	23:30	17_62	Four	4.82954	-1.22108	-2.79259	1.34701	1.28131	2.11908	5.22379	1.16632	1.24845	0.032854	-4.02462	-1.10061	0	-0.049281	1.06776	3.90963
1	1	0	23:40	17_62	Four	4.79668	-1.1718	-2.79259	1.34701	1.28131	2.11908	5.22379	1.16632	1.24845	0.032854	-4.02462	-1.10061	0	-0.049281	1.06776	3.90963
1	2	0	23:40	17_62	Four	4.56671	-1.18823	-2.79259	1.34701	1.28131	2.11908	5.22379	1.16632	1.24845	0.032854	-4.02462	-1.10061	0	-0.049281	1.06776	3.90963
1	3	0	23:40	17_62	Four	4.48457	-1.00753	-2.79259	1.34701	1.28131	2.11908	5.22379	1.16632	1.24845	0.032854	-4.02462	-1.10061	0	-0.049281	1.06776	3.90963
1	4	0	23:40	17_62	Four	4.79668	-0.941826	-2.79259	1.34701	1.28131	2.11908	5.22379	1.16632	1.24845	0.032854	-4.02462	-1.10061	0	-0.049281	1.06776	3.90963
1	1	0	23:50	17_62	Four	4.79668	-1.22108	-2.79259	1.34701	1.28131	2.11908	5.22379	1.16632	1.24845	0.032854	-4.02462	-1.10061	0	-0.049281	1.06776	3.90963
1	2	0	23:50	17_62	Four	4.63241	-1.18823	-2.79259	1.34701	1.28131	2.11908	5.22379	1.16632	1.24845	0.032854	-4.02462	-1.10061	0	-0.049281	1.06776	3.90963
1	3	0	23:50	17_62	Four	4.501	-0.991107	-2.79259	1.34701	1.28131	2.11908	5.22379	1.16632	1.24845	0.032854	-4.02462	-1.10061	0	-0.049281	1.06776	3.90963
1	4	0	23:50	17_62	Four	4.81311	-0.876118	-2.79259	1.34701	1.28131	2.11908	5.22379	1.16632	1.24845	0.032854	-4.02462	-1.10061	0	-0.049281	1.06776	3.90963
1	1	1	0:0	17_62	Four	4.61599	-1.22108	-2.79259	1.34701	1.28131	2.11908	5.22379	1.16632	1.24845	0.032854	-4.02462	-1.10061	0	-0.049281	1.06776	3.90963
1	2	1	0:0	17_62	Four	4.48457	-1.02396	-2.79259	1.34701	1.28131	2.11908	5.22379	1.16632	1.24845	0.032854	-4.02462	-1.10061	0	-0.049281	1.06776	3.90963
1	3	1	0:0	17_62	Four	4.63241	-0.859691	-2.79259	1.34701	1.28131	2.11908	5.22379	1.16632	1.24845	0.032854	-4.02462	-1.10061	0	-0.049281	1.06776	3.90963
1	4	1	0:0	17_62	Four	4.84597	-1.20466	-2.79259	1.34701	1.28131	2.11908	5.22379	1.16632	1.24845	0.032854	-4.02462	-1.10061	0	-0.049281	1.06776	3.90963
1	1	1	0:10	17_62	Four	4.79668	-1.27037	-2.79259	1.34701	1.28131	2.11908	5.22379	1.16632	1.24845	0.032854	-4.02462	-1.10061	0	-0.049281	1.06776	3.90963
1	2	1	0:10	17_62	Four	4.55028	-1.18823	-2.79259	1.34701	1.28131	2.11908	5.22379	1.16632	1.24845	0.032854	-4.02462	-1.10061	0	-0.049281	1.06776	3.90963
1	3	1	0:10	17_62	Four	4.46814	-1.02396	-2.79259	1.34701	1.28131	2.11908	5.22379	1.16632	1.24845	0.032854	-4.02462	-1.10061	0	-0.049281	1.06776	3.90963
1	4	1	0:10	17_62	Four	4.64884	-0.859691	-2.79259	1.34701	1.28131	2.11908	5.22379	1.16632	1.24845	0.032854	-4.02462	-1.10061	0	-0.049281	1.06776	3.90963
1	1	1	0:20	17_62	Four	4.79668	-1.23751	-2.79259	1.34701	1.28131	2.11908	5.22379	1.16632	1.24845	0.032854	-4.02462	-1.10061	0	-0.049281	1.06776	3.90963
1	2	1	0:20	17_62	Four	4.56671	-1.13895	-2.79259	1.34701	1.28131	2.11908	5.22379	1.16632	1.24845	0.032854	-4.02462	-1.10061	0	-0.049281	1.06776	3.90963
1	3	1	0:20	17_62	Four	4.51743	-0.958253	-2.79259	1.34701	1.28131	2.11908	5.22379	1.16632	1.24845	0.032854	-4.02462	-1.10061	0	-0.049281	1.06776	3.90963
1	4	1	0:20	17_62	Four	4.61599	-0.859691	-2.79259	1.34701	1.28131	2.11908	5.22379	1.16632	1.24845	0.032854	-4.02462	-1.10061	0	-0.049281	1.06776	3.90963
1	1	1	0:30	17_62	Four	4.53385	-1.27037	-2.79259	1.34701	1.28131	2.11908	5.22379	1.16632	1.24845	0.032854	-4.02462	-1.10061	0	-0.049281	1.06776	3.90963
1	2	1	0:30	17_62	Four	4.82954	-1.23751	-2.79259	1.34701	1.28131	2.11908	5.22379	1.16632	1.24845	0.032854	-4.02462	-1.10061	0	-0.049281	1.06776	3.90963
1	3	1	0:30	17_62	Four	4.501	-0.97468	-2.79259	1.34701	1.28131	2.11908	5.22379	1.16632	1.24845	0.032854	-4.02462	-1.10061	0	-0.049281	1.06776	3.90963
1	4	1	0:30	17_62	Four	4.61599	-0.876118	-2.79259	1.34701	1.28131	2.11908	5.22379	1.16632	1.24845	0.032854	-4.02462	-1.10061	0	-0.049281	1.06776	3.90963
1	1	1	0:40	17_62	Four	4.79668	-1.20466	-2.79259	1.34701	1.28131	2.11908	5.22379	1.16632	1.24845	0.032854	-4.02462	-1.10061	0	-0.049281	1.06776	3.90963
1	2	1	0:40	17_62	Four	4.53385	-1.23751	-2.79259	1.34701	1.28131	2.11908	5.22379	1.16632	1.24845	0.032854	-4.02462	-1.10061	0	-0.049281	1.06776	3.90963
1	3	1	0:40	17_62	Four	4.79668	-0.925399	-2.79259	1.34701	1.28131	2.11908	5.22379	1.16632	1.24845	0.032854	-4.02462	-1.10061	0	-0.049281	1.06776	3.90963
1	4	1	0:40	17_62	Four	4.51743	-0.958253	-2.79259	1.34701	1.28131	2.11908	5.22379	1.16632	1.24845	0.032854	-4.02462	-1.10061	0	-0.049281	1.06776	3.90963
1	1	1	0:50	17_62	Four	4.78026	-1.23751	-2.79259	1.34701	1.28131	2.11908	5.22379	1.16632	1.24845	0.032854	-4.02462	-1.10061	0	-0.049281	1.06776	3.90963
1	2	1	0:50	17_62	Four	4.46814	-1.1718	-2.79259	1.34701	1.28131	2.11908	5.22379	1.16632	1.24845	0.032854	-4.02462	-1.10061	0	-0.049281	1.06776	3.90963
1	3	1	0:50	17_62	Four	4.51743	-0.958253	-2.79259	1.34701	1.28131	2.11908	5.22379	1.16632	1.24845	0.032854	-4.02462	-1.10061	0	-0.049281	1.06776	3.90963
1	4	1	0:50	17_62	Four	4.79668	-0.991107	-2.79259	1.34701	1.28131	2.11908	5.22379	1.16632	1.24845	0.032854	-4.02462	-1.10061	0	-0.049281	1.06776	3.90963
1	1	1	1:0	17_62	Four	4.76383	-1.25394	-2.79259	1.34701	1.28131	2.11908	5.22379	1.16632	1.24845	0.032854	-4.02462	-1.10061	0	-0.049281	1.06776	3.90963
1	2	1	1:0	17_62	Four	4.76383	-0.991107	-2.79259	1.34701	1.28131	2.11908	5.22379	1.16632	1.24845	0.032854	-4.02462	-1.10061	0	-0.049281	1.06776	3.90963
1	3	1	1:0	17_62	Four	4.56671	-0.941826	-2.79259	1.34701	1.28131	2.11908	5.22379	1.16632	1.24845	0.032854	-4.02462	-1.10061	0	-0.049281	1.06776	3.90963
1	4	1	1:0	17_62	Four	4.46814	-1.13895	-2.79259	1.34701	1.28131	2.11908	5.22379	1.16632	1.24845	0.032854	-4.02462	-1.10061	0	-0.049281	1.06776	3.90963
1	1	1	1:10	17_62	Four	4.81311	-1.22108	-2.79259	1.34701	1.28131	2.11908	5.22379	1.16632	1.24845	0.032854	-4.02462	-1.10061	0	-0.049281	1.06776	3.90963
1	2	1	1:10	17_62	Four	4.81311	-0.925399	-2.79259	1.34701	1.28131	2.11908	5.22379	1.16632	1.24845	0.032854	-4.02462	-1.10061	0	-0.049281	1.06776	3.90963
1	3	1	1:10	17_62	Four	4.501	-0.97468	-2.79259	1.34701	1.28131	2.11908	5.22379	1.16632	1.24845	0.032854	-4.02462	-1.10061	0	-0.049281	1.06776	3.90963
1	4	1	1:10	17_62	Four	4.501	-1.13895	-2.79259	1.34701	1.28131	2.11908	5.22379	1.16632	1.24845	0.032854	-4.02462	-1.10061	0	-0.049281	1.06776	3.90963
1	1	1	1:20	17_62	Four	4.76383	-1.27037	-2.79259	1.34701	1.28131	2.11908	5.22379	1.16632	1.24845	0.032854	-4.02462	-1.10061	0	-0.049281	1.06776	3.90963
1	2	1	1:20	17_62	Four	4.79668	-1.00753	-2.79259	1.34701	1.28131	2.11908	5.22379	1.16632	1.24845	0.032854	-4.02462	-1.10061	0	-0.049281	1.06776	3.90963
1	3	1	1:20	17_62	Four	4.63241	-0.958253	-2.79259	1.34701	1.28131	2.11908	5.22379	1.16632	1.24845	0.032854	-4.02462	-1.10061	0	-0.049281	1.06776	3.90963
1	4	1	1:20	17_62	Four	4.48457	-1.1718	-2.79259	1.34701	1.28131	2.11908	5.22379	1.16632	1.24845	0.032854	-4.02462	-1.10061	0	-0.049281	1.06776	3.90963
1	1	1	1:30	17_62	Four	4.76383	-1.22108	-2.79259	1.34701	1.28131	2.11908	5.22379	1.16632	1.24845	0.032854	-4.02462	-1.10061	0	-0.049281	1.06776	3.90963
1	2	1	1:30	17_62	Four	4.7474	-0.97468	-2.79259	1.34701	1.28131	2.11908	5.22379	1.16632	1.24845	0.032854	-4.02462	-1.10061	0	-0.049281	1.06776	3.90963
1	3	1	1:30	17_62	Four	4.501	-0.908972	-2.79259	1.34701	1.28131	2.11908	5.22379	1.16632	1.24845	0.032854	-4.02462	-1.10061	0	-0.049281	1.06776	3.90963
1	4	1	1:30	17_62	Four	4.55028	-1.15538	-2.79259	1.34701	1.28131	2.11908	5.22379	1.16632	1.24845	0.032854	-4.02462	-1.10061	0	-0.049281	1.06776	3.90963
1	1	1	1:40	17_62	Four	4.79668	-1.25394	-2.79259	1.34701	1.28131	2.11908	5.22379	1.16632	1.24845	0.032854	-4.02462	-1.10061	0	-0.049281	1.06776	3.90963
1	2	1	1:40	17_62	Four	4.71455	-1.02396	-2.79259	1.34701	1.28131	2.11908	5.22379	1.16632	1.24845	0.032854	-4.02462	-1.10061	0	-0.049281	1.06776	3.90963
1	3	1	1:40	17_62	Four	4.51743	-0.925399	-2.79259	1.34701	1.28131	2.11908	5.22379	1.16632	1.24845	0.032854	-4.02462	-1.10061	0	-0.049281	1.06776	3.90963
1	4	1	1:40	17_62	Four	4.51743	-1.07324	-2.79259	1.34701	1.28131	2.11908	5.22379	1.16632	1.24845	0.032854	-4.02462	-1.10061	0	-0.049281	1.06776	3.90963
1	1	1	1:50	17_62	Four	4.84597	-0.958253	-2.79259	1.34701	1.28131	2.11908	5.22379	1.16632	1.24845	0.032854	-4.02462	-1.10061	0	-0.049281	1.06776	3.90963
1	2	1	1:50	17_62	Four	4.46814	-1.1718	-2.79259	1.34701	1.28131	2.11908	5.22379	1.16632	1.24845	0.032854	-4.02462	-1.10061	0	-0.049281	1.06776	3.90963
1	3	1	1:50	17_62	Four	4.82954	-1.23751	-2.79259	1.34701	1.28131	2.11908	5.22379	1.16632	1.24845	0.032854	-4.02462	-1.10061	0	-0.049281	1.06776	3.90963
1	4	1	1:50	17_62	Four	4.58313	-0.97468	-2.79259	1.34701	1.28131	2.11908	5.22379	1.16632	1.24845	0.032854	-4.02462	-1.10061	0	-0.049281	1.06776	3.90963
1	1	1	2:0	17_62	Four	4.78026	-1.33607	-2.79259	1.34701	1.28131	2.11908	5.22379	1.16632	1.24845	0.032854	-4.02462	-1.10061	0	-0.049281	1.06776	3.90963
1	2	1	2:0	17_62	Four	4.86239	-0.97468	-2.79259	1.34701	1.28131	2.11908	5.22379	1.16632	1.24845	0.032854	-4.02462	-1.10061	0	-0.049281	1.06776	3.90963
1	3	1	2:0	17_62	Four	4.6817	-1.07324	-2.79259	1.34701	1.28131	2.11908	5.22379	1.16632	1.24845	0.032854	-4.02462	-1.10061	0	-0.049281	1.06776	3.90963
1	4	1	2:0	17_62	Four	4.58313	-0.908972	-2.79259	1.34701	1.28131	2.11908	5.22379	1.16632	1.24845	0.032854	-4.02462	-1.10061	0	-0.049281	1.06776	3.90963
1	1	1	2:10	17_62	Four	4.78026	-1.25394	-2.79259	1.34701	1.28131	2.11908	5.22379	1.16632	1.24845	0.032854	-4.02462	-1.10061	0	-0.049281	1.06776	3.90963
1	2	1	2:10	17_62	Four	4.81311	-1.00753	-2.79259	1.34701	1.28131	2.11908	5.22379	1.16632	1.24845	0.032854	-4.02462	-1.10061	0	-0.049281	1.06776	3.90963
1	3	1	2:10	17_62	Four	4.63241	-1.15538	-2.79259	1.34701	1.28131	2.11908	5.22379	1.16632	1.24845	0.032854	-4.02462	-1.10061	0	-0.049281	1.06776	3.90963
1	4	1	2:10	17_62	Four	4.56671	-1.00753	-2.79259	1.34701	1.28131	2.11908	5.22379	1.16632	1.24845	0.032854	-4.02462	-1.10061	0	-0.049281	1.06776	3.90963
1	1	1	2:20	17_62	Four	4.78026	-1.30322	-2.79259	1.34701	1.28131	2.11908	5.22379	1.16632	1.24845	0.032854	-4.02462	-1.10061	0	-0.049281	1.06776	3.90963
1	2	1	2:20	17_62	Four	4.84597	-1.07324	-2.79259	1.34701	1.28131	2.11908	5.22379	1.16632	1.24845	0.032854	-4.02462	-1.10061	0	-0.049281	1.06776	3.90963
1	3	1	2:20	17_62	Four	4.59956	-1.08967	-2.79259	1.34701	1.28131	2.11908	5.22379	1.16632	1.24845	0.032854	-4.02462	-1.10061	0	-0.049281	1.06776	3.90963
1	4	1	2:20	17_62	Four	4.58313	-0.925399	-2.79259	1.34701	1.28131	2.11908	5.22379	1.16632	1.24845	0.032854	-4.02462	-1.10061	0	-0.049281	1.06776	3.90963
1	1	1	2:30	17_62	Four	4.78026	-1.33607	-2.79259	1.34701	1.28131	2.11908	5.22379	1.16632	1.24845	0.032854	-4.02462	-1.10061	0	-0.049281	1.06776	3.90963
1	2	1	2:30	17_62	Four	4.61599	-1.1718	-2.79259	1.34701	1.28131	2.11908	5.22379	1.16632	1.24845	0.032854	-4.02462	-1.10061	0	-0.049281	1.06776	3.90963
1	3	1	2:30	17_62	Four	4.56671	-0.991107	-2.79259	1.34701	1.28131	2.11908	5.22379	1.16632	1.24845	0.032854	-4.02462	-1.10061	0	-0.049281	1.06776	3.90963
1	4	1	2:30	17_62	Four	4.81311	-0.991107	-2.79259	1.34701	1.28131	2.11908	5.22379	1.16632	1.24845	0.032854	-4.02462	-1.10061	0	-0.049281	1.06776	3.90963
1	1	1	2:40	17_62	Four	4.79668	-1.50034	-2.79259	1.34701	1.28131	2.11908	5.22379	1.16632	1.24845	0.032854	-4.02462	-1.10061	0	-0.049281	1.06776	3.90963
1	2	1	2:40	17_62	Four	4.59956	-1.20466	-2.79259	1.34701	1.28131	2.11908	5.22379	1.16632	1.24845	0.032854	-4.02462	-1.10061	0	-0.049281	1.06776	3.90963
1	3	1	2:40	17_62	Four	4.79668	-1.27037	-2.79259	1.34701	1.28131	2.11908	5.22379	1.16632	1.24845	0.032854	-4.02462	-1.10061	0	-0.049281	1.06776	3.90963
1	4	1	2:40	17_62	Four	4.79668	-0.97468	-2.79259	1.34701	1.28131	2.11908	5.22379	1.16632	1.24845	0.032854	-4.02462	-1.10061	0	-0.049281	1.06776	3.90963
1	1	1	2:50	17_62	Four	4.56671	-1.23751	-2.79259	1.34701	1.28131	2.11908	5.22379	1.16632	1.24845	0.032854	-4.02462	-1.10061	0	-0.049281	1.06776	3.90963
1	2	1	2:50	17_62	Four	4.79668	-1.30322	-2.79259	1.34701	1.28131	2.11908	5.22379	1.16632	1.24845	0.032854	-4.02462	-1.10061	0	-0.049281	1.06776	3.90963
1	3	1	2:50	17_62	Four	4.46814	-1.20466	-2.79259	1.34701	1.28131	2.11908	5.22379	1.16632	1.24845	0.032854	-4.02462	-1.10061	0	-0.049281	1.06776	3.90963
1	4	1	2:50	17_62	Four	4.79668	-0.97468	-2.79259	1.34701	1.28131	2.11908	5.22379	1.16632	1.24845	0.032854	-4.02462	-1.10061	0	-0.049281	1.06776	3.90963
1	1	1	3:0	17_62	Four	4.73098	-1.20466	-2.79259	1.34701	1.28131	2.11908	5.22379	1.16632	1.24845	0.032854	-4.02462	-1.10061	0	-0.049281	1.06776	3.90963
1	2	1	3:0	17_62	Four	4.51743	-1.40178	-2.79259	1.34701	1.28131	2.11908	5.22379	1.16632	1.24845	0.032854	-4.02462	-1.10061	0	-0.049281	1.06776	3.90963
1	3	1	3:0	17_62	Four	4.79668	-1.04039	-2.79259	1.34701	1.28131	2.11908	5.22379	1.16632	1.24845	0.032854	-4.02462	-1.10061	0	-0.049281	1.06776	3.90963
1	4	1	3:0	17_62	Four	4.58313	-1.22108	-2.79259	1.34701	1.28131	2.11908	5.22379	1.16632	1.24845	0.032854	-4.02462	-1.10061	0	-0.049281	1.06776	3.90963
1	1	1	3:10	17_62	Four	4.53385	-1.20466	-2.79259	1.34701	1.28131	2.11908	5.22379	1.16632	1.24845	0.032854	-4.02462	-1.10061	0	-0.049281	1.06776	3.90963
1	2	1	3:10	17_62	Four	4.79668	-1.33607	-2.79259	1.34701	1.28131	2.11908	5.22379	1.16632	1.24845	0.032854	-4.02462	-1.10061	0	-0.049281	1.06776	3.90963
1	3	1	3:10	17_62	Four	4.79668	-0.97468	-2.79259	1.34701	1.28131	2.11908	5.22379	1.16632	1.24845	0.032854	-4.02462	-1.10061	0	-0.049281	1.06776	3.90963
1	4	1	3:10	17_62	Four	4.56671	-1.31965	-2.79259	1.34701	1.28131	2.11908	5.22379	1.16632	1.24845	0.032854	-4.02462	-1.10061	0	-0.049281	1.06776	3.90963
1	1	1	3:20	17_62	Four	4.82954	-0.97468	-2.79259	1.34701	1.28131	2.11908	5.22379	1.16632	1.24845	0.032854	-4.02462	-1.10061	0	-0.049281	1.06776	3.90963
1	2	1	3:20	17_62	Four	4.81311	-1.3525	-2.79259	1.34701	1.28131	2.11908	5.22379	1.16632	1.24845	0.032854	-4.02462	-1.10061	0	-0.049281	1.06776	3.90963
1	3	1	3:20	17_62	Four	4.58313	-1.33607	-2.79259	1.34701	1.28131	2.11908	5.22379	1.16632	1.24845	0.032854	-4.02462	-1.10061	0	-0.049281	1.06776	3.90963
1	4	1	3:20	17_62	Four	4.53385	-1.13895	-2.79259	1.34701	1.28131	2.11908	5.22379	1.16632	1.24845	0.032854	-4.02462	-1.10061	0	-0.049281	1.06776	3.90963
1	1	1	3:30	17_62	Four	4.79668	-1.36893	-2.79259	1.34701	1.28131	2.11908	5.22379	1.16632	1.24845	0.032854	-4.02462	-1.10061	0	-0.049281	1.06776	3.90963
1	2	1	3:30	17_62	Four	4.81311	-0.925399	-2.79259	1.34701	1.28131	2.11908	5.22379	1.16632	1.24845	0.032854	-4.02462	-1.10061	0	-0.049281	1.06776	3.90963
1	3	1	3:30	17_62	Four	4.64884	-1.23751	-2.79259	1.34701	1.28131	2.11908	5.22379	1.16632	1.24845	0.032854	-4.02462	-1.10061	0	-0.049281	1.06776	3.90963
1	4	1	3:30	17_62	Four	4.51743	-1.13895	-2.79259	1.34701	1.28131	2.11908	5.22379	1.16632	1.24845	0.032854	-4.02462	-1.10061	0	-0.049281	1.06776	3.90963
1	1	1	3:40	17_62	Four	4.79668	-1.36893	-2.79259	1.34701	1.28131	2.11908	5.22379	1.16632	1.24845	0.032854	-4.02462	-1.10061	0	-0.049281	1.06776	3.90963
1	2	1	3:40	17_62	Four	4.76383	-0.991107	-2.79259	1.34701	1.28131	2.11908	5.22379	1.16632	1.24845	0.032854	-4.02462	-1.10061	0	-0.049281	1.06776	3.90963
1	3	1	3:40	17_62	Four	4.59956	-1.22108	-2.79259	1.34701	1.28131	2.11908	5.22379	1.16632	1.24845	0.032854	-4.02462	-1.10061	0	-0.049281	1.06776	3.90963
1	4	1	3:40	17_62	Four	4.51743	-1.13895	-2.79259	1.34701	1.28131	2.11908	5.22379	1.16632	1.24845	0.032854	-4.02462	-1.10061	0	-0.049281	1.06776	3.90963
1	1	1	3:50	17_62	Four	4.46814	-1.1718	-2.79259	1.34701	1.28131	2.11908	5.22379	1.16632	1.24845	0.032854	-4.02462	-1.10061	0	-0.049281	1.06776	3.90963
1	2	1	3:50	17_62	Four	4.78026	-1.28679	-2.79259	1.34701	1.28131	2.11908	5.22379	1.16632	1.24845	0.032854	-4.02462	-1.10061	0	-0.049281	1.06776	3.90963
1	3	1	3:50	17_62	Four	4.86239	-1.1061	-2.79259	1.34701	1.28131	2.11908	5.22379	1.16632	1.24845	0.032854	-4.02462	-1.10061	0	-0.049281	1.06776	3.90963
1	4	1	3:50	17_62	Four	4.55028	-1.28679	-2.79259	1.34701	1.28131	2.11908	5.22379	1.16632	1.24845	0.032854	-4.02462	-1.10061	0	-0.049281	1.06776	3.90963
1	1	1	4:0	17_62	Four	4.53385	-1.20466	-2.79259	1.34701	1.28131	2.11908	5.22379	1.16632	1.24845	0.032854	-4.02462	-1.10061	0	-0.049281	1.06776	3.90963
1	2	1	4:0	17_62	Four	4.82954	-1.13895	-2.79259	1.34701	1.28131	2.11908	5.22379	1.16632	1.24845	0.032854	-4.02462	-1.10061	0	-0.049281	1.06776	3.90963
1	3	1	4:0	17_62	Four	4.81311	-1.30322	-2.79259	1.34701	1.28131	2.11908	5.22379	1.16632	1.24845	0.032854	-4.02462	-1.10061	0	-0.049281	1.06776	3.90963
1	4	1	4:0	17_62	Four	4.53385	-1.33607	-2.79259	1.34701	1.28131	2.11908	5.22379	1.16632	1.24845	0.032854	-4.02462	-1.10061	0	-0.049281	1.06776	3.90963
1	1	1	4:10	17_62	Four	4.501	-1.23751	-2.79259	1.34701	1.28131	2.11908	5.22379	1.16632	1.24845	0.032854	-4.02462	-1.10061	0	-0.049281	1.06776	3.90963
1	2	1	4:10	17_62	Four	4.79668	-1.13895	-2.79259	1.34701	1.28131	2.11908	5.22379	1.16632	1.24845	0.032854	-4.02462	-1.10061	0	-0.049281	1.06776	3.90963
1	3	1	4:10	17_62	Four	4.7474	-1.33607	-2.79259	1.34701	1.28131	2.11908	5.22379	1.16632	1.24845	0.032854	-4.02462	-1.10061	0	-0.049281	1.06776	3.90963
1	4	1	4:10	17_62	Four	4.53385	-1.07324	-2.79259	1.34701	1.28131	2.11908	5.22379	1.16632	1.24845	0.032854	-4.02462	-1.10061	0	-0.049281	1.06776	3.90963
1	1	1	4:20	17_62	Four	4.79668	-1.13895	-2.79259	1.34701	1.28131	2.11908	5.22379	1.16632	1.24845	0.032854	-4.02462	-1.10061	0	-0.049281	1.06776	3.90963
1	2	1	4:20	17_62	Four	4.501	-1.1718	-2.79259	1.34701	1.28131	2.11908	5.22379	1.16632	1.24845	0.032854	-4.02462	-1.10061	0	-0.049281	1.06776	3.90963
1	3	1	4:20	17_62	Four	4.7474	-1.28679	-2.79259	1.34701	1.28131	2.11908	5.22379	1.16632	1.24845	0.032854	-4.02462	-1.10061	0	-0.049281	1.06776	3.90963
1	4	1	4:20	17_62	Four	4.45172	-1.28679	-2.79259	1.34701	1.28131	2.11908	5.22379	1.16632	1.24845	0.032854	-4.02462	-1.10061	0	-0.049281	1.06776	3.90963
1	1	1	4:30	17_62	Four	4.79668	-1.1718	-2.79259	1.34701	1.28131	2.11908	5.22379	1.16632	1.24845	0.032854	-4.02462	-1.10061	0	-0.049281	1.06776	3.90963
1	2	1	4:30	17_62	Four	4.501	-1.1718	-2.79259	1.34701	1.28131	2.11908	5.22379	1.16632	1.24845	0.032854	-4.02462	-1.10061	0	-0.049281	1.06776	3.90963
1	3	1	4:30	17_62	Four	4.73098	-1.3525	-2.79259	1.34701	1.28131	2.11908	5.22379	1.16632	1.24845	0.032854	-4.02462	-1.10061	0	-0.049281	1.06776	3.90963
1	4	1	4:30	17_62	Four	4.501	-1.31965	-2.79259	1.34701	1.28131	2.11908	5.22379	1.16632	1.24845	0.032854	-4.02462	-1.10061	0	-0.049281	1.06776	3.90963
1	1	1	4:40	17_62	Four	4.46814	-1.27037	-2.79259	1.34701	1.28131	2.11908	5.22379	1.16632	1.24845	0.032854	-4.02462	-1.10061	0	-0.049281	1.06776	3.90963
1	2	1	4:40	17_62	Four	4.82954	-1.1718	-2.79259	1.34701	1.28131	2.11908	5.22379	1.16632	1.24845	0.032854	-4.02462	-1.10061	0	-0.049281	1.06776	3.90963
1	3	1	4:40	17_62	Four	4.79668	-1.3525	-2.79259	1.34701	1.28131	2.11908	5.22379	1.16632	1.24845	0.032854	-4.02462	-1.10061	0	-0.049281	1.06776	3.90963
1	4	1	4:40	17_62	Four	4.51743	-1.38535	-2.79259	1.34701	1.28131	2.11908	5.22379	1.16632	1.24845	0.032854	-4.02462	-1.10061	0	-0.049281	1.06776	3.90963
1	1	1	4:50	17_62	Four	4.501	-1.23751	-2.79259	1.34701	1.28131	2.11908	5.22379	1.16632	1.24845	0.032854	-4.02462	-1.10061	0	-0.049281	1.06776	3.90963
1	2	1	4:50	17_62	Four	4.82954	-1.13895	-2.79259	1.34701	1.28131	2.11908	5.22379	1.16632	1.24845	0.032854	-4.02462	-1.10061	0	-0.049281	1.06776	3.90963
1	3	1	4:50	17_62	Four	4.45172	-1.36893	-2.79259	1.34701	1.28131	2.11908	5.22379	1.16632	1.24845	0.032854	-4.02462	-1.10061	0	-0.049281	1.06776	3.90963
1	4	1	4:50	17_62	Four	4.78026	-1.3525	-2.79259	1.34701	1.28131	2.11908	5.22379	1.16632	1.24845	0.032854	-4.02462	-1.10061	0	-0.049281	1.06776	3.90963
1	1	1	5:0	17_62	Four	4.79668	-1.27037	-2.79259	1.34701	1.28131	2.11908	5.22379	1.16632	1.24845	0.032854	-4.02462	-1.10061	0	-0.049281	1.06776	3.90963
1	2	1	5:0	17_62	Four	4.53385	-1.20466	-2.79259	1.34701	1.28131	2.11908	5.22379	1.16632	1.24845	0.032854	-4.02462	-1.10061	0	-0.049281	1.06776	3.90963
1	3	1	5:0	17_62	Four	4.501	-1.36893	-2.79259	1.34701	1.28131	2.11908	5.22379	1.16632	1.24845	0.032854	-4.02462	-1.10061	0	-0.049281	1.06776	3.90963
1	4	1	5:0	17_62	Four	4.89525	-1.08967	-2.79259	1.34701	1.28131	2.11908	5.22379	1.16632	1.24845	0.032854	-4.02462	-1.10061	0	-0.049281	1.06776	3.90963
1	1	1	5:10	17_62	Four	4.79668	-1.27037	-2.79259	1.34701	1.28131	2.11908	5.22379	1.16632	1.24845	0.032854	-4.02462	-1.10061	0	-0.049281	1.06776	3.90963
1	2	1	5:10	17_62	Four	4.53385	-1.23751	-2.79259	1.34701	1.28131	2.11908	5.22379	1.16632	1.24845	0.032854	-4.02462	-1.10061	0	-0.049281	1.06776	3.90963
1	3	1	5:10	17_62	Four	4.73098	-1.40178	-2.79259	1.34701	1.28131	2.11908	5.22379	1.16632	1.24845	0.032854	-4.02462	-1.10061	0	-0.049281	1.06776	3.90963
1	4	1	5:10	17_62	Four	4.501	-1.3525	-2.79259	1.34701	1.28131	2.11908	5.22379	1.16632	1.24845	0.032854	-4.02462	-1.10061	0	-0.049281	1.06776	3.90963
1	1	1	5:20	17_62	Four	4.82954	-1.13895	-2.79259	1.34701	1.28131	2.11908	5.22379	1.16632	1.24845	0.032854	-4.02462	-1.10061	0	-0.049281	1.06776	3.90963
1	2	1	5:20	17_62	Four	4.71455	-1.3525	-2.79259	1.34701	1.28131	2.11908	5.22379	1.16632	1.24845	0.032854	-4.02462	-1.10061	0	-0.049281	1.06776	3.90963
1	3	1	5:20	17_62	Four	4.59956	-1.25394	-2.79259	1.34701	1.28131	2.11908	5.22379	1.16632	1.24845	0.032854	-4.02462	-1.10061	0	-0.049281	1.06776	3.90963
1	4	1	5:20	17_62	Four	4.501	-1.3525	-2.79259	1.34701	1.28131	2.11908	5.22379	1.16632	1.24845	0.032854	-4.02462	-1.10061	0	-0.049281	1.06776	3.90963
1	1	1	5:30	17_62	Four	4.63494	-1.25857	-2.79259	1.34701	1.28131	2.11908	5.22379	1.16632	1.24845	0.032854	-4.02462	-1.10061	0	-0.049281	1.06776	3.90963
1	2	1	5:30	17_62	Four	4.76383	-1.36893	-2.79259	1.34701	1.28131	2.11908	5.22379	1.16632	1.24845	0.032854	-4.02462	-1.10061	0	-0.049281	1.06776	3.90963
1	3	1	5:30	17_62	Four	4.86239	-1.1061	-2.79259	1.34701	1.28131	2.11908	5.22379	1.16632	1.24845	0.032854	-4.02462	-1.10061	0	-0.049281	1.06776	3.90963
1	4	1	5:30	17_62	Four	4.45172	-1.40178	-2.79259	1.34701	1.28131	2.11908	5.22379	1.16632	1.24845	0.032854	-4.02462	-1.10061	0	-0.049281	1.06776	3.90963
1	1	1	5:40	17_62	Four	4.63662	-1.26363	-2.79259	1.34701	1.28131	2.11908	5.22379	1.16632	1.24845	0.032854	-4.02462	-1.10061	0	-0.049281	1.06776	3.90963
1	2	1	5:40	17_62	Four	4.82954	-1.1718	-2.79259	1.34701	1.28131	2.11908	5.22379	1.16632	1.24845	0.032854	-4.02462	-1.10061	0	-0.049281	1.06776	3.90963
1	3	1	5:40	17_62	Four	4.501	-1.3525	-2.79259	1.34701	1.28131	2.11908	5.22379	1.16632	1.24845	0.032854	-4.02462	-1.10061	0	-0.049281	1.06776	3.90963
1	4	1	5:40	17_62	Four	4.79668	-1.3525	-2.79259	1.34701	1.28131	2.11908	5.22379	1.16632	1.24845	0.032854	-4.02462	-1.10061	0	-0.049281	1.06776	3.90963
1	1	1	5:50	17_62	Four	4.64063	-1.26462	-2.79259	1.34701	1.28131	2.11908	5.22379	1.16632	1.24845	0.032854	-4.02462	-1.10061	0	-0.049281	1.06776	3.90963
1	2	1	5:50	17_62	Four	4.79668	-1.15538	-2.79259	1.34701	1.28131	2.11908	5.22379	1.16632	1.24845	0.032854	-4.02462	-1.10061	0	-0.049281	1.06776	3.90963
1	3	1	5:50	17_62	Four	4.81311	-1.28679	-2.79259	1.34701	1.28131	2.11908	5.22379	1.16632	1.24845	0.032854	-4.02462	-1.10061	0	-0.049281	1.06776	3.90963
1	4	1	5:50	17_62	Four	4.48457	-1.36893	-2.79259	1.34701	1.28131	2.11908	5.22379	1.16632	1.24845	0.032854	-4.02462	-1.10061	0	-0.049281	1.06776	3.90963
1	1	1	6:0	17_62	Four	4.53385	-1.27037	-2.79259	1.34701	1.28131	2.11908	5.22379	1.16632	1.24845	0.032854	-4.02462	-1.10061	0	-0.049281	1.06776	3.90963
1	2	1	6:0	17_62	Four	4.79668	-1.23751	-2.79259	1.34701	1.28131	2.11908	5.22379	1.16632	1.24845	0.032854	-4.02462	-1.10061	0	-0.049281	1.06776	3.90963
1	3	1	6:0	17_62	Four	4.79668	-1.33607	-2.79259	1.34701	1.28131	2.11908	5.22379	1.16632	1.24845	0.032854	-4.02462	-1.10061	0	-0.049281	1.06776	3.90963
1	4	1	6:0	17_62	Four	4.501	-1.36893	-2.79259	1.34701	1.28131	2.11908	5.22379	1.16632	1.24845	0.032854	-4.02462	-1.10061	0	-0.049281	1.06776	3.90963
1	1	1	6:10	17_62	Four	4.53385	-1.40178	-2.79259	1.34701	1.28131	2.11908	5.22379	1.16632	1.24845	0.032854	-4.02462	-1.10061	0	-0.049281	1.06776	3.90963
1	2	1	6:10	17_62	Four	4.69812	-1.1718	-2.79259	1.34701	1.28131	2.11908	5.22379	1.16632	1.24845	0.032854	-4.02462	-1.10061	0	-0.049281	1.06776	3.90963
1	3	1	6:10	17_62	Four	4.53385	-1.15538	-2.79259	1.34701	1.28131	2.11908	5.22379	1.16632	1.24845	0.032854	-4.02462	-1.10061	0	-0.049281	1.06776	3.90963
1	4	1	6:10	17_62	Four	4.7474	-1.23751	-2.79259	1.34701	1.28131	2.11908	5.22379	1.16632	1.24845	0.032854	-4.02462	-1.10061	0	-0.049281	1.06776	3.90963
1	1	1	6:20	17_62	Four	4.62538	-1.26333	-2.79259	1.34701	1.28131	2.11908	5.22379	1.16632	1.24845	0.032854	-4.02462	-1.10061	0	-0.049281	1.06776	3.90963
1	2	1	6:20	17_62	Four	4.82954	-1.1061	-2.79259	1.34701	1.28131	2.11908	5.22379	1.16632	1.24845	0.032854	-4.02462	-1.10061	0	-0.049281	1.06776	3.90963
1	3	1	6:20	17_62	Four	4.82954	-1.33607	-2.79259	1.34701	1.28131	2.11908	5.22379	1.16632	1.24845	0.032854	-4.02462	-1.10061	0	-0.049281	1.06776	3.90963
1	4	1	6:20	17_62	Four	4.48457	-1.43464	-2.79259	1.34701	1.28131	2.11908	5.22379	1.16632	1.24845	0.032854	-4.02462	-1.10061	0	-0.049281	1.06776	3.90963
1	1	1	6:30	17_62	Four	4.73351	-1.22108	-2.79259	1.34701	1.28131	2.11908	5.22379	1.16632	1.24845	0.032854	-4.02462	-1.10061	0	-0.049281	1.06776	3.90963
1	2	1	6:30	17_62	Four	4.55028	-1.43464	-2.79259	1.34701	1.28131	2.11908	5.22379	1.16632	1.24845	0.032854	-4.02462	-1.10061	0	-0.049281	1.06776	3.90963
1	3	1	6:30	17_62	Four	4.58313	-1.22108	-2.79259	1.34701	1.28131	2.11908	5.22379	1.16632	1.24845	0.032854	-4.02462	-1.10061	0	-0.049281	1.06776	3.90963
1	4	1	6:30	17_62	Four	4.81311	-1.05681	-2.79259	1.34701	1.28131	2.11908	5.22379	1.16632	1.24845	0.032854	-4.02462	-1.10061	0	-0.049281	1.06776	3.90963
1	1	1	6:40	17_62	Four	4.70719	-1.23863	-2.79259	1.34701	1.28131	2.11908	5.22379	1.16632	1.24845	0.032854	-4.02462	-1.10061	0	-0.049281	1.06776	3.90963
1	2	1	6:40	17_62	Four	4.55028	-1.40178	-2.79259	1.34701	1.28131	2.11908	5.22379	1.16632	1.24845	0.032854	-4.02462	-1.10061	0	-0.049281	1.06776	3.90963
1	3	1	6:40	17_62	Four	4.78026	-1.31965	-2.79259	1.34701	1.28131	2.11908	5.22379	1.16632	1.24845	0.032854	-4.02462	-1.10061	0	-0.049281	1.06776	3.90963
1	4	1	6:40	17_62	Four	4.82954	-1.08967	-2.79259	1.34701	1.28131	2.11908	5.22379	1.16632	1.24845	0.032854	-4.02462	-1.10061	0	-0.049281	1.06776	3.90963
1	1	1	6:50	17_62	Four	4.72339	-1.26406	-2.79259	1.34701	1.28131	2.11908	5.22379	1.16632	1.24845	0.032854	-4.02462	-1.10061	0	-0.049281	1.06776	3.90963
1	2	1	6:50	17_62	Four	4.82954	-1.13895	-2.79259	1.34701	1.28131	2.11908	5.22379	1.16632	1.24845	0.032854	-4.02462	-1.10061	0	-0.049281	1.06776	3.90963
1	3	1	6:50	17_62	Four	4.7474	-1.33607	-2.79259	1.34701	1.28131	2.11908	5.22379	1.16632	1.24845	0.032854	-4.02462	-1.10061	0	-0.049281	1.06776	3.90963
1	4	1	6:50	17_62	Four	4.55028	-1.40178	-2.79259	1.34701	1.28131	2.11908	5.22379	1.16632	1.24845	0.032854	-4.02462	-1.10061	0	-0.049281	1.06776	3.90963
1	1	1	7:0	17_62	Four	4.7176	-1.29106	-2.79259	1.34701	1.28131	2.11908	5.22379	1.16632	1.24845	0.032854	-4.02462	-1.10061	0	-0.049281	1.06776	3.90963
1	2	1	7:0	17_62	Four	4.81311	-1.08967	-2.79259	1.34701	1.28131	2.11908	5.22379	1.16632	1.24845	0.032854	-4.02462	-1.10061	0	-0.049281	1.06776	3.90963
1	3	1	7:0	17_62	Four	4.6817	-1.1718	-2.79259	1.34701	1.28131	2.11908	5.22379	1.16632	1.24845	0.032854	-4.02462	-1.10061	0	-0.049281	1.06776	3.90963
1	4	1	7:0	17_62	Four	4.56671	-1.41821	-2.79259	1.34701	1.28131	2.11908	5.22379	1.16632	1.24845	0.032854	-4.02462	-1.10061	0	-0.049281	1.06776	3.90963
1	1	1	7:10	17_62	Four	4.69812	-1.27037	-2.79259	1.34701	1.28131	2.11908	5.22379	1.16632	1.24845	0.032854	-4.02462	-1.10061	0	-0.049281	1.06776	3.90963
1	2	1	7:10	17_62	Four	4.55028	-1.40178	-2.79259	1.34701	1.28131	2.11908	5.22379	1.16632	1.24845	0.032854	-4.02462	-1.10061	0	-0.049281	1.06776	3.90963
1	3	1	7:10	17_62	Four	4.64884	-1.15538	-2.79259	1.34701	1.28131	2.11908	5.22379	1.16632	1.24845	0.032854	-4.02462	-1.10061	0	-0.049281	1.06776	3.90963
1	4	1	7:10	17_62	Four	4.87882	-1.15538	-2.79259	1.34701	1.28131	2.11908	5.22379	1.16632	1.24845	0.032854	-4.02462	-1.10061	0	-0.049281	1.06776	3.90963
1	1	1	7:20	17_62	Four	4.69812	-1.30322	-2.79259	1.34701	1.28131	2.11908	5.22379	1.16632	1.24845	0.032854	-4.02462	-1.10061	0	-0.049281	1.06776	3.90963
1	2	1	7:20	17_62	Four	4.55028	-1.3525	-2.79259	1.34701	1.28131	2.11908	5.22379	1.16632	1.24845	0.032854	-4.02462	-1.10061	0	-0.049281	1.06776	3.90963
1	3	1	7:20	17_62	Four	4.66527	-1.12252	-2.79259	1.34701	1.28131	2.11908	5.22379	1.16632	1.24845	0.032854	-4.02462	-1.10061	0	-0.049281	1.06776	3.90963
1	4	1	7:20	17_62	Four	4.81311	-1.1061	-2.79259	1.34701	1.28131	2.11908	5.22379	1.16632	1.24845	0.032854	-4.02462	-1.10061	0	-0.049281	1.06776	3.90963
1	1	1	7:30	17_62	Four	4.63652	-1.15948	-2.79259	1.34701	1.28131	2.11908	5.22379	1.16632	1.24845	0.032854	-4.02462	-1.10061	0	-0.049281	1.06776	3.90963
1	2	1	7:30	17_62	Four	4.45172	-1.1718	-2.79259	1.34701	1.28131	2.11908	5.22379	1.16632	1.24845	0.032854	-4.02462	-1.10061	0	-0.049281	1.06776	3.90963
1	3	1	7:30	17_62	Four	4.73098	-1.36893	-2.79259	1.34701	1.28131	2.11908	5.22379	1.16632	1.24845	0.032854	-4.02462	-1.10061	0	-0.049281	1.06776	3.90963
1	4	1	7:30	17_62	Four	4.84597	-1.1061	-2.79259	1.34701	1.28131	2.11908	5.22379	1.16632	1.24845	0.032854	-4.02462	-1.10061	0	-0.049281	1.06776	3.90963
1	1	1	7:40	17_62	Four	4.65824	-1.1765	-2.79259	1.34701	1.28131	2.11908	5.22379	1.16632	1.24845	0.032854	-4.02462	-1.10061	0	-0.049281	1.06776	3.90963
1	2	1	7:40	17_62	Four	4.48457	-1.18823	-2.79259	1.34701	1.28131	2.11908	5.22379	1.16632	1.24845	0.032854	-4.02462	-1.10061	0	-0.049281	1.06776	3.90963
1	3	1	7:40	17_62	Four	4.84597	-1.08967	-2.79259	1.34701	1.28131	2.11908	5.22379	1.16632	1.24845	0.032854	-4.02462	-1.10061	0	-0.049281	1.06776	3.90963
1	4	1	7:40	17_62	Four	4.73098	-1.33607	-2.79259	1.34701	1.28131	2.11908	5.22379	1.16632	1.24845	0.032854	-4.02462	-1.10061	0	-0.049281	1.06776	3.90963
1	1	1	7:50	17_62	Four	4.73098	-1.46749	-2.79259	1.34701	1.28131	2.11908	5.22379	1.16632	1.24845	0.032854	-4.02462	-1.10061	0	-0.049281	1.06776	3.90963
1	2	1	7:50	17_62	Four	4.66527	-1.1061	-2.79259	1.34701	1.28131	2.11908	5.22379	1.16632	1.24845	0.032854	-4.02462	-1.10061	0	-0.049281	1.06776	3.90963
1	3	1	7:50	17_62	Four	4.87882	-1.07324	-2.79259	1.34701	1.28131	2.11908	5.22379	1.16632	1.24845	0.032854	-4.02462	-1.10061	0	-0.049281	1.06776	3.90963
1	4	1	7:50	17_62	Four	4.46814	-1.15538	-2.79259	1.34701	1.28131	2.11908	5.22379	1.16632	1.24845	0.032854	-4.02462	-1.10061	0	-0.049281	1.06776	3.90963
1	1	1	8:0	17_62	Four	4.65761	-1.24211	-2.79259	1.34701	1.28131	2.11908	5.22379	1.16632	1.24845	0.032854	-4.02462	-1.10061	0	-0.049281	1.06776	3.90963
1	2	1	8:0	17_62	Four	4.501	-1.1061	-2.79259	1.34701	1.28131	2.11908	5.22379	1.16632	1.24845	0.032854	-4.02462	-1.10061	0	-0.049281	1.06776	3.90963
1	3	1	8:0	17_62	Four	4.87882	-1.05681	-2.79259	1.34701	1.28131	2.11908	5.22379	1.16632	1.24845	0.032854	-4.02462	-1.10061	0	-0.049281	1.06776	3.90963
1	4	1	8:0	17_62	Four	4.71455	-1.46749	-2.79259	1.34701	1.28131	2.11908	5.22379	1.16632	1.24845	0.032854	-4.02462	-1.10061	0	-0.049281	1.06776	3.90963
1	1	1	8:10	17_62	Four	4.76383	-1.36893	-2.79259	1.34701	1.28131	2.11908	5.22379	1.16632	1.24845	0.032854	-4.02462	-1.10061	0	-0.049281	1.06776	3.90963
1	2	1	8:10	17_62	Four	4.501	-1.30322	-2.79259	1.34701	1.28131	2.11908	5.22379	1.16632	1.24845	0.032854	-4.02462	-1.10061	0	-0.049281	1.06776	3.90963
1	3	1	8:10	17_62	Four	4.40244	-1.18823	-2.79259	1.34701	1.28131	2.11908	5.22379	1.16632	1.24845	0.032854	-4.02462	-1.10061	0	-0.049281	1.06776	3.90963
1	4	1	8:10	17_62	Four	4.81311	-1.1718	-2.79259	1.34701	1.28131	2.11908	5.22379	1.16632	1.24845	0.032854	-4.02462	-1.10061	0	-0.049281	1.06776	3.90963
1	1	1	8:20	17_62	Four	4.76383	-1.36893	-2.79259	1.34701	1.28131	2.11908	5.22379	1.16632	1.24845	0.032854	-4.02462	-1.10061	0	-0.049281	1.06776	3.90963
1	2	1	8:20	17_62	Four	4.501	-1.27037	-2.79259	1.34701	1.28131	2.11908	5.22379	1.16632	1.24845	0.032854	-4.02462	-1.10061	0	-0.049281	1.06776	3.90963
1	3	1	8:20	17_62	Four	4.38601	-1.20466	-2.79259	1.34701	1.28131	2.11908	5.22379	1.16632	1.24845	0.032854	-4.02462	-1.10061	0	-0.049281	1.06776	3.90963
1	4	1	8:20	17_62	Four	4.87882	-1.12252	-2.79259	1.34701	1.28131	2.11908	5.22379	1.16632	1.24845	0.032854	-4.02462	-1.10061	0	-0.049281	1.06776	3.90963
1	1	1	8:30	17_62	Four	4.63652	-1.29993	-2.79259	1.34701	1.28131	2.11908	5.22379	1.16632	1.24845	0.032854	-4.02462	-1.10061	0	-0.049281	1.06776	3.90963
1	2	1	8:30	17_62	Four	4.3203	-1.20466	-2.79259	1.34701	1.28131	2.11908	5.22379	1.16632	1.24845	0.032854	-4.02462	-1.10061	0	-0.049281	1.06776	3.90963
1	3	1	8:30	17_62	Four	4.7474	-1.13895	-2.79259	1.34701	1.28131	2.11908	5.22379	1.16632	1.24845	0.032854	-4.02462	-1.10061	0	-0.049281	1.06776	3.90963
1	4	1	8:30	17_62	Four	4.73098	-1.46749	-2.79259	1.34701	1.28131	2.11908	5.22379	1.16632	1.24845	0.032854	-4.02462	-1.10061	0	-0.049281	1.06776	3.90963
1	1	1	8:40	17_62	Four	4.63915	-1.29734	-2.79259	1.34701	1.28131	2.11908	5.22379	1.16632	1.24845	0.032854	-4.02462	-1.10061	0	-0.049281	1.06776	3.90963
1	2	1	8:40	17_62	Four	4.45172	-1.22108	-2.79259	1.34701	1.28131	2.11908	5.22379	1.16632	1.24845	0.032854	-4.02462	-1.10061	0	-0.049281	1.06776	3.90963
1	3	1	8:40	17_62	Four	4.87882	-1.15538	-2.79259	1.34701	1.28131	2.11908	5.22379	1.16632	1.24845	0.032854	-4.02462	-1.10061	0	-0.049281	1.06776	3.90963
1	4	1	8:40	17_62	Four	4.71455	-1.48392	-2.79259	1.34701	1.28131	2.11908	5.22379	1.16632	1.24845	0.032854	-4.02462	-1.10061	0	-0.049281	1.06776	3.90963
1	1	1	8:50	17_62	Four	4.656	-1.29901	-2.79259	1.34701	1.28131	2.11908	5.22379	1.16632	1.24845	0.032854	-4.02462	-1.10061	0	-0.049281	1.06776	3.90963
1	2	1	8:50	17_62	Four	4.40244	-1.20466	-2.79259	1.34701	1.28131	2.11908	5.22379	1.16632	1.24845	0.032854	-4.02462	-1.10061	0	-0.049281	1.06776	3.90963
1	3	1	8:50	17_62	Four	4.86239	-1.1718	-2.79259	1.34701	1.28131	2.11908	5.22379	1.16632	1.24845	0.032854	-4.02462	-1.10061	0	-0.049281	1.06776	3.90963
1	4	1	8:50	17_62	Four	4.73098	-1.46749	-2.79259	1.34701	1.28131	2.11908	5.22379	1.16632	1.24845	0.032854	-4.02462	-1.10061	0	-0.049281	1.06776	3.90963
1	1	1	9:0	17_62	Four	4.59956	-1.33607	-2.79259	1.34701	1.28131	2.11908	5.22379	1.16632	1.24845	0.032854	-4.02462	-1.10061	0	-0.049281	1.06776	3.90963
1	2	1	9:0	17_62	Four	4.71455	-1.45106	-2.79259	1.34701	1.28131	2.11908	5.22379	1.16632	1.24845	0.032854	-4.02462	-1.10061	0	-0.049281	1.06776	3.90963
1	3	1	9:0	17_62	Four	4.43529	-1.1718	-2.79259	1.34701	1.28131	2.11908	5.22379	1.16632	1.24845	0.032854	-4.02462	-1.10061	0	-0.049281	1.06776	3.90963
1	4	1	9:0	17_62	Four	4.79668	-1.22108	-2.79259	1.34701	1.28131	2.11908	5.22379	1.16632	1.24845	0.032854	-4.02462	-1.10061	0	-0.049281	1.06776	3.90963
1	1	1	9:10	17_62	Four	4.64661	-1.27037	-2.79259	1.34701	1.28131	2.11908	5.22379	1.16632	1.24845	0.032854	-4.02462	-1.10061	0	-0.049281	1.06776	3.90963
1	2	1	9:10	17_62	Four	4.45172	-1.20466	-2.79259	1.34701	1.28131	2.11908	5.22379	1.16632	1.24845	0.032854	-4.02462	-1.10061	0	-0.049281	1.06776	3.90963
1	3	1	9:10	17_62	Four	4.82954	-1.1718	-2.79259	1.34701	1.28131	2.11908	5.22379	1.16632	1.24845	0.032854	-4.02462	-1.10061	0	-0.049281	1.06776	3.90963
1	4	1	9:10	17_62	Four	4.73098	-1.46749	-2.79259	1.34701	1.28131	2.11908	5.22379	1.16632	1.24845	0.032854	-4.02462	-1.10061	0	-0.049281	1.06776	3.90963
1	1	1	9:20	17_62	Four	4.82373	-0.943068	-2.76416	1.3333	1.26826	2.09751	5.17061	1.15445	1.23574	0.0325196	-3.98365	-1.08941	0	-0.0487794	1.05689	3.86983
1	2	1	9:20	17_62	Four	4.47684	-0.737121	-2.76416	1.3333	1.26826	2.09751	5.17061	1.15445	1.23574	0.0325196	-3.98365	-1.08941	0	-0.0487794	1.05689	3.86983
1	3	1	9:20	17_62	Four	4.72617	-0.758779	-2.76416	1.3333	1.26826	2.09751	5.17061	1.15445	1.23574	0.0325196	-3.98365	-1.08941	0	-0.0487794	1.05689	3.86983
1	4	1	9:20	17_62	Four	4.82373	-0.661221	-2.76416	1.3333	1.26826	2.09751	5.17061	1.15445	1.23574	0.0325196	-3.98365	-1.08941	0	-0.0487794	1.05689	3.86983
1	1	1	9:30	17_62	Four	4.82373	-1.00811	-2.76416	1.3333	1.26826	2.09751	5.17061	1.15445	1.23574	0.0325196	-3.98365	-1.08941	0	-0.0487794	1.05689	3.86983
1	2	1	9:30	17_62	Four	4.68282	-0.83468	-2.76416	1.3333	1.26826	2.09751	5.17061	1.15445	1.23574	0.0325196	-3.98365	-1.08941	0	-0.0487794	1.05689	3.86983
1	3	1	9:30	17_62	Four	4.50936	-0.72626	-2.76416	1.3333	1.26826	2.09751	5.17061	1.15445	1.23574	0.0325196	-3.98365	-1.08941	0	-0.0487794	1.05689	3.86983
1	4	1	9:30	17_62	Four	4.91046	-0.682911	-2.76416	1.3333	1.26826	2.09751	5.17061	1.15445	1.23574	0.0325196	-3.98365	-1.08941	0	-0.0487794	1.05689	3.86983
1	1	1	9:40	17_62	Four	4.71534	-0.83468	-2.76416	1.3333	1.26826	2.09751	5.17061	1.15445	1.23574	0.0325196	-3.98365	-1.08941	0	-0.0487794	1.05689	3.86983
1	2	1	9:40	17_62	Four	4.52022	-0.72626	-2.76416	1.3333	1.26826	2.09751	5.17061	1.15445	1.23574	0.0325196	-3.98365	-1.08941	0	-0.0487794	1.05689	3.86983
1	3	1	9:40	17_62	Four	4.89959	-0.672082	-2.76416	1.3333	1.26826	2.09751	5.17061	1.15445	1.23574	0.0325196	-3.98365	-1.08941	0	-0.0487794	1.05689	3.86983
1	4	1	9:40	17_62	Four	4.84542	-0.899719	-2.76416	1.3333	1.26826	2.09751	5.17061	1.15445	1.23574	0.0325196	-3.98365	-1.08941	0	-0.0487794	1.05689	3.86983
1	1	1	9:50	17_62	Four	4.56357	-0.715431	-2.76416	1.3333	1.26826	2.09751	5.17061	1.15445	1.23574	0.0325196	-3.98365	-1.08941	0	-0.0487794	1.05689	3.86983
1	2	1	9:50	17_62	Four	4.69365	-0.8672	-2.76416	1.3333	1.26826	2.09751	5.17061	1.15445	1.23574	0.0325196	-3.98365	-1.08941	0	-0.0487794	1.05689	3.86983
1	3	1	9:50	17_62	Four	4.84542	-0.856338	-2.76416	1.3333	1.26826	2.09751	5.17061	1.15445	1.23574	0.0325196	-3.98365	-1.08941	0	-0.0487794	1.05689	3.86983
1	4	1	9:50	17_62	Four	4.89959	-0.650392	-2.76416	1.3333	1.26826	2.09751	5.17061	1.15445	1.23574	0.0325196	-3.98365	-1.08941	0	-0.0487794	1.05689	3.86983
1	1	1	10:0	17_62	Four	4.53105	-0.74795	-2.76416	1.3333	1.26826	2.09751	5.17061	1.15445	1.23574	0.0325196	-3.98365	-1.08941	0	-0.0487794	1.05689	3.86983
1	2	1	10:0	17_62	Four	4.66113	-0.878029	-2.76416	1.3333	1.26826	2.09751	5.17061	1.15445	1.23574	0.0325196	-3.98365	-1.08941	0	-0.0487794	1.05689	3.86983
1	3	1	10:0	17_62	Four	4.87251	-0.894288	-2.76416	1.3333	1.26826	2.09751	5.17061	1.15445	1.23574	0.0325196	-3.98365	-1.08941	0	-0.0487794	1.05689	3.86983
1	4	1	10:0	17_62	Four	4.88877	-0.666651	-2.76416	1.3333	1.26826	2.09751	5.17061	1.15445	1.23574	0.0325196	-3.98365	-1.08941	0	-0.0487794	1.05689	3.86983
1	1	1	10:10	17_62	Four	4.76087	-0.783722	-2.76416	1.3333	1.26826	2.09751	5.17061	1.15445	1.23574	0.0325196	-3.98365	-1.08941	0	-0.0487794	1.05689	3.86983
1	2	1	10:10	17_62	Four	4.55274	-0.607043	-2.76416	1.3333	1.26826	2.09751	5.17061	1.15445	1.23574	0.0325196	-3.98365	-1.08941	0	-0.0487794	1.05689	3.86983
1	3	1	10:10	17_62	Four	4.87794	-0.672082	-2.76416	1.3333	1.26826	2.09751	5.17061	1.15445	1.23574	0.0325196	-3.98365	-1.08941	0	-0.0487794	1.05689	3.86983
1	4	1	10:10	17_62	Four	4.89959	-0.921377	-2.76416	1.3333	1.26826	2.09751	5.17061	1.15445	1.23574	0.0325196	-3.98365	-1.08941	0	-0.0487794	1.05689	3.86983
1	1	1	10:20	17_62	Four	4.72617	-0.74795	-2.76416	1.3333	1.26826	2.09751	5.17061	1.15445	1.23574	0.0325196	-3.98365	-1.08941	0	-0.0487794	1.05689	3.86983
1	2	1	10:20	17_62	Four	4.56357	-0.650392	-2.76416	1.3333	1.26826	2.09751	5.17061	1.15445	1.23574	0.0325196	-3.98365	-1.08941	0	-0.0487794	1.05689	3.86983
1	3	1	10:20	17_62	Four	4.87794	-0.69374	-2.76416	1.3333	1.26826	2.09751	5.17061	1.15445	1.23574	0.0325196	-3.98365	-1.08941	0	-0.0487794	1.05689	3.86983
1	4	1	10:20	17_62	Four	4.86708	-0.953897	-2.76416	1.3333	1.26826	2.09751	5.17061	1.15445	1.23574	0.0325196	-3.98365	-1.08941	0	-0.0487794	1.05689	3.86983
1	1	1	10:30	17_62	Four	4.72965	-0.812989	-2.76416	1.3333	1.26826	2.09751	5.17061	1.15445	1.23574	0.0325196	-3.98365	-1.08941	0	-0.0487794	1.05689	3.86983
1	2	1	10:30	17_62	Four	4.43349	-0.758779	-2.76416	1.3333	1.26826	2.09751	5.17061	1.15445	1.23574	0.0325196	-3.98365	-1.08941	0	-0.0487794	1.05689	3.86983
1	3	1	10:30	17_62	Four	4.89959	-0.704602	-2.76416	1.3333	1.26826	2.09751	5.17061	1.15445	1.23574	0.0325196	-3.98365	-1.08941	0	-0.0487794	1.05689	3.86983
1	4	1	10:30	17_62	Four	4.85625	-0.953897	-2.76416	1.3333	1.26826	2.09751	5.17061	1.15445	1.23574	0.0325196	-3.98365	-1.08941	0	-0.0487794	1.05689	3.86983
1	1	1	10:40	17_62	Four	4.86708	-0.953897	-2.76416	1.3333	1.26826	2.09751	5.17061	1.15445	1.23574	0.0325196	-3.98365	-1.08941	0	-0.0487794	1.05689	3.86983
1	2	1	10:40	17_62	Four	4.53105	-0.74795	-2.76416	1.3333	1.26826	2.09751	5.17061	1.15445	1.23574	0.0325196	-3.98365	-1.08941	0	-0.0487794	1.05689	3.86983
1	3	1	10:40	17_62	Four	4.79121	-0.422755	-2.76416	1.3333	1.26826	2.09751	5.17061	1.15445	1.23574	0.0325196	-3.98365	-1.08941	0	-0.0487794	1.05689	3.86983
1	4	1	10:40	17_62	Four	4.91046	-0.78047	-2.76416	1.3333	1.26826	2.09751	5.17061	1.15445	1.23574	0.0325196	-3.98365	-1.08941	0	-0.0487794	1.05689	3.86983
1	1	1	10:50	17_62	Four	4.86708	-0.964758	-2.76416	1.3333	1.26826	2.09751	5.17061	1.15445	1.23574	0.0325196	-3.98365	-1.08941	0	-0.0487794	1.05689	3.86983
1	2	1	10:50	17_62	Four	4.49853	-0.74795	-2.76416	1.3333	1.26826	2.09751	5.17061	1.15445	1.23574	0.0325196	-3.98365	-1.08941	0	-0.0487794	1.05689	3.86983
1	3	1	10:50	17_62	Four	4.79121	-0.422755	-2.76416	1.3333	1.26826	2.09751	5.17061	1.15445	1.23574	0.0325196	-3.98365	-1.08941	0	-0.0487794	1.05689	3.86983
1	4	1	10:50	17_62	Four	4.92129	-0.791299	-2.76416	1.3333	1.26826	2.09751	5.17061	1.15445	1.23574	0.0325196	-3.98365	-1.08941	0	-0.0487794	1.05689	3.86983
1	1	1	11:0	17_62	Four	4.83456	-0.953897	-2.76416	1.3333	1.26826	2.09751	5.17061	1.15445	1.23574	0.0325196	-3.98365	-1.08941	0	-0.0487794	1.05689	3.86983
1	2	1	11:0	17_62	Four	4.49853	-0.74795	-2.76416	1.3333	1.26826	2.09751	5.17061	1.15445	1.23574	0.0325196	-3.98365	-1.08941	0	-0.0487794	1.05689	3.86983
1	3	1	11:0	17_62	Four	4.84542	-0.444445	-2.76416	1.3333	1.26826	2.09751	5.17061	1.15445	1.23574	0.0325196	-3.98365	-1.08941	0	-0.0487794	1.05689	3.86983
1	4	1	11:0	17_62	Four	4.93211	-0.78047	-2.76416	1.3333	1.26826	2.09751	5.17061	1.15445	1.23574	0.0325196	-3.98365	-1.08941	0	-0.0487794	1.05689	3.86983
1	1	1	11:10	17_62	Four	4.85625	-0.943068	-2.76416	1.3333	1.26826	2.09751	5.17061	1.15445	1.23574	0.0325196	-3.98365	-1.08941	0	-0.0487794	1.05689	3.86983
1	2	1	11:10	17_62	Four	4.56357	-0.78047	-2.76416	1.3333	1.26826	2.09751	5.17061	1.15445	1.23574	0.0325196	-3.98365	-1.08941	0	-0.0487794	1.05689	3.86983
1	3	1	11:10	17_62	Four	4.79121	-0.422755	-2.76416	1.3333	1.26826	2.09751	5.17061	1.15445	1.23574	0.0325196	-3.98365	-1.08941	0	-0.0487794	1.05689	3.86983
1	4	1	11:10	17_62	Four	4.92129	-0.737121	-2.76416	1.3333	1.26826	2.09751	5.17061	1.15445	1.23574	0.0325196	-3.98365	-1.08941	0	-0.0487794	1.05689	3.86983
1	1	1	11:20	17_62	Four	4.85625	-0.910548	-2.76416	1.3333	1.26826	2.09751	5.17061	1.15445	1.23574	0.0325196	-3.98365	-1.08941	0	-0.0487794	1.05689	3.86983
1	2	1	11:20	17_62	Four	4.62861	-0.74795	-2.76416	1.3333	1.26826	2.09751	5.17061	1.15445	1.23574	0.0325196	-3.98365	-1.08941	0	-0.0487794	1.05689	3.86983
1	3	1	11:20	17_62	Four	4.79121	-0.422755	-2.76416	1.3333	1.26826	2.09751	5.17061	1.15445	1.23574	0.0325196	-3.98365	-1.08941	0	-0.0487794	1.05689	3.86983
1	4	1	11:20	17_62	Four	4.88877	-0.74795	-2.76416	1.3333	1.26826	2.09751	5.17061	1.15445	1.23574	0.0325196	-3.98365	-1.08941	0	-0.0487794	1.05689	3.86983
1	1	1	11:30	17_62	Four	4.85625	-0.910548	-2.76416	1.3333	1.26826	2.09751	5.17061	1.15445	1.23574	0.0325196	-3.98365	-1.08941	0	-0.0487794	1.05689	3.86983
1	2	1	11:30	17_62	Four	4.59609	-0.715431	-2.76416	1.3333	1.26826	2.09751	5.17061	1.15445	1.23574	0.0325196	-3.98365	-1.08941	0	-0.0487794	1.05689	3.86983
1	3	1	11:30	17_62	Four	4.79121	-0.390235	-2.76416	1.3333	1.26826	2.09751	5.17061	1.15445	1.23574	0.0325196	-3.98365	-1.08941	0	-0.0487794	1.05689	3.86983
1	4	1	11:30	17_62	Four	4.91046	-0.74795	-2.76416	1.3333	1.26826	2.09751	5.17061	1.15445	1.23574	0.0325196	-3.98365	-1.08941	0	-0.0487794	1.05689	3.86983
1	1	1	11:40	17_62	Four	4.91046	-0.628701	-2.76416	1.3333	1.26826	2.09751	5.17061	1.15445	1.23574	0.0325196	-3.98365	-1.08941	0	-0.0487794	1.05689	3.86983
1	2	1	11:40	17_62	Four	4.76952	-0.520313	-2.76416	1.3333	1.26826	2.09751	5.17061	1.15445	1.23574	0.0325196	-3.98365	-1.08941	0	-0.0487794	1.05689	3.86983
1	3	1	11:40	17_62	Four	4.61778	-0.715431	-2.76416	1.3333	1.26826	2.09751	5.17061	1.15445	1.23574	0.0325196	-3.98365	-1.08941	0	-0.0487794	1.05689	3.86983
1	4	1	11:40	17_62	Four	4.86708	-0.899719	-2.76416	1.3333	1.26826	2.09751	5.17061	1.15445	1.23574	0.0325196	-3.98365	-1.08941	0	-0.0487794	1.05689	3.86983
1	1	1	11:50	17_62	Four	4.60692	-0.704602	-2.76416	1.3333	1.26826	2.09751	5.17061	1.15445	1.23574	0.0325196	-3.98365	-1.08941	0	-0.0487794	1.05689	3.86983
1	2	1	11:50	17_62	Four	4.76952	-0.542004	-2.76416	1.3333	1.26826	2.09751	5.17061	1.15445	1.23574	0.0325196	-3.98365	-1.08941	0	-0.0487794	1.05689	3.86983
1	3	1	11:50	17_62	Four	4.91046	-0.650392	-2.76416	1.3333	1.26826	2.09751	5.17061	1.15445	1.23574	0.0325196	-3.98365	-1.08941	0	-0.0487794	1.05689	3.86983
1	4	1	11:50	17_62	Four	4.85625	-0.888858	-2.76416	1.3333	1.26826	2.09751	5.17061	1.15445	1.23574	0.0325196	-3.98365	-1.08941	0	-0.0487794	1.05689	3.86983
1	1	1	12:0	17_62	Four	4.82373	-0.943068	-2.76416	1.3333	1.26826	2.09751	5.17061	1.15445	1.23574	0.0325196	-3.98365	-1.08941	0	-0.0487794	1.05689	3.86983
1	2	1	12:0	17_62	Four	4.63944	-0.704602	-2.76416	1.3333	1.26826	2.09751	5.17061	1.15445	1.23574	0.0325196	-3.98365	-1.08941	0	-0.0487794	1.05689	3.86983
1	3	1	12:0	17_62	Four	4.75869	-0.563662	-2.76416	1.3333	1.26826	2.09751	5.17061	1.15445	1.23574	0.0325196	-3.98365	-1.08941	0	-0.0487794	1.05689	3.86983
1	4	1	12:0	17_62	Four	4.91046	-0.628701	-2.76416	1.3333	1.26826	2.09751	5.17061	1.15445	1.23574	0.0325196	-3.98365	-1.08941	0	-0.0487794	1.05689	3.86983
1	1	1	12:10	17_62	Four	4.82373	-0.943068	-2.76416	1.3333	1.26826	2.09751	5.17061	1.15445	1.23574	0.0325196	-3.98365	-1.08941	0	-0.0487794	1.05689	3.86983
1	2	1	12:10	17_62	Four	4.59609	-0.74795	-2.76416	1.3333	1.26826	2.09751	5.17061	1.15445	1.23574	0.0325196	-3.98365	-1.08941	0	-0.0487794	1.05689	3.86983
1	3	1	12:10	17_62	Four	4.79121	-0.542004	-2.76416	1.3333	1.26826	2.09751	5.17061	1.15445	1.23574	0.0325196	-3.98365	-1.08941	0	-0.0487794	1.05689	3.86983
1	4	1	12:10	17_62	Four	4.94298	-0.639563	-2.76416	1.3333	1.26826	2.09751	5.17061	1.15445	1.23574	0.0325196	-3.98365	-1.08941	0	-0.0487794	1.05689	3.86983
1	1	1	12:20	17_62	Four	4.82373	-0.943068	-2.76416	1.3333	1.26826	2.09751	5.17061	1.15445	1.23574	0.0325196	-3.98365	-1.08941	0	-0.0487794	1.05689	3.86983
1	2	1	12:20	17_62	Four	4.59609	-0.812989	-2.76416	1.3333	1.26826	2.09751	5.17061	1.15445	1.23574	0.0325196	-3.98365	-1.08941	0	-0.0487794	1.05689	3.86983
1	3	1	12:20	17_62	Four	4.92129	-0.585352	-2.76416	1.3333	1.26826	2.09751	5.17061	1.15445	1.23574	0.0325196	-3.98365	-1.08941	0	-0.0487794	1.05689	3.86983
1	4	1	12:20	17_62	Four	4.75869	-0.455274	-2.76416	1.3333	1.26826	2.09751	5.17061	1.15445	1.23574	0.0325196	-3.98365	-1.08941	0	-0.0487794	1.05689	3.86983
1	1	1	12:30	17_62	Four	4.82373	-0.943068	-2.76416	1.3333	1.26826	2.09751	5.17061	1.15445	1.23574	0.0325196	-3.98365	-1.08941	0	-0.0487794	1.05689	3.86983
1	2	1	12:30	17_62	Four	4.59609	-0.812989	-2.76416	1.3333	1.26826	2.09751	5.17061	1.15445	1.23574	0.0325196	-3.98365	-1.08941	0	-0.0487794	1.05689	3.86983
1	3	1	12:30	17_62	Four	4.92129	-0.585352	-2.76416	1.3333	1.26826	2.09751	5.17061	1.15445	1.23574	0.0325196	-3.98365	-1.08941	0	-0.0487794	1.05689	3.86983
1	4	1	12:30	17_62	Four	4.75869	-0.455274	-2.76416	1.3333	1.26826	2.09751	5.17061	1.15445	1.23574	0.0325196	-3.98365	-1.08941	0	-0.0487794	1.05689	3.86983
1	1	1	12:40	17_62	Four	4.82373	-0.943068	-2.76416	1.3333	1.26826	2.09751	5.17061	1.15445	1.23574	0.0325196	-3.98365	-1.08941	0	-0.0487794	1.05689	3.86983
1	2	1	12:40	17_62	Four	4.59609	-0.812989	-2.76416	1.3333	1.26826	2.09751	5.17061	1.15445	1.23574	0.0325196	-3.98365	-1.08941	0	-0.0487794	1.05689	3.86983
1	3	1	12:40	17_62	Four	4.92129	-0.585352	-2.76416	1.3333	1.26826	2.09751	5.17061	1.15445	1.23574	0.0325196	-3.98365	-1.08941	0	-0.0487794	1.05689	3.86983
1	4	1	12:40	17_62	Four	4.75869	-0.455274	-2.76416	1.3333	1.26826	2.09751	5.17061	1.15445	1.23574	0.0325196	-3.98365	-1.08941	0	-0.0487794	1.05689	3.86983
1	1	1	12:50	17_62	Four	4.82373	-0.943068	-2.76416	1.3333	1.26826	2.09751	5.17061	1.15445	1.23574	0.0325196	-3.98365	-1.08941	0	-0.0487794	1.05689	3.86983
1	2	1	12:50	17_62	Four	4.59609	-0.812989	-2.76416	1.3333	1.26826	2.09751	5.17061	1.15445	1.23574	0.0325196	-3.98365	-1.08941	0	-0.0487794	1.05689	3.86983
1	3	1	12:50	17_62	Four	4.92129	-0.585352	-2.76416	1.3333	1.26826	2.09751	5.17061	1.15445	1.23574	0.0325196	-3.98365	-1.08941	0	-0.0487794	1.05689	3.86983
1	4	1	12:50	17_62	Four	4.75869	-0.455274	-2.76416	1.3333	1.26826	2.09751	5.17061	1.15445	1.23574	0.0325196	-3.98365	-1.08941	0	-0.0487794	1.05689	3.86983
1	1	1	13:0	17_62	Four	4.82373	-0.943068	-2.76416	1.3333	1.26826	2.09751	5.17061	1.15445	1.23574	0.0325196	-3.98365	-1.08941	0	-0.0487794	1.05689	3.86983
1	2	1	13:0	17_62	Four	4.59609	-0.812989	-2.76416	1.3333	1.26826	2.09751	5.17061	1.15445	1.23574	0.0325196	-3.98365	-1.08941	0	-0.0487794	1.05689	3.86983
1	3	1	13:0	17_62	Four	4.92129	-0.585352	-2.76416	1.3333	1.26826	2.09751	5.17061	1.15445	1.23574	0.0325196	-3.98365	-1.08941	0	-0.0487794	1.05689	3.86983
1	4	1	13:0	17_62	Four	4.75869	-0.455274	-2.76416	1.3333	1.26826	2.09751	5.17061	1.15445	1.23574	0.0325196	-3.98365	-1.08941	0	-0.0487794	1.05689	3.86983
1	1	1	13:10	17_62	Four	4.82373	-0.943068	-2.76416	1.3333	1.26826	2.09751	5.17061	1.15445	1.23574	0.0325196	-3.98365	-1.08941	0	-0.0487794	1.05689	3.86983
1	2	1	13:10	17_62	Four	4.61778	-0.69374	-2.76416	1.3333	1.26826	2.09751	5.17061	1.15445	1.23574	0.0325196	-3.98365	-1.08941	0	-0.0487794	1.05689	3.86983
1	3	1	13:10	17_62	Four	4.91046	-0.69374	-2.76416	1.3333	1.26826	2.09751	5.17061	1.15445	1.23574	0.0325196	-3.98365	-1.08941	0	-0.0487794	1.05689	3.86983
1	4	1	13:10	17_62	Four	4.75869	-0.455274	-2.76416	1.3333	1.26826	2.09751	5.17061	1.15445	1.23574	0.0325196	-3.98365	-1.08941	0	-0.0487794	1.05689	3.86983
1	1	1	13:20	17_62	Four	4.82373	-0.943068	-2.76416	1.3333	1.26826	2.09751	5.17061	1.15445	1.23574	0.0325196	-3.98365	-1.08941	0	-0.0487794	1.05689	3.86983
1	2	1	13:20	17_62	Four	4.58526	-0.74795	-2.76416	1.3333	1.26826	2.09751	5.17061	1.15445	1.23574	0.0325196	-3.98365	-1.08941	0	-0.0487794	1.05689	3.86983
1	3	1	13:20	17_62	Four	4.91046	-0.69374	-2.76416	1.3333	1.26826	2.09751	5.17061	1.15445	1.23574	0.0325196	-3.98365	-1.08941	0	-0.0487794	1.05689	3.86983
1	4	1	13:20	17_62	Four	4.83456	-0.476965	-2.76416	1.3333	1.26826	2.09751	5.17061	1.15445	1.23574	0.0325196	-3.98365	-1.08941	0	-0.0487794	1.05689	3.86983
1	1	1	13:30	17_62	Four	4.82373	-0.943068	-2.76416	1.3333	1.26826	2.09751	5.17061	1.15445	1.23574	0.0325196	-3.98365	-1.08941	0	-0.0487794	1.05689	3.86983
1	2	1	13:30	17_62	Four	4.58526	-0.74795	-2.76416	1.3333	1.26826	2.09751	5.17061	1.15445	1.23574	0.0325196	-3.98365	-1.08941	0	-0.0487794	1.05689	3.86983
1	3	1	13:30	17_62	Four	4.96463	-0.704602	-2.76416	1.3333	1.26826	2.09751	5.17061	1.15445	1.23574	0.0325196	-3.98365	-1.08941	0	-0.0487794	1.05689	3.86983
1	4	1	13:30	17_62	Four	4.93211	-0.585352	-2.76416	1.3333	1.26826	2.09751	5.17061	1.15445	1.23574	0.0325196	-3.98365	-1.08941	0	-0.0487794	1.05689	3.86983
1	1	1	13:40	17_62	Four	4.82373	-0.943068	-2.76416	1.3333	1.26826	2.09751	5.17061	1.15445	1.23574	0.0325196	-3.98365	-1.08941	0	-0.0487794	1.05689	3.86983
1	2	1	13:40	17_62	Four	4.58526	-0.74795	-2.76416	1.3333	1.26826	2.09751	5.17061	1.15445	1.23574	0.0325196	-3.98365	-1.08941	0	-0.0487794	1.05689	3.86983
1	3	1	13:40	17_62	Four	4.96463	-0.704602	-2.76416	1.3333	1.26826	2.09751	5.17061	1.15445	1.23574	0.0325196	-3.98365	-1.08941	0	-0.0487794	1.05689	3.86983
1	4	1	13:40	17_62	Four	4.93211	-0.585352	-2.76416	1.3333	1.26826	2.09751	5.17061	1.15445	1.23574	0.0325196	-3.98365	-1.08941	0	-0.0487794	1.05689	3.86983
1	1	1	13:50	17_62	Four	4.80204	-1.0298	-2.76416	1.3333	1.26826	2.09751	5.17061	1.15445	1.23574	0.0325196	-3.98365	-1.08941	0	-0.0487794	1.05689	3.86983
1	2	1	13:50	17_62	Four	4.53105	-0.78047	-2.76416	1.3333	1.26826	2.09751	5.17061	1.15445	1.23574	0.0325196	-3.98365	-1.08941	0	-0.0487794	1.05689	3.86983
1	3	1	13:50	17_62	Four	4.87794	-0.80216	-2.76416	1.3333	1.26826	2.09751	5.17061	1.15445	1.23574	0.0325196	-3.98365	-1.08941	0	-0.0487794	1.05689	3.86983
1	4	1	13:50	17_62	Four	4.99715	-0.617872	-2.76416	1.3333	1.26826	2.09751	5.17061	1.15445	1.23574	0.0325196	-3.98365	-1.08941	0	-0.0487794	1.05689	3.86983
1	1	1	14:0	17_62	Four	4.80204	-1.0298	-2.76416	1.3333	1.26826	2.09751	5.17061	1.15445	1.23574	0.0325196	-3.98365	-1.08941	0	-0.0487794	1.05689	3.86983
1	2	1	14:0	17_62	Four	4.53105	-0.78047	-2.76416	1.3333	1.26826	2.09751	5.17061	1.15445	1.23574	0.0325196	-3.98365	-1.08941	0	-0.0487794	1.05689	3.86983
1	3	1	14:0	17_62	Four	4.87794	-0.80216	-2.76416	1.3333	1.26826	2.09751	5.17061	1.15445	1.23574	0.0325196	-3.98365	-1.08941	0	-0.0487794	1.05689	3.86983
1	4	1	14:0	17_62	Four	4.99715	-0.617872	-2.76416	1.3333	1.26826	2.09751	5.17061	1.15445	1.23574	0.0325196	-3.98365	-1.08941	0	-0.0487794	1.05689	3.86983
1	1	1	14:10	17_62	Four	4.80204	-1.0298	-2.76416	1.3333	1.26826	2.09751	5.17061	1.15445	1.23574	0.0325196	-3.98365	-1.08941	0	-0.0487794	1.05689	3.86983
1	2	1	14:10	17_62	Four	4.53105	-0.78047	-2.76416	1.3333	1.26826	2.09751	5.17061	1.15445	1.23574	0.0325196	-3.98365	-1.08941	0	-0.0487794	1.05689	3.86983
1	3	1	14:10	17_62	Four	4.87794	-0.80216	-2.76416	1.3333	1.26826	2.09751	5.17061	1.15445	1.23574	0.0325196	-3.98365	-1.08941	0	-0.0487794	1.05689	3.86983
1	4	1	14:10	17_62	Four	4.99715	-0.617872	-2.76416	1.3333	1.26826	2.09751	5.17061	1.15445	1.23574	0.0325196	-3.98365	-1.08941	0	-0.0487794	1.05689	3.86983
1	1	1	14:20	17_62	Four	4.85625	-0.932239	-2.76416	1.3333	1.26826	2.09751	5.17061	1.15445	1.23574	0.0325196	-3.98365	-1.08941	0	-0.0487794	1.05689	3.86983
1	2	1	14:20	17_62	Four	4.59609	-0.80216	-2.76416	1.3333	1.26826	2.09751	5.17061	1.15445	1.23574	0.0325196	-3.98365	-1.08941	0	-0.0487794	1.05689	3.86983
1	3	1	14:20	17_62	Four	4.87794	-0.80216	-2.76416	1.3333	1.26826	2.09751	5.17061	1.15445	1.23574	0.0325196	-3.98365	-1.08941	0	-0.0487794	1.05689	3.86983
1	4	1	14:20	17_62	Four	4.60692	-0.585352	-2.76416	1.3333	1.26826	2.09751	5.17061	1.15445	1.23574	0.0325196	-3.98365	-1.08941	0	-0.0487794	1.05689	3.86983
1	1	1	14:30	17_62	Four	4.85625	-0.932239	-2.76416	1.3333	1.26826	2.09751	5.17061	1.15445	1.23574	0.0325196	-3.98365	-1.08941	0	-0.0487794	1.05689	3.86983
1	2	1	14:30	17_62	Four	4.59609	-0.80216	-2.76416	1.3333	1.26826	2.09751	5.17061	1.15445	1.23574	0.0325196	-3.98365	-1.08941	0	-0.0487794	1.05689	3.86983
1	3	1	14:30	17_62	Four	4.87794	-0.80216	-2.76416	1.3333	1.26826	2.09751	5.17061	1.15445	1.23574	0.0325196	-3.98365	-1.08941	0	-0.0487794	1.05689	3.86983
1	4	1	14:30	17_62	Four	4.60692	-0.585352	-2.76416	1.3333	1.26826	2.09751	5.17061	1.15445	1.23574	0.0325196	-3.98365	-1.08941	0	-0.0487794	1.05689	3.86983
1	1	1	14:40	17_62	Four	4.85625	-0.932239	-2.76416	1.3333	1.26826	2.09751	5.17061	1.15445	1.23574	0.0325196	-3.98365	-1.08941	0	-0.0487794	1.05689	3.86983
1	2	1	14:40	17_62	Four	4.59609	-0.80216	-2.76416	1.3333	1.26826	2.09751	5.17061	1.15445	1.23574	0.0325196	-3.98365	-1.08941	0	-0.0487794	1.05689	3.86983
1	3	1	14:40	17_62	Four	4.87794	-0.80216	-2.76416	1.3333	1.26826	2.09751	5.17061	1.15445	1.23574	0.0325196	-3.98365	-1.08941	0	-0.0487794	1.05689	3.86983
1	4	1	14:40	17_62	Four	4.60692	-0.585352	-2.76416	1.3333	1.26826	2.09751	5.17061	1.15445	1.23574	0.0325196	-3.98365	-1.08941	0	-0.0487794	1.05689	3.86983
1	1	1	14:50	17_62	Four	4.82373	-1.0298	-2.76416	1.3333	1.26826	2.09751	5.17061	1.15445	1.23574	0.0325196	-3.98365	-1.08941	0	-0.0487794	1.05689	3.86983
1	2	1	14:50	17_62	Four	4.59609	-0.80216	-2.76416	1.3333	1.26826	2.09751	5.17061	1.15445	1.23574	0.0325196	-3.98365	-1.08941	0	-0.0487794	1.05689	3.86983
1	3	1	14:50	17_62	Four	4.92129	-0.715431	-2.76416	1.3333	1.26826	2.09751	5.17061	1.15445	1.23574	0.0325196	-3.98365	-1.08941	0	-0.0487794	1.05689	3.86983
1	4	1	14:50	17_62	Four	4.62861	-0.542004	-2.76416	1.3333	1.26826	2.09751	5.17061	1.15445	1.23574	0.0325196	-3.98365	-1.08941	0	-0.0487794	1.05689	3.86983
1	1	1	15:0	17_62	Four	4.82373	-1.0298	-2.76416	1.3333	1.26826	2.09751	5.17061	1.15445	1.23574	0.0325196	-3.98365	-1.08941	0	-0.0487794	1.05689	3.86983
1	2	1	15:0	17_62	Four	4.59609	-0.80216	-2.76416	1.3333	1.26826	2.09751	5.17061	1.15445	1.23574	0.0325196	-3.98365	-1.08941	0	-0.0487794	1.05689	3.86983
1	3	1	15:0	17_62	Four	4.92129	-0.715431	-2.76416	1.3333	1.26826	2.09751	5.17061	1.15445	1.23574	0.0325196	-3.98365	-1.08941	0	-0.0487794	1.05689	3.86983
1	4	1	15:0	17_62	Four	4.62861	-0.542004	-2.76416	1.3333	1.26826	2.09751	5.17061	1.15445	1.23574	0.0325196	-3.98365	-1.08941	0	-0.0487794	1.05689	3.86983
1	1	1	15:10	17_62	Four	4.82373	-1.0298	-2.76416	1.3333	1.26826	2.09751	5.17061	1.15445	1.23574	0.0325196	-3.98365	-1.08941	0	-0.0487794	1.05689	3.86983
1	2	1	15:10	17_62	Four	4.59609	-0.80216	-2.76416	1.3333	1.26826	2.09751	5.17061	1.15445	1.23574	0.0325196	-3.98365	-1.08941	0	-0.0487794	1.05689	3.86983
1	3	1	15:10	17_62	Four	4.92129	-0.715431	-2.76416	1.3333	1.26826	2.09751	5.17061	1.15445	1.23574	0.0325196	-3.98365	-1.08941	0	-0.0487794	1.05689	3.86983
1	4	1	15:10	17_62	Four	4.61778	-0.596181	-2.76416	1.3333	1.26826	2.09751	5.17061	1.15445	1.23574	0.0325196	-3.98365	-1.08941	0	-0.0487794	1.05689	3.86983
1	1	1	15:20	17_62	Four	4.82373	-1.0298	-2.76416	1.3333	1.26826	2.09751	5.17061	1.15445	1.23574	0.0325196	-3.98365	-1.08941	0	-0.0487794	1.05689	3.86983
1	2	1	15:20	17_62	Four	4.59609	-0.80216	-2.76416	1.3333	1.26826	2.09751	5.17061	1.15445	1.23574	0.0325196	-3.98365	-1.08941	0	-0.0487794	1.05689	3.86983
1	3	1	15:20	17_62	Four	4.92129	-0.715431	-2.76416	1.3333	1.26826	2.09751	5.17061	1.15445	1.23574	0.0325196	-3.98365	-1.08941	0	-0.0487794	1.05689	3.86983
1	4	1	15:20	17_62	Four	4.61778	-0.596181	-2.76416	1.3333	1.26826	2.09751	5.17061	1.15445	1.23574	0.0325196	-3.98365	-1.08941	0	-0.0487794	1.05689	3.86983
1	1	1	15:30	17_62	Four	4.82373	-1.0298	-2.76416	1.3333	1.26826	2.09751	5.17061	1.15445	1.23574	0.0325196	-3.98365	-1.08941	0	-0.0487794	1.05689	3.86983
1	2	1	15:30	17_62	Four	4.59609	-0.80216	-2.76416	1.3333	1.26826	2.09751	5.17061	1.15445	1.23574	0.0325196	-3.98365	-1.08941	0	-0.0487794	1.05689	3.86983
1	3	1	15:30	17_62	Four	4.92129	-0.715431	-2.76416	1.3333	1.26826	2.09751	5.17061	1.15445	1.23574	0.0325196	-3.98365	-1.08941	0	-0.0487794	1.05689	3.86983
1	4	1	15:30	17_62	Four	4.67196	-0.585352	-2.76416	1.3333	1.26826	2.09751	5.17061	1.15445	1.23574	0.0325196	-3.98365	-1.08941	0	-0.0487794	1.05689	3.86983
1	1	1	15:40	17_62	Four	4.87794	-0.823819	-2.76416	1.3333	1.26826	2.09751	5.17061	1.15445	1.23574	0.0325196	-3.98365	-1.08941	0	-0.0487794	1.05689	3.86983
1	2	1	15:40	17_62	Four	4.59609	-0.80216	-2.76416	1.3333	1.26826	2.09751	5.17061	1.15445	1.23574	0.0325196	-3.98365	-1.08941	0	-0.0487794	1.05689	3.86983
1	3	1	15:40	17_62	Four	4.92129	-0.715431	-2.76416	1.3333	1.26826	2.09751	5.17061	1.15445	1.23574	0.0325196	-3.98365	-1.08941	0	-0.0487794	1.05689	3.86983
1	4	1	15:40	17_62	Four	4.67196	-0.585352	-2.76416	1.3333	1.26826	2.09751	5.17061	1.15445	1.23574	0.0325196	-3.98365	-1.08941	0	-0.0487794	1.05689	3.86983
1	1	1	15:50	17_62	Four	4.87794	-0.823819	-2.76416	1.3333	1.26826	2.09751	5.17061	1.15445	1.23574	0.0325196	-3.98365	-1.08941	0	-0.0487794	1.05689	3.86983
1	2	1	15:50	17_62	Four	4.59609	-0.80216	-2.76416	1.3333	1.26826	2.09751	5.17061	1.15445	1.23574	0.0325196	-3.98365	-1.08941	0	-0.0487794	1.05689	3.86983
1	3	1	15:50	17_62	Four	4.92129	-0.715431	-2.76416	1.3333	1.26826	2.09751	5.17061	1.15445	1.23574	0.0325196	-3.98365	-1.08941	0	-0.0487794	1.05689	3.86983
1	4	1	15:50	17_62	Four	4.67196	-0.585352	-2.76416	1.3333	1.26826	2.09751	5.17061	1.15445	1.23574	0.0325196	-3.98365	-1.08941	0	-0.0487794	1.05689	3.86983
1	1	1	16:0	17_62	Four	4.87794	-0.823819	-2.76416	1.3333	1.26826	2.09751	5.17061	1.15445	1.23574	0.0325196	-3.98365	-1.08941	0	-0.0487794	1.05689	3.86983
1	2	1	16:0	17_62	Four	4.59609	-0.80216	-2.76416	1.3333	1.26826	2.09751	5.17061	1.15445	1.23574	0.0325196	-3.98365	-1.08941	0	-0.0487794	1.05689	3.86983
1	3	1	16:0	17_62	Four	4.92129	-0.715431	-2.76416	1.3333	1.26826	2.09751	5.17061	1.15445	1.23574	0.0325196	-3.98365	-1.08941	0	-0.0487794	1.05689	3.86983
1	4	1	16:0	17_62	Four	4.67196	-0.585352	-2.76416	1.3333	1.26826	2.09751	5.17061	1.15445	1.23574	0.0325196	-3.98365	-1.08941	0	-0.0487794	1.05689	3.86983
1	1	1	16:10	17_62	Four	4.87794	-0.823819	-2.76416	1.3333	1.26826	2.09751	5.17061	1.15445	1.23574	0.0325196	-3.98365	-1.08941	0	-0.0487794	1.05689	3.86983
1	2	1	16:10	17_62	Four	4.59609	-0.80216	-2.76416	1.3333	1.26826	2.09751	5.17061	1.15445	1.23574	0.0325196	-3.98365	-1.08941	0	-0.0487794	1.05689	3.86983
1	3	1	16:10	17_62	Four	4.92129	-0.715431	-2.76416	1.3333	1.26826	2.09751	5.17061	1.15445	1.23574	0.0325196	-3.98365	-1.08941	0	-0.0487794	1.05689	3.86983
1	4	1	16:10	17_62	Four	4.67196	-0.585352	-2.76416	1.3333	1.26826	2.09751	5.17061	1.15445	1.23574	0.0325196	-3.98365	-1.08941	0	-0.0487794	1.05689	3.86983
1	1	1	16:20	17_62	Four	4.87794	-0.823819	-2.76416	1.3333	1.26826	2.09751	5.17061	1.15445	1.23574	0.0325196	-3.98365	-1.08941	0	-0.0487794	1.05689	3.86983
1	2	1	16:20	17_62	Four	4.59609	-0.80216	-2.76416	1.3333	1.26826	2.09751	5.17061	1.15445	1.23574	0.0325196	-3.98365	-1.08941	0	-0.0487794	1.05689	3.86983
1	3	1	16:20	17_62	Four	4.92129	-0.715431	-2.76416	1.3333	1.26826	2.09751	5.17061	1.15445	1.23574	0.0325196	-3.98365	-1.08941	0	-0.0487794	1.05689	3.86983
1	4	1	16:20	17_62	Four	4.67196	-0.585352	-2.76416	1.3333	1.26826	2.09751	5.17061	1.15445	1.23574	0.0325196	-3.98365	-1.08941	0	-0.0487794	1.05689	3.86983
1	1	1	16:30	17_62	Four	4.87794	-0.823819	-2.76416	1.3333	1.26826	2.09751	5.17061	1.15445	1.23574	0.0325196	-3.98365	-1.08941	0	-0.0487794	1.05689	3.86983
1	2	1	16:30	17_62	Four	4.59609	-0.80216	-2.76416	1.3333	1.26826	2.09751	5.17061	1.15445	1.23574	0.0325196	-3.98365	-1.08941	0	-0.0487794	1.05689	3.86983
1	3	1	16:30	17_62	Four	4.92129	-0.715431	-2.76416	1.3333	1.26826	2.09751	5.17061	1.15445	1.23574	0.0325196	-3.98365	-1.08941	0	-0.0487794	1.05689	3.86983
1	4	1	16:30	17_62	Four	4.67196	-0.585352	-2.76416	1.3333	1.26826	2.09751	5.17061	1.15445	1.23574	0.0325196	-3.98365	-1.08941	0	-0.0487794	1.05689	3.86983
1	1	1	16:40	17_62	Four	4.87794	-0.823819	-2.76416	1.3333	1.26826	2.09751	5.17061	1.15445	1.23574	0.0325196	-3.98365	-1.08941	0	-0.0487794	1.05689	3.86983
1	2	1	16:40	17_62	Four	4.59609	-0.80216	-2.76416	1.3333	1.26826	2.09751	5.17061	1.15445	1.23574	0.0325196	-3.98365	-1.08941	0	-0.0487794	1.05689	3.86983
1	3	1	16:40	17_62	Four	4.92129	-0.715431	-2.76416	1.3333	1.26826	2.09751	5.17061	1.15445	1.23574	0.0325196	-3.98365	-1.08941	0	-0.0487794	1.05689	3.86983
1	4	1	16:40	17_62	Four	4.67196	-0.585352	-2.76416	1.3333	1.26826	2.09751	5.17061	1.15445	1.23574	0.0325196	-3.98365	-1.08941	0	-0.0487794	1.05689	3.86983
1	1	1	16:50	17_62	Four	4.87794	-0.823819	-2.76416	1.3333	1.26826	2.09751	5.17061	1.15445	1.23574	0.0325196	-3.98365	-1.08941	0	-0.0487794	1.05689	3.86983
1	2	1	16:50	17_62	Four	4.59609	-0.80216	-2.76416	1.3333	1.26826	2.09751	5.17061	1.15445	1.23574	0.0325196	-3.98365	-1.08941	0	-0.0487794	1.05689	3.86983
1	3	1	16:50	17_62	Four	4.85625	-0.531142	-2.76416	1.3333	1.26826	2.09751	5.17061	1.15445	1.23574	0.0325196	-3.98365	-1.08941	0	-0.0487794	1.05689	3.86983
1	4	1	16:50	17_62	Four	4.9755	-0.368544	-2.76416	1.3333	1.26826	2.09751	5.17061	1.15445	1.23574	0.0325196	-3.98365	-1.08941	0	-0.0487794	1.05689	3.86983
1	1	1	17:0	17_62	Four	4.87794	-0.823819	-2.76416	1.3333	1.26826	2.09751	5.17061	1.15445	1.23574	0.0325196	-3.98365	-1.08941	0	-0.0487794	1.05689	3.86983
1	2	1	17:0	17_62	Four	4.59609	-0.80216	-2.76416	1.3333	1.26826	2.09751	5.17061	1.15445	1.23574	0.0325196	-3.98365	-1.08941	0	-0.0487794	1.05689	3.86983
1	3	1	17:0	17_62	Four	4.85625	-0.531142	-2.76416	1.3333	1.26826	2.09751	5.17061	1.15445	1.23574	0.0325196	-3.98365	-1.08941	0	-0.0487794	1.05689	3.86983
1	4	1	17:0	17_62	Four	4.9755	-0.368544	-2.76416	1.3333	1.26826	2.09751	5.17061	1.15445	1.23574	0.0325196	-3.98365	-1.08941	0	-0.0487794	1.05689	3.86983
1	1	1	17:10	17_62	Four	4.87794	-0.823819	-2.76416	1.3333	1.26826	2.09751	5.17061	1.15445	1.23574	0.0325196	-3.98365	-1.08941	0	-0.0487794	1.05689	3.86983
1	2	1	17:10	17_62	Four	4.59609	-0.80216	-2.76416	1.3333	1.26826	2.09751	5.17061	1.15445	1.23574	0.0325196	-3.98365	-1.08941	0	-0.0487794	1.05689	3.86983
1	3	1	17:10	17_62	Four	4.6503	-0.596181	-2.76416	1.3333	1.26826	2.09751	5.17061	1.15445	1.23574	0.0325196	-3.98365	-1.08941	0	-0.0487794	1.05689	3.86983
1	4	1	17:10	17_62	Four	4.9755	-0.368544	-2.76416	1.3333	1.26826	2.09751	5.17061	1.15445	1.23574	0.0325196	-3.98365	-1.08941	0	-0.0487794	1.05689	3.86983
1	1	1	17:20	17_62	Four	4.87794	-0.823819	-2.76416	1.3333	1.26826	2.09751	5.17061	1.15445	1.23574	0.0325196	-3.98365	-1.08941	0	-0.0487794	1.05689	3.86983
1	2	1	17:20	17_62	Four	4.59609	-0.80216	-2.76416	1.3333	1.26826	2.09751	5.17061	1.15445	1.23574	0.0325196	-3.98365	-1.08941	0	-0.0487794	1.05689	3.86983
1	3	1	17:20	17_62	Four	4.6503	-0.596181	-2.76416	1.3333	1.26826	2.09751	5.17061	1.15445	1.23574	0.0325196	-3.98365	-1.08941	0	-0.0487794	1.05689	3.86983
1	4	1	17:20	17_62	Four	4.9755	-0.368544	-2.76416	1.3333	1.26826	2.09751	5.17061	1.15445	1.23574	0.0325196	-3.98365	-1.08941	0	-0.0487794	1.05689	3.86983
1	1	1	17:30	17_62	Four	4.87794	-0.823819	-2.76416	1.3333	1.26826	2.09751	5.17061	1.15445	1.23574	0.0325196	-3.98365	-1.08941	0	-0.0487794	1.05689	3.86983
1	2	1	17:30	17_62	Four	4.59609	-0.80216	-2.76416	1.3333	1.26826	2.09751	5.17061	1.15445	1.23574	0.0325196	-3.98365	-1.08941	0	-0.0487794	1.05689	3.86983
1	3	1	17:30	17_62	Four	4.6503	-0.596181	-2.76416	1.3333	1.26826	2.09751	5.17061	1.15445	1.23574	0.0325196	-3.98365	-1.08941	0	-0.0487794	1.05689	3.86983
1	4	1	17:30	17_62	Four	4.9755	-0.368544	-2.76416	1.3333	1.26826	2.09751	5.17061	1.15445	1.23574	0.0325196	-3.98365	-1.08941	0	-0.0487794	1.05689	3.86983
1	1	1	17:40	17_62	Four	4.87794	-0.823819	-2.76416	1.3333	1.26826	2.09751	5.17061	1.15445	1.23574	0.0325196	-3.98365	-1.08941	0	-0.0487794	1.05689	3.86983
1	2	1	17:40	17_62	Four	4.59609	-0.80216	-2.76416	1.3333	1.26826	2.09751	5.17061	1.15445	1.23574	0.0325196	-3.98365	-1.08941	0	-0.0487794	1.05689	3.86983
1	3	1	17:40	17_62	Four	4.6503	-0.596181	-2.76416	1.3333	1.26826	2.09751	5.17061	1.15445	1.23574	0.0325196	-3.98365	-1.08941	0	-0.0487794	1.05689	3.86983
1	4	1	17:40	17_62	Four	4.96463	-0.411926	-2.76416	1.3333	1.26826	2.09751	5.17061	1.15445	1.23574	0.0325196	-3.98365	-1.08941	0	-0.0487794	1.05689	3.86983
1	1	1	17:50	17_62	Four	4.87794	-0.823819	-2.76416	1.3333	1.26826	2.09751	5.17061	1.15445	1.23574	0.0325196	-3.98365	-1.08941	0	-0.0487794	1.05689	3.86983
1	2	1	17:50	17_62	Four	4.59609	-0.80216	-2.76416	1.3333	1.26826	2.09751	5.17061	1.15445	1.23574	0.0325196	-3.98365	-1.08941	0	-0.0487794	1.05689	3.86983
1	3	1	17:50	17_62	Four	4.59609	-0.650392	-2.76416	1.3333	1.26826	2.09751	5.17061	1.15445	1.23574	0.0325196	-3.98365	-1.08941	0	-0.0487794	1.05689	3.86983
1	4	1	17:50	17_62	Four	4.92129	-0.531142	-2.76416	1.3333	1.26826	2.09751	5.17061	1.15445	1.23574	0.0325196	-3.98365	-1.08941	0	-0.0487794	1.05689	3.86983
1	1	1	18:0	17_62	Four	4.87794	-0.823819	-2.76416	1.3333	1.26826	2.09751	5.17061	1.15445	1.23574	0.0325196	-3.98365	-1.08941	0	-0.0487794	1.05689	3.86983
1	2	1	18:0	17_62	Four	4.59609	-0.80216	-2.76416	1.3333	1.26826	2.09751	5.17061	1.15445	1.23574	0.0325196	-3.98365	-1.08941	0	-0.0487794	1.05689	3.86983
1	3	1	18:0	17_62	Four	4.59609	-0.650392	-2.76416	1.3333	1.26826	2.09751	5.17061	1.15445	1.23574	0.0325196	-3.98365	-1.08941	0	-0.0487794	1.05689	3.86983
1	4	1	18:0	17_62	Four	4.92129	-0.531142	-2.76416	1.3333	1.26826	2.09751	5.17061	1.15445	1.23574	0.0325196	-3.98365	-1.08941	0	-0.0487794	1.05689	3.86983
1	1	1	18:10	17_62	Four	4.82373	-0.878029	-2.76416	1.3333	1.26826	2.09751	5.17061	1.15445	1.23574	0.0325196	-3.98365	-1.08941	0	-0.0487794	1.05689	3.86983
1	2	1	18:10	17_62	Four	4.62861	-0.878029	-2.76416	1.3333	1.26826	2.09751	5.17061	1.15445	1.23574	0.0325196	-3.98365	-1.08941	0	-0.0487794	1.05689	3.86983
1	3	1	18:10	17_62	Four	4.46601	-0.661221	-2.76416	1.3333	1.26826	2.09751	5.17061	1.15445	1.23574	0.0325196	-3.98365	-1.08941	0	-0.0487794	1.05689	3.86983
1	4	1	18:10	17_62	Four	4.92129	-0.704602	-2.76416	1.3333	1.26826	2.09751	5.17061	1.15445	1.23574	0.0325196	-3.98365	-1.08941	0	-0.0487794	1.05689	3.86983
1	1	1	18:20	17_62	Four	4.82373	-0.878029	-2.76416	1.3333	1.26826	2.09751	5.17061	1.15445	1.23574	0.0325196	-3.98365	-1.08941	0	-0.0487794	1.05689	3.86983
1	2	1	18:20	17_62	Four	4.62861	-0.878029	-2.76416	1.3333	1.26826	2.09751	5.17061	1.15445	1.23574	0.0325196	-3.98365	-1.08941	0	-0.0487794	1.05689	3.86983
1	3	1	18:20	17_62	Four	4.46601	-0.661221	-2.76416	1.3333	1.26826	2.09751	5.17061	1.15445	1.23574	0.0325196	-3.98365	-1.08941	0	-0.0487794	1.05689	3.86983
1	4	1	18:20	17_62	Four	4.92129	-0.704602	-2.76416	1.3333	1.26826	2.09751	5.17061	1.15445	1.23574	0.0325196	-3.98365	-1.08941	0	-0.0487794	1.05689	3.86983
1	1	1	18:30	17_62	Four	4.82373	-0.878029	-2.76416	1.3333	1.26826	2.09751	5.17061	1.15445	1.23574	0.0325196	-3.98365	-1.08941	0	-0.0487794	1.05689	3.86983
1	2	1	18:30	17_62	Four	4.62861	-0.878029	-2.76416	1.3333	1.26826	2.09751	5.17061	1.15445	1.23574	0.0325196	-3.98365	-1.08941	0	-0.0487794	1.05689	3.86983
1	3	1	18:30	17_62	Four	4.46601	-0.661221	-2.76416	1.3333	1.26826	2.09751	5.17061	1.15445	1.23574	0.0325196	-3.98365	-1.08941	0	-0.0487794	1.05689	3.86983
1	4	1	18:30	17_62	Four	4.87794	-0.498623	-2.76416	1.3333	1.26826	2.09751	5.17061	1.15445	1.23574	0.0325196	-3.98365	-1.08941	0	-0.0487794	1.05689	3.86983
1	1	1	18:40	17_62	Four	4.82373	-0.878029	-2.76416	1.3333	1.26826	2.09751	5.17061	1.15445	1.23574	0.0325196	-3.98365	-1.08941	0	-0.0487794	1.05689	3.86983
1	2	1	18:40	17_62	Four	4.62861	-0.878029	-2.76416	1.3333	1.26826	2.09751	5.17061	1.15445	1.23574	0.0325196	-3.98365	-1.08941	0	-0.0487794	1.05689	3.86983
1	3	1	18:40	17_62	Four	4.46601	-0.661221	-2.76416	1.3333	1.26826	2.09751	5.17061	1.15445	1.23574	0.0325196	-3.98365	-1.08941	0	-0.0487794	1.05689	3.86983
1	4	1	18:40	17_62	Four	4.8129	-0.509484	-2.76416	1.3333	1.26826	2.09751	5.17061	1.15445	1.23574	0.0325196	-3.98365	-1.08941	0	-0.0487794	1.05689	3.86983
1	1	1	18:50	17_62	Four	4.82373	-0.878029	-2.76416	1.3333	1.26826	2.09751	5.17061	1.15445	1.23574	0.0325196	-3.98365	-1.08941	0	-0.0487794	1.05689	3.86983
1	2	1	18:50	17_62	Four	4.62861	-0.878029	-2.76416	1.3333	1.26826	2.09751	5.17061	1.15445	1.23574	0.0325196	-3.98365	-1.08941	0	-0.0487794	1.05689	3.86983
1	3	1	18:50	17_62	Four	4.46601	-0.661221	-2.76416	1.3333	1.26826	2.09751	5.17061	1.15445	1.23574	0.0325196	-3.98365	-1.08941	0	-0.0487794	1.05689	3.86983
1	4	1	18:50	17_62	Four	4.8129	-0.509484	-2.76416	1.3333	1.26826	2.09751	5.17061	1.15445	1.23574	0.0325196	-3.98365	-1.08941	0	-0.0487794	1.05689	3.86983
1	1	1	19:0	17_62	Four	4.82373	-0.878029	-2.76416	1.3333	1.26826	2.09751	5.17061	1.15445	1.23574	0.0325196	-3.98365	-1.08941	0	-0.0487794	1.05689	3.86983
1	2	1	19:0	17_62	Four	4.69365	-0.80216	-2.76416	1.3333	1.26826	2.09751	5.17061	1.15445	1.23574	0.0325196	-3.98365	-1.08941	0	-0.0487794	1.05689	3.86983
1	3	1	19:0	17_62	Four	4.46601	-0.661221	-2.76416	1.3333	1.26826	2.09751	5.17061	1.15445	1.23574	0.0325196	-3.98365	-1.08941	0	-0.0487794	1.05689	3.86983
1	4	1	19:0	17_62	Four	4.94298	-0.661221	-2.76416	1.3333	1.26826	2.09751	5.17061	1.15445	1.23574	0.0325196	-3.98365	-1.08941	0	-0.0487794	1.05689	3.86983
1	1	1	19:10	17_62	Four	4.82373	-0.878029	-2.76416	1.3333	1.26826	2.09751	5.17061	1.15445	1.23574	0.0325196	-3.98365	-1.08941	0	-0.0487794	1.05689	3.86983
1	2	1	19:10	17_62	Four	4.69365	-0.80216	-2.76416	1.3333	1.26826	2.09751	5.17061	1.15445	1.23574	0.0325196	-3.98365	-1.08941	0	-0.0487794	1.05689	3.86983
1	3	1	19:10	17_62	Four	4.46601	-0.661221	-2.76416	1.3333	1.26826	2.09751	5.17061	1.15445	1.23574	0.0325196	-3.98365	-1.08941	0	-0.0487794	1.05689	3.86983
1	4	1	19:10	17_62	Four	4.94298	-0.661221	-2.76416	1.3333	1.26826	2.09751	5.17061	1.15445	1.23574	0.0325196	-3.98365	-1.08941	0	-0.0487794	1.05689	3.86983
1	1	1	19:20	17_62	Four	4.82373	-0.878029	-2.76416	1.3333	1.26826	2.09751	5.17061	1.15445	1.23574	0.0325196	-3.98365	-1.08941	0	-0.0487794	1.05689	3.86983
1	2	1	19:20	17_62	Four	4.69365	-0.80216	-2.76416	1.3333	1.26826	2.09751	5.17061	1.15445	1.23574	0.0325196	-3.98365	-1.08941	0	-0.0487794	1.05689	3.86983
1	3	1	19:20	17_62	Four	4.46601	-0.661221	-2.76416	1.3333	1.26826	2.09751	5.17061	1.15445	1.23574	0.0325196	-3.98365	-1.08941	0	-0.0487794	1.05689	3.86983
1	4	1	19:20	17_62	Four	4.94298	-0.661221	-2.76416	1.3333	1.26826	2.09751	5.17061	1.15445	1.23574	0.0325196	-3.98365	-1.08941	0	-0.0487794	1.05689	3.86983
1	1	1	19:30	17_62	Four	4.82373	-0.878029	-2.76416	1.3333	1.26826	2.09751	5.17061	1.15445	1.23574	0.0325196	-3.98365	-1.08941	0	-0.0487794	1.05689	3.86983
1	2	1	19:30	17_62	Four	4.69365	-0.80216	-2.76416	1.3333	1.26826	2.09751	5.17061	1.15445	1.23574	0.0325196	-3.98365	-1.08941	0	-0.0487794	1.05689	3.86983
1	3	1	19:30	17_62	Four	4.63944	-0.617872	-2.76416	1.3333	1.26826	2.09751	5.17061	1.15445	1.23574	0.0325196	-3.98365	-1.08941	0	-0.0487794	1.05689	3.86983
1	4	1	19:30	17_62	Four	4.92129	-0.531142	-2.76416	1.3333	1.26826	2.09751	5.17061	1.15445	1.23574	0.0325196	-3.98365	-1.08941	0	-0.0487794	1.05689	3.86983
1	1	1	19:40	17_62	Four	4.82373	-0.878029	-2.76416	1.3333	1.26826	2.09751	5.17061	1.15445	1.23574	0.0325196	-3.98365	-1.08941	0	-0.0487794	1.05689	3.86983
1	2	1	19:40	17_62	Four	4.69365	-0.80216	-2.76416	1.3333	1.26826	2.09751	5.17061	1.15445	1.23574	0.0325196	-3.98365	-1.08941	0	-0.0487794	1.05689	3.86983
1	3	1	19:40	17_62	Four	4.63944	-0.617872	-2.76416	1.3333	1.26826	2.09751	5.17061	1.15445	1.23574	0.0325196	-3.98365	-1.08941	0	-0.0487794	1.05689	3.86983
1	4	1	19:40	17_62	Four	4.92129	-0.531142	-2.76416	1.3333	1.26826	2.09751	5.17061	1.15445	1.23574	0.0325196	-3.98365	-1.08941	0	-0.0487794	1.05689	3.86983
1	1	1	19:50	17_62	Four	4.82373	-0.878029	-2.76416	1.3333	1.26826	2.09751	5.17061	1.15445	1.23574	0.0325196	-3.98365	-1.08941	0	-0.0487794	1.05689	3.86983
1	2	1	19:50	17_62	Four	4.69365	-0.80216	-2.76416	1.3333	1.26826	2.09751	5.17061	1.15445	1.23574	0.0325196	-3.98365	-1.08941	0	-0.0487794	1.05689	3.86983
1	3	1	19:50	17_62	Four	4.63944	-0.617872	-2.76416	1.3333	1.26826	2.09751	5.17061	1.15445	1.23574	0.0325196	-3.98365	-1.08941	0	-0.0487794	1.05689	3.86983
1	4	1	19:50	17_62	Four	4.92129	-0.531142	-2.76416	1.3333	1.26826	2.09751	5.17061	1.15445	1.23574	0.0325196	-3.98365	-1.08941	0	-0.0487794	1.05689	3.86983
1	1	1	20:0	17_62	Four	4.82373	-0.932239	-2.76416	1.3333	1.26826	2.09751	5.17061	1.15445	1.23574	0.0325196	-3.98365	-1.08941	0	-0.0487794	1.05689	3.86983
1	2	1	20:0	17_62	Four	4.69365	-0.80216	-2.76416	1.3333	1.26826	2.09751	5.17061	1.15445	1.23574	0.0325196	-3.98365	-1.08941	0	-0.0487794	1.05689	3.86983
1	3	1	20:0	17_62	Four	4.83456	-0.531142	-2.76416	1.3333	1.26826	2.09751	5.17061	1.15445	1.23574	0.0325196	-3.98365	-1.08941	0	-0.0487794	1.05689	3.86983
1	4	1	20:0	17_62	Four	4.95381	-0.72626	-2.76416	1.3333	1.26826	2.09751	5.17061	1.15445	1.23574	0.0325196	-3.98365	-1.08941	0	-0.0487794	1.05689	3.86983
1	1	1	20:10	17_62	Four	4.82373	-0.932239	-2.76416	1.3333	1.26826	2.09751	5.17061	1.15445	1.23574	0.0325196	-3.98365	-1.08941	0	-0.0487794	1.05689	3.86983
1	2	1	20:10	17_62	Four	4.69365	-0.80216	-2.76416	1.3333	1.26826	2.09751	5.17061	1.15445	1.23574	0.0325196	-3.98365	-1.08941	0	-0.0487794	1.05689	3.86983
1	3	1	20:10	17_62	Four	4.83456	-0.531142	-2.76416	1.3333	1.26826	2.09751	5.17061	1.15445	1.23574	0.0325196	-3.98365	-1.08941	0	-0.0487794	1.05689	3.86983
1	4	1	20:10	17_62	Four	4.95381	-0.72626	-2.76416	1.3333	1.26826	2.09751	5.17061	1.15445	1.23574	0.0325196	-3.98365	-1.08941	0	-0.0487794	1.05689	3.86983
1	1	1	20:20	17_62	Four	4.82373	-0.932239	-2.76416	1.3333	1.26826	2.09751	5.17061	1.15445	1.23574	0.0325196	-3.98365	-1.08941	0	-0.0487794	1.05689	3.86983
1	2	1	20:20	17_62	Four	4.76952	-0.650392	-2.76416	1.3333	1.26826	2.09751	5.17061	1.15445	1.23574	0.0325196	-3.98365	-1.08941	0	-0.0487794	1.05689	3.86983
1	3	1	20:20	17_62	Four	4.83456	-0.531142	-2.76416	1.3333	1.26826	2.09751	5.17061	1.15445	1.23574	0.0325196	-3.98365	-1.08941	0	-0.0487794	1.05689	3.86983
1	4	1	20:20	17_62	Four	4.95381	-0.72626	-2.76416	1.3333	1.26826	2.09751	5.17061	1.15445	1.23574	0.0325196	-3.98365	-1.08941	0	-0.0487794	1.05689	3.86983
1	1	1	20:30	17_62	Four	4.82373	-0.932239	-2.76416	1.3333	1.26826	2.09751	5.17061	1.15445	1.23574	0.0325196	-3.98365	-1.08941	0	-0.0487794	1.05689	3.86983
1	2	1	20:30	17_62	Four	4.76952	-0.650392	-2.76416	1.3333	1.26826	2.09751	5.17061	1.15445	1.23574	0.0325196	-3.98365	-1.08941	0	-0.0487794	1.05689	3.86983
1	3	1	20:30	17_62	Four	4.83456	-0.531142	-2.76416	1.3333	1.26826	2.09751	5.17061	1.15445	1.23574	0.0325196	-3.98365	-1.08941	0	-0.0487794	1.05689	3.86983
1	4	1	20:30	17_62	Four	4.95381	-0.72626	-2.76416	1.3333	1.26826	2.09751	5.17061	1.15445	1.23574	0.0325196	-3.98365	-1.08941	0	-0.0487794	1.05689	3.86983
1	1	1	20:40	17_62	Four	4.82373	-0.932239	-2.76416	1.3333	1.26826	2.09751	5.17061	1.15445	1.23574	0.0325196	-3.98365	-1.08941	0	-0.0487794	1.05689	3.86983
1	2	1	20:40	17_62	Four	4.76952	-0.650392	-2.76416	1.3333	1.26826	2.09751	5.17061	1.15445	1.23574	0.0325196	-3.98365	-1.08941	0	-0.0487794	1.05689	3.86983
1	3	1	20:40	17_62	Four	4.83456	-0.531142	-2.76416	1.3333	1.26826	2.09751	5.17061	1.15445	1.23574	0.0325196	-3.98365	-1.08941	0	-0.0487794	1.05689	3.86983
1	4	1	20:40	17_62	Four	4.95381	-0.72626	-2.76416	1.3333	1.26826	2.09751	5.17061	1.15445	1.23574	0.0325196	-3.98365	-1.08941	0	-0.0487794	1.05689	3.86983
1	1	1	20:50	17_62	Four	4.82373	-0.932239	-2.76416	1.3333	1.26826	2.09751	5.17061	1.15445	1.23574	0.0325196	-3.98365	-1.08941	0	-0.0487794	1.05689	3.86983
1	2	1	20:50	17_62	Four	4.70448	-0.672082	-2.76416	1.3333	1.26826	2.09751	5.17061	1.15445	1.23574	0.0325196	-3.98365	-1.08941	0	-0.0487794	1.05689	3.86983
1	3	1	20:50	17_62	Four	4.83456	-0.531142	-2.76416	1.3333	1.26826	2.09751	5.17061	1.15445	1.23574	0.0325196	-3.98365	-1.08941	0	-0.0487794	1.05689	3.86983
1	4	1	20:50	17_62	Four	4.95381	-0.72626	-2.76416	1.3333	1.26826	2.09751	5.17061	1.15445	1.23574	0.0325196	-3.98365	-1.08941	0	-0.0487794	1.05689	3.86983
1	1	1	21:0	17_62	Four	4.82373	-0.932239	-2.76416	1.3333	1.26826	2.09751	5.17061	1.15445	1.23574	0.0325196	-3.98365	-1.08941	0	-0.0487794	1.05689	3.86983
1	2	1	21:0	17_62	Four	4.70448	-0.672082	-2.76416	1.3333	1.26826	2.09751	5.17061	1.15445	1.23574	0.0325196	-3.98365	-1.08941	0	-0.0487794	1.05689	3.86983
1	3	1	21:0	17_62	Four	4.83456	-0.531142	-2.76416	1.3333	1.26826	2.09751	5.17061	1.15445	1.23574	0.0325196	-3.98365	-1.08941	0	-0.0487794	1.05689	3.86983
1	4	1	21:0	17_62	Four	4.95381	-0.72626	-2.76416	1.3333	1.26826	2.09751	5.17061	1.15445	1.23574	0.0325196	-3.98365	-1.08941	0	-0.0487794	1.05689	3.86983
1	1	1	21:10	17_62	Four	4.82373	-0.932239	-2.76416	1.3333	1.26826	2.09751	5.17061	1.15445	1.23574	0.0325196	-3.98365	-1.08941	0	-0.0487794	1.05689	3.86983
1	2	1	21:10	17_62	Four	4.70448	-0.672082	-2.76416	1.3333	1.26826	2.09751	5.17061	1.15445	1.23574	0.0325196	-3.98365	-1.08941	0	-0.0487794	1.05689	3.86983
1	3	1	21:10	17_62	Four	4.83456	-0.531142	-2.76416	1.3333	1.26826	2.09751	5.17061	1.15445	1.23574	0.0325196	-3.98365	-1.08941	0	-0.0487794	1.05689	3.86983
1	4	1	21:10	17_62	Four	4.95381	-0.72626	-2.76416	1.3333	1.26826	2.09751	5.17061	1.15445	1.23574	0.0325196	-3.98365	-1.08941	0	-0.0487794	1.05689	3.86983
1	1	1	21:20	17_62	Four	4.82373	-0.932239	-2.76416	1.3333	1.26826	2.09751	5.17061	1.15445	1.23574	0.0325196	-3.98365	-1.08941	0	-0.0487794	1.05689	3.86983
1	2	1	21:20	17_62	Four	4.70448	-0.672082	-2.76416	1.3333	1.26826	2.09751	5.17061	1.15445	1.23574	0.0325196	-3.98365	-1.08941	0	-0.0487794	1.05689	3.86983
1	3	1	21:20	17_62	Four	4.83456	-0.531142	-2.76416	1.3333	1.26826	2.09751	5.17061	1.15445	1.23574	0.0325196	-3.98365	-1.08941	0	-0.0487794	1.05689	3.86983
1	4	1	21:20	17_62	Four	4.95381	-0.72626	-2.76416	1.3333	1.26826	2.09751	5.17061	1.15445	1.23574	0.0325196	-3.98365	-1.08941	0	-0.0487794	1.05689	3.86983
1	1	1	21:30	17_62	Four	4.82373	-0.932239	-2.76416	1.3333	1.26826	2.09751	5.17061	1.15445	1.23574	0.0325196	-3.98365	-1.08941	0	-0.0487794	1.05689	3.86983
1	2	1	21:30	17_62	Four	4.59609	-0.628701	-2.76416	1.3333	1.26826	2.09751	5.17061	1.15445	1.23574	0.0325196	-3.98365	-1.08941	0	-0.0487794	1.05689	3.86983
1	3	1	21:30	17_62	Four	4.83456	-0.531142	-2.76416	1.3333	1.26826	2.09751	5.17061	1.15445	1.23574	0.0325196	-3.98365	-1.08941	0	-0.0487794	1.05689	3.86983
1	4	1	21:30	17_62	Four	4.95381	-0.72626	-2.76416	1.3333	1.26826	2.09751	5.17061	1.15445	1.23574	0.0325196	-3.98365	-1.08941	0	-0.0487794	1.05689	3.86983
1	1	1	21:40	17_62	Four	4.82373	-0.932239	-2.76416	1.3333	1.26826	2.09751	5.17061	1.15445	1.23574	0.0325196	-3.98365	-1.08941	0	-0.0487794	1.05689	3.86983
1	2	1	21:40	17_62	Four	4.59609	-0.628701	-2.76416	1.3333	1.26826	2.09751	5.17061	1.15445	1.23574	0.0325196	-3.98365	-1.08941	0	-0.0487794	1.05689	3.86983
1	3	1	21:40	17_62	Four	4.95381	-0.476965	-2.76416	1.3333	1.26826	2.09751	5.17061	1.15445	1.23574	0.0325196	-3.98365	-1.08941	0	-0.0487794	1.05689	3.86983
1	4	1	21:40	17_62	Four	4.95381	-0.72626	-2.76416	1.3333	1.26826	2.09751	5.17061	1.15445	1.23574	0.0325196	-3.98365	-1.08941	0	-0.0487794	1.05689	3.86983
1	1	1	21:50	17_62	Four	4.82373	-0.932239	-2.76416	1.3333	1.26826	2.09751	5.17061	1.15445	1.23574	0.0325196	-3.98365	-1.08941	0	-0.0487794	1.05689	3.86983
1	2	1	21:50	17_62	Four	4.59609	-0.628701	-2.76416	1.3333	1.26826	2.09751	5.17061	1.15445	1.23574	0.0325196	-3.98365	-1.08941	0	-0.0487794	1.05689	3.86983
1	3	1	21:50	17_62	Four	4.95381	-0.476965	-2.76416	1.3333	1.26826	2.09751	5.17061	1.15445	1.23574	0.0325196	-3.98365	-1.08941	0	-0.0487794	1.05689	3.86983
1	4	1	21:50	17_62	Four	4.95381	-0.72626	-2.76416	1.3333	1.26826	2.09751	5.17061	1.15445	1.23574	0.0325196	-3.98365	-1.08941	0	-0.0487794	1.05689	3.86983
1	1	1	22:0	17_62	Four	4.82373	-0.932239	-2.76416	1.3333	1.26826	2.09751	5.17061	1.15445	1.23574	0.0325196	-3.98365	-1.08941	0	-0.0487794	1.05689	3.86983
1	2	1	22:0	17_62	Four	4.59609	-0.628701	-2.76416	1.3333	1.26826	2.09751	5.17061	1.15445	1.23574	0.0325196	-3.98365	-1.08941	0	-0.0487794	1.05689	3.86983
1	3	1	22:0	17_62	Four	4.95381	-0.476965	-2.76416	1.3333	1.26826	2.09751	5.17061	1.15445	1.23574	0.0325196	-3.98365	-1.08941	0	-0.0487794	1.05689	3.86983
1	4	1	22:0	17_62	Four	4.95381	-0.72626	-2.76416	1.3333	1.26826	2.09751	5.17061	1.15445	1.23574	0.0325196	-3.98365	-1.08941	0	-0.0487794	1.05689	3.86983
1	1	1	22:10	17_62	Four	4.82373	-0.986416	-2.76416	1.3333	1.26826	2.09751	5.17061	1.15445	1.23574	0.0325196	-3.98365	-1.08941	0	-0.0487794	1.05689	3.86983
1	2	1	22:10	17_62	Four	4.59609	-0.628701	-2.76416	1.3333	1.26826	2.09751	5.17061	1.15445	1.23574	0.0325196	-3.98365	-1.08941	0	-0.0487794	1.05689	3.86983
1	3	1	22:10	17_62	Four	4.95381	-0.476965	-2.76416	1.3333	1.26826	2.09751	5.17061	1.15445	1.23574	0.0325196	-3.98365	-1.08941	0	-0.0487794	1.05689	3.86983
1	4	1	22:10	17_62	Four	4.95381	-0.72626	-2.76416	1.3333	1.26826	2.09751	5.17061	1.15445	1.23574	0.0325196	-3.98365	-1.08941	0	-0.0487794	1.05689	3.86983
1	1	1	22:20	17_62	Four	4.82373	-0.986416	-2.76416	1.3333	1.26826	2.09751	5.17061	1.15445	1.23574	0.0325196	-3.98365	-1.08941	0	-0.0487794	1.05689	3.86983
1	2	1	22:20	17_62	Four	4.59609	-0.628701	-2.76416	1.3333	1.26826	2.09751	5.17061	1.15445	1.23574	0.0325196	-3.98365	-1.08941	0	-0.0487794	1.05689	3.86983
1	3	1	22:20	17_62	Four	4.95381	-0.476965	-2.76416	1.3333	1.26826	2.09751	5.17061	1.15445	1.23574	0.0325196	-3.98365	-1.08941	0	-0.0487794	1.05689	3.86983
1	4	1	22:20	17_62	Four	4.95381	-0.72626	-2.76416	1.3333	1.26826	2.09751	5.17061	1.15445	1.23574	0.0325196	-3.98365	-1.08941	0	-0.0487794	1.05689	3.86983
1	1	1	22:30	17_62	Four	4.82373	-0.986416	-2.76416	1.3333	1.26826	2.09751	5.17061	1.15445	1.23574	0.0325196	-3.98365	-1.08941	0	-0.0487794	1.05689	3.86983
1	2	1	22:30	17_62	Four	4.59609	-0.628701	-2.76416	1.3333	1.26826	2.09751	5.17061	1.15445	1.23574	0.0325196	-3.98365	-1.08941	0	-0.0487794	1.05689	3.86983
1	3	1	22:30	17_62	Four	4.95381	-0.476965	-2.76416	1.3333	1.26826	2.09751	5.17061	1.15445	1.23574	0.0325196	-3.98365	-1.08941	0	-0.0487794	1.05689	3.86983
1	4	1	22:30	17_62	Four	4.95381	-0.72626	-2.76416	1.3333	1.26826	2.09751	5.17061	1.15445	1.23574	0.0325196	-3.98365	-1.08941	0	-0.0487794	1.05689	3.86983
1	1	1	22:40	17_62	Four	4.82373	-0.986416	-2.76416	1.3333	1.26826	2.09751	5.17061	1.15445	1.23574	0.0325196	-3.98365	-1.08941	0	-0.0487794	1.05689	3.86983
1	2	1	22:40	17_62	Four	4.59609	-0.628701	-2.76416	1.3333	1.26826	2.09751	5.17061	1.15445	1.23574	0.0325196	-3.98365	-1.08941	0	-0.0487794	1.05689	3.86983
1	3	1	22:40	17_62	Four	4.95381	-0.476965	-2.76416	1.3333	1.26826	2.09751	5.17061	1.15445	1.23574	0.0325196	-3.98365	-1.08941	0	-0.0487794	1.05689	3.86983
1	4	1	22:40	17_62	Four	4.95381	-0.72626	-2.76416	1.3333	1.26826	2.09751	5.17061	1.15445	1.23574	0.0325196	-3.98365	-1.08941	0	-0.0487794	1.05689	3.86983
1	1	1	22:50	17_62	Four	4.82373	-0.986416	-2.76416	1.3333	1.26826	2.09751	5.17061	1.15445	1.23574	0.0325196	-3.98365	-1.08941	0	-0.0487794	1.05689	3.86983
1	2	1	22:50	17_62	Four	4.59609	-0.628701	-2.76416	1.3333	1.26826	2.09751	5.17061	1.15445	1.23574	0.0325196	-3.98365	-1.08941	0	-0.0487794	1.05689	3.86983
1	3	1	22:50	17_62	Four	4.95381	-0.476965	-2.76416	1.3333	1.26826	2.09751	5.17061	1.15445	1.23574	0.0325196	-3.98365	-1.08941	0	-0.0487794	1.05689	3.86983
1	4	1	22:50	17_62	Four	4.95381	-0.72626	-2.76416	1.3333	1.26826	2.09751	5.17061	1.15445	1.23574	0.0325196	-3.98365	-1.08941	0	-0.0487794	1.05689	3.86983
1	1	1	23:0	17_62	Four	4.76952	-1.37665	-2.76416	1.3333	1.26826	2.09751	5.17061	1.15445	1.23574	0.0325196	-3.98365	-1.08941	0	-0.0487794	1.05689	3.86983
1	2	1	23:0	17_62	Four	4.59609	-0.628701	-2.76416	1.3333	1.26826	2.09751	5.17061	1.15445	1.23574	0.0325196	-3.98365	-1.08941	0	-0.0487794	1.05689	3.86983
1	3	1	23:0	17_62	Four	4.95381	-0.476965	-2.76416	1.3333	1.26826	2.09751	5.17061	1.15445	1.23574	0.0325196	-3.98365	-1.08941	0	-0.0487794	1.05689	3.86983
1	4	1	23:0	17_62	Four	4.95381	-0.72626	-2.76416	1.3333	1.26826	2.09751	5.17061	1.15445	1.23574	0.0325196	-3.98365	-1.08941	0	-0.0487794	1.05689	3.86983
1	1	1	23:10	17_62	Four	4.76952	-1.37665	-2.76416	1.3333	1.26826	2.09751	5.17061	1.15445	1.23574	0.0325196	-3.98365	-1.08941	0	-0.0487794	1.05689	3.86983
1	2	1	23:10	17_62	Four	4.59609	-0.628701	-2.76416	1.3333	1.26826	2.09751	5.17061	1.15445	1.23574	0.0325196	-3.98365	-1.08941	0	-0.0487794	1.05689	3.86983
1	3	1	23:10	17_62	Four	4.95381	-0.476965	-2.76416	1.3333	1.26826	2.09751	5.17061	1.15445	1.23574	0.0325196	-3.98365	-1.08941	0	-0.0487794	1.05689	3.86983
1	4	1	23:10	17_62	Four	4.95381	-0.72626	-2.76416	1.3333	1.26826	2.09751	5.17061	1.15445	1.23574	0.0325196	-3.98365	-1.08941	0	-0.0487794	1.05689	3.86983
1	1	1	23:20	17_62	Four	4.76952	-1.37665	-2.76416	1.3333	1.26826	2.09751	5.17061	1.15445	1.23574	0.0325196	-3.98365	-1.08941	0	-0.0487794	1.05689	3.86983
1	2	1	23:20	17_62	Four	4.59609	-0.628701	-2.76416	1.3333	1.26826	2.09751	5.17061	1.15445	1.23574	0.0325196	-3.98365	-1.08941	0	-0.0487794	1.05689	3.86983
1	3	1	23:20	17_62	Four	4.95381	-0.476965	-2.76416	1.3333	1.26826	2.09751	5.17061	1.15445	1.23574	0.0325196	-3.98365	-1.08941	0	-0.0487794	1.05689	3.86983
1	4	1	23:20	17_62	Four	4.95381	-0.72626	-2.76416	1.3333	1.26826	2.09751	5.17061	1.15445	1.23574	0.0325196	-3.98365	-1.08941	0	-0.0487794	1.05689	3.86983
1	1	1	23:30	17_62	Four	4.76952	-1.37665	-2.76416	1.3333	1.26826	2.09751	5.17061	1.15445	1.23574	0.0325196	-3.98365	-1.08941	0	-0.0487794	1.05689	3.86983
1	2	1	23:30	17_62	Four	4.59609	-0.628701	-2.76416	1.3333	1.26826	2.09751	5.17061	1.15445	1.23574	0.0325196	-3.98365	-1.08941	0	-0.0487794	1.05689	3.86983
1	3	1	23:30	17_62	Four	4.95381	-0.476965	-2.76416	1.3333	1.26826	2.09751	5.17061	1.15445	1.23574	0.0325196	-3.98365	-1.08941	0	-0.0487794	1.05689	3.86983
1	4	1	23:30	17_62	Four	4.95381	-0.72626	-2.76416	1.3333	1.26826	2.09751	5.17061	1.15445	1.23574	0.0325196	-3.98365	-1.08941	0	-0.0487794	1.05689	3.86983
1	1	1	23:40	17_62	Four	4.76952	-1.37665	-2.76416	1.3333	1.26826	2.09751	5.17061	1.15445	1.23574	0.0325196	-3.98365	-1.08941	0	-0.0487794	1.05689	3.86983
1	2	1	23:40	17_62	Four	4.59609	-0.628701	-2.76416	1.3333	1.26826	2.09751	5.17061	1.15445	1.23574	0.0325196	-3.98365	-1.08941	0	-0.0487794	1.05689	3.86983
1	3	1	23:40	17_62	Four	4.95381	-0.476965	-2.76416	1.3333	1.26826	2.09751	5.17061	1.15445	1.23574	0.0325196	-3.98365	-1.08941	0	-0.0487794	1.05689	3.86983
1	4	1	23:40	17_62	Four	4.95381	-0.72626	-2.76416	1.3333	1.26826	2.09751	5.17061	1.15445	1.23574	0.0325196	-3.98365	-1.08941	0	-0.0487794	1.05689	3.86983
1	1	1	23:50	17_62	Four	4.76952	-1.37665	-2.76416	1.3333	1.26826	2.09751	5.17061	1.15445	1.23574	0.0325196	-3.98365	-1.08941	0	-0.0487794	1.05689	3.86983
1	2	1	23:50	17_62	Four	4.59609	-0.628701	-2.76416	1.3333	1.26826	2.09751	5.17061	1.15445	1.23574	0.0325196	-3.98365	-1.08941	0	-0.0487794	1.05689	3.86983
1	3	1	23:50	17_62	Four	4.95381	-0.476965	-2.76416	1.3333	1.26826	2.09751	5.17061	1.15445	1.23574	0.0325196	-3.98365	-1.08941	0	-0.0487794	1.05689	3.86983
1	4	1	23:50	17_62	Four	4.88877	-0.823819	-2.76416	1.3333	1.26826	2.09751	5.17061	1.15445	1.23574	0.0325196	-3.98365	-1.08941	0	-0.0487794	1.05689	3.86983
1	1	2	0:0	17_62	Four	4.76952	-1.37665	-2.76416	1.3333	1.26826	2.09751	5.17061	1.15445	1.23574	0.0325196	-3.98365	-1.08941	0	-0.0487794	1.05689	3.86983
1	2	2	0:0	17_62	Four	4.59609	-0.628701	-2.76416	1.3333	1.26826	2.09751	5.17061	1.15445	1.23574	0.0325196	-3.98365	-1.08941	0	-0.0487794	1.05689	3.86983
1	3	2	0:0	17_62	Four	4.95381	-0.476965	-2.76416	1.3333	1.26826	2.09751	5.17061	1.15445	1.23574	0.0325196	-3.98365	-1.08941	0	-0.0487794	1.05689	3.86983
1	4	2	0:0	17_62	Four	4.88877	-0.823819	-2.76416	1.3333	1.26826	2.09751	5.17061	1.15445	1.23574	0.0325196	-3.98365	-1.08941	0	-0.0487794	1.05689	3.86983
1	1	2	0:10	17_62	Four	4.76952	-1.37665	-2.76416	1.3333	1.26826	2.09751	5.17061	1.15445	1.23574	0.0325196	-3.98365	-1.08941	0	-0.0487794	1.05689	3.86983
1	2	2	0:10	17_62	Four	4.59609	-0.628701	-2.76416	1.3333	1.26826	2.09751	5.17061	1.15445	1.23574	0.0325196	-3.98365	-1.08941	0	-0.0487794	1.05689	3.86983
1	3	2	0:10	17_62	Four	4.95381	-0.476965	-2.76416	1.3333	1.26826	2.09751	5.17061	1.15445	1.23574	0.0325196	-3.98365	-1.08941	0	-0.0487794	1.05689	3.86983
1	4	2	0:10	17_62	Four	4.88877	-0.823819	-2.76416	1.3333	1.26826	2.09751	5.17061	1.15445	1.23574	0.0325196	-3.98365	-1.08941	0	-0.0487794	1.05689	3.86983
1	1	2	0:20	17_62	Four	4.76952	-1.37665	-2.76416	1.3333	1.26826	2.09751	5.17061	1.15445	1.23574	0.0325196	-3.98365	-1.08941	0	-0.0487794	1.05689	3.86983
1	2	2	0:20	17_62	Four	4.61778	-0.542004	-2.76416	1.3333	1.26826	2.09751	5.17061	1.15445	1.23574	0.0325196	-3.98365	-1.08941	0	-0.0487794	1.05689	3.86983
1	3	2	0:20	17_62	Four	4.95381	-0.476965	-2.76416	1.3333	1.26826	2.09751	5.17061	1.15445	1.23574	0.0325196	-3.98365	-1.08941	0	-0.0487794	1.05689	3.86983
1	4	2	0:20	17_62	Four	4.88877	-0.823819	-2.76416	1.3333	1.26826	2.09751	5.17061	1.15445	1.23574	0.0325196	-3.98365	-1.08941	0	-0.0487794	1.05689	3.86983
1	1	2	0:30	17_62	Four	4.76952	-1.37665	-2.76416	1.3333	1.26826	2.09751	5.17061	1.15445	1.23574	0.0325196	-3.98365	-1.08941	0	-0.0487794	1.05689	3.86983
1	2	2	0:30	17_62	Four	4.59609	-0.628701	-2.76416	1.3333	1.26826	2.09751	5.17061	1.15445	1.23574	0.0325196	-3.98365	-1.08941	0	-0.0487794	1.05689	3.86983
1	3	2	0:30	17_62	Four	4.95381	-0.476965	-2.76416	1.3333	1.26826	2.09751	5.17061	1.15445	1.23574	0.0325196	-3.98365	-1.08941	0	-0.0487794	1.05689	3.86983
1	4	2	0:30	17_62	Four	4.88877	-0.823819	-2.76416	1.3333	1.26826	2.09751	5.17061	1.15445	1.23574	0.0325196	-3.98365	-1.08941	0	-0.0487794	1.05689	3.86983
1	1	2	0:40	17_62	Four	4.76952	-1.37665	-2.76416	1.3333	1.26826	2.09751	5.17061	1.15445	1.23574	0.0325196	-3.98365	-1.08941	0	-0.0487794	1.05689	3.86983
1	2	2	0:40	17_62	Four	4.59609	-0.628701	-2.76416	1.3333	1.26826	2.09751	5.17061	1.15445	1.23574	0.0325196	-3.98365	-1.08941	0	-0.0487794	1.05689	3.86983
1	3	2	0:40	17_62	Four	4.88877	-0.466103	-2.76416	1.3333	1.26826	2.09751	5.17061	1.15445	1.23574	0.0325196	-3.98365	-1.08941	0	-0.0487794	1.05689	3.86983
1	4	2	0:40	17_62	Four	4.88877	-0.823819	-2.76416	1.3333	1.26826	2.09751	5.17061	1.15445	1.23574	0.0325196	-3.98365	-1.08941	0	-0.0487794	1.05689	3.86983
1	1	2	0:50	17_62	Four	4.83456	-1.01894	-2.76416	1.3333	1.26826	2.09751	5.17061	1.15445	1.23574	0.0325196	-3.98365	-1.08941	0	-0.0487794	1.05689	3.86983
1	2	2	0:50	17_62	Four	4.59609	-0.628701	-2.76416	1.3333	1.26826	2.09751	5.17061	1.15445	1.23574	0.0325196	-3.98365	-1.08941	0	-0.0487794	1.05689	3.86983
1	3	2	0:50	17_62	Four	4.88877	-0.466103	-2.76416	1.3333	1.26826	2.09751	5.17061	1.15445	1.23574	0.0325196	-3.98365	-1.08941	0	-0.0487794	1.05689	3.86983
1	4	2	0:50	17_62	Four	4.88877	-0.823819	-2.76416	1.3333	1.26826	2.09751	5.17061	1.15445	1.23574	0.0325196	-3.98365	-1.08941	0	-0.0487794	1.05689	3.86983
1	1	2	1:0	17_62	Four	4.83456	-1.01894	-2.76416	1.3333	1.26826	2.09751	5.17061	1.15445	1.23574	0.0325196	-3.98365	-1.08941	0	-0.0487794	1.05689	3.86983
1	2	2	1:0	17_62	Four	4.59609	-0.628701	-2.76416	1.3333	1.26826	2.09751	5.17061	1.15445	1.23574	0.0325196	-3.98365	-1.08941	0	-0.0487794	1.05689	3.86983
1	3	2	1:0	17_62	Four	4.88877	-0.466103	-2.76416	1.3333	1.26826	2.09751	5.17061	1.15445	1.23574	0.0325196	-3.98365	-1.08941	0	-0.0487794	1.05689	3.86983
1	4	2	1:0	17_62	Four	4.88877	-0.823819	-2.76416	1.3333	1.26826	2.09751	5.17061	1.15445	1.23574	0.0325196	-3.98365	-1.08941	0	-0.0487794	1.05689	3.86983
1	1	2	1:10	17_62	Four	4.83456	-1.01894	-2.76416	1.3333	1.26826	2.09751	5.17061	1.15445	1.23574	0.0325196	-3.98365	-1.08941	0	-0.0487794	1.05689	3.86983
1	2	2	1:10	17_62	Four	4.59609	-0.628701	-2.76416	1.3333	1.26826	2.09751	5.17061	1.15445	1.23574	0.0325196	-3.98365	-1.08941	0	-0.0487794	1.05689	3.86983
1	3	2	1:10	17_62	Four	4.88877	-0.466103	-2.76416	1.3333	1.26826	2.09751	5.17061	1.15445	1.23574	0.0325196	-3.98365	-1.08941	0	-0.0487794	1.05689	3.86983
1	4	2	1:10	17_62	Four	4.91046	-0.715431	-2.76416	1.3333	1.26826	2.09751	5.17061	1.15445	1.23574	0.0325196	-3.98365	-1.08941	0	-0.0487794	1.05689	3.86983
1	1	2	1:20	17_62	Four	4.83456	-1.01894	-2.76416	1.3333	1.26826	2.09751	5.17061	1.15445	1.23574	0.0325196	-3.98365	-1.08941	0	-0.0487794	1.05689	3.86983
1	2	2	1:20	17_62	Four	4.59609	-0.628701	-2.76416	1.3333	1.26826	2.09751	5.17061	1.15445	1.23574	0.0325196	-3.98365	-1.08941	0	-0.0487794	1.05689	3.86983
1	3	2	1:20	17_62	Four	4.88877	-0.466103	-2.76416	1.3333	1.26826	2.09751	5.17061	1.15445	1.23574	0.0325196	-3.98365	-1.08941	0	-0.0487794	1.05689	3.86983
1	4	2	1:20	17_62	Four	4.91046	-0.715431	-2.76416	1.3333	1.26826	2.09751	5.17061	1.15445	1.23574	0.0325196	-3.98365	-1.08941	0	-0.0487794	1.05689	3.86983
1	1	2	1:30	17_62	Four	4.83456	-1.01894	-2.76416	1.3333	1.26826	2.09751	5.17061	1.15445	1.23574	0.0325196	-3.98365	-1.08941	0	-0.0487794	1.05689	3.86983
1	2	2	1:30	17_62	Four	4.59609	-0.628701	-2.76416	1.3333	1.26826	2.09751	5.17061	1.15445	1.23574	0.0325196	-3.98365	-1.08941	0	-0.0487794	1.05689	3.86983
1	3	2	1:30	17_62	Four	4.88877	-0.466103	-2.76416	1.3333	1.26826	2.09751	5.17061	1.15445	1.23574	0.0325196	-3.98365	-1.08941	0	-0.0487794	1.05689	3.86983
1	4	2	1:30	17_62	Four	4.91046	-0.715431	-2.76416	1.3333	1.26826	2.09751	5.17061	1.15445	1.23574	0.0325196	-3.98365	-1.08941	0	-0.0487794	1.05689	3.86983
1	1	2	1:40	17_62	Four	4.82373	-1.10567	-2.76416	1.3333	1.26826	2.09751	5.17061	1.15445	1.23574	0.0325196	-3.98365	-1.08941	0	-0.0487794	1.05689	3.86983
1	2	2	1:40	17_62	Four	4.59609	-0.628701	-2.76416	1.3333	1.26826	2.09751	5.17061	1.15445	1.23574	0.0325196	-3.98365	-1.08941	0	-0.0487794	1.05689	3.86983
1	3	2	1:40	17_62	Four	4.8129	-0.498623	-2.76416	1.3333	1.26826	2.09751	5.17061	1.15445	1.23574	0.0325196	-3.98365	-1.08941	0	-0.0487794	1.05689	3.86983
1	4	2	1:40	17_62	Four	4.91046	-0.715431	-2.76416	1.3333	1.26826	2.09751	5.17061	1.15445	1.23574	0.0325196	-3.98365	-1.08941	0	-0.0487794	1.05689	3.86983
1	1	2	1:50	17_62	Four	4.82373	-1.10567	-2.76416	1.3333	1.26826	2.09751	5.17061	1.15445	1.23574	0.0325196	-3.98365	-1.08941	0	-0.0487794	1.05689	3.86983
1	2	2	1:50	17_62	Four	4.59609	-0.628701	-2.76416	1.3333	1.26826	2.09751	5.17061	1.15445	1.23574	0.0325196	-3.98365	-1.08941	0	-0.0487794	1.05689	3.86983
1	3	2	1:50	17_62	Four	4.8129	-0.498623	-2.76416	1.3333	1.26826	2.09751	5.17061	1.15445	1.23574	0.0325196	-3.98365	-1.08941	0	-0.0487794	1.05689	3.86983
1	4	2	1:50	17_62	Four	4.91046	-0.715431	-2.76416	1.3333	1.26826	2.09751	5.17061	1.15445	1.23574	0.0325196	-3.98365	-1.08941	0	-0.0487794	1.05689	3.86983
1	1	2	2:0	17_62	Four	4.82373	-1.10567	-2.76416	1.3333	1.26826	2.09751	5.17061	1.15445	1.23574	0.0325196	-3.98365	-1.08941	0	-0.0487794	1.05689	3.86983
1	2	2	2:0	17_62	Four	4.59609	-0.628701	-2.76416	1.3333	1.26826	2.09751	5.17061	1.15445	1.23574	0.0325196	-3.98365	-1.08941	0	-0.0487794	1.05689	3.86983
1	3	2	2:0	17_62	Four	4.8129	-0.498623	-2.76416	1.3333	1.26826	2.09751	5.17061	1.15445	1.23574	0.0325196	-3.98365	-1.08941	0	-0.0487794	1.05689	3.86983
1	4	2	2:0	17_62	Four	4.91046	-0.715431	-2.76416	1.3333	1.26826	2.09751	5.17061	1.15445	1.23574	0.0325196	-3.98365	-1.08941	0	-0.0487794	1.05689	3.86983
1	1	2	2:10	17_62	Four	4.82373	-1.10567	-2.76416	1.3333	1.26826	2.09751	5.17061	1.15445	1.23574	0.0325196	-3.98365	-1.08941	0	-0.0487794	1.05689	3.86983
1	2	2	2:10	17_62	Four	4.59609	-0.628701	-2.76416	1.3333	1.26826	2.09751	5.17061	1.15445	1.23574	0.0325196	-3.98365	-1.08941	0	-0.0487794	1.05689	3.86983
1	3	2	2:10	17_62	Four	4.8129	-0.498623	-2.76416	1.3333	1.26826	2.09751	5.17061	1.15445	1.23574	0.0325196	-3.98365	-1.08941	0	-0.0487794	1.05689	3.86983
1	4	2	2:10	17_62	Four	4.91046	-0.715431	-2.76416	1.3333	1.26826	2.09751	5.17061	1.15445	1.23574	0.0325196	-3.98365	-1.08941	0	-0.0487794	1.05689	3.86983
1	1	2	2:20	17_62	Four	4.82373	-1.10567	-2.76416	1.3333	1.26826	2.09751	5.17061	1.15445	1.23574	0.0325196	-3.98365	-1.08941	0	-0.0487794	1.05689	3.86983
1	2	2	2:20	17_62	Four	4.59609	-0.628701	-2.76416	1.3333	1.26826	2.09751	5.17061	1.15445	1.23574	0.0325196	-3.98365	-1.08941	0	-0.0487794	1.05689	3.86983
1	3	2	2:20	17_62	Four	4.8129	-0.498623	-2.76416	1.3333	1.26826	2.09751	5.17061	1.15445	1.23574	0.0325196	-3.98365	-1.08941	0	-0.0487794	1.05689	3.86983
1	4	2	2:20	17_62	Four	4.91046	-0.715431	-2.76416	1.3333	1.26826	2.09751	5.17061	1.15445	1.23574	0.0325196	-3.98365	-1.08941	0	-0.0487794	1.05689	3.86983
1	1	2	2:30	17_62	Four	4.82373	-1.10567	-2.76416	1.3333	1.26826	2.09751	5.17061	1.15445	1.23574	0.0325196	-3.98365	-1.08941	0	-0.0487794	1.05689	3.86983
1	2	2	2:30	17_62	Four	4.59609	-0.628701	-2.76416	1.3333	1.26826	2.09751	5.17061	1.15445	1.23574	0.0325196	-3.98365	-1.08941	0	-0.0487794	1.05689	3.86983
1	3	2	2:30	17_62	Four	4.8129	-0.498623	-2.76416	1.3333	1.26826	2.09751	5.17061	1.15445	1.23574	0.0325196	-3.98365	-1.08941	0	-0.0487794	1.05689	3.86983
1	4	2	2:30	17_62	Four	4.91046	-0.715431	-2.76416	1.3333	1.26826	2.09751	5.17061	1.15445	1.23574	0.0325196	-3.98365	-1.08941	0	-0.0487794	1.05689	3.86983
1	1	2	2:40	17_62	Four	4.82373	-1.10567	-2.76416	1.3333	1.26826	2.09751	5.17061	1.15445	1.23574	0.0325196	-3.98365	-1.08941	0	-0.0487794	1.05689	3.86983
1	2	2	2:40	17_62	Four	4.59609	-0.628701	-2.76416	1.3333	1.26826	2.09751	5.17061	1.15445	1.23574	0.0325196	-3.98365	-1.08941	0	-0.0487794	1.05689	3.86983
1	3	2	2:40	17_62	Four	4.8129	-0.498623	-2.76416	1.3333	1.26826	2.09751	5.17061	1.15445	1.23574	0.0325196	-3.98365	-1.08941	0	-0.0487794	1.05689	3.86983
1	4	2	2:40	17_62	Four	4.91046	-0.715431	-2.76416	1.3333	1.26826	2.09751	5.17061	1.15445	1.23574	0.0325196	-3.98365	-1.08941	0	-0.0487794	1.05689	3.86983
1	1	2	2:50	17_62	Four	4.8129	-0.964758	-2.76416	1.3333	1.26826	2.09751	5.17061	1.15445	1.23574	0.0325196	-3.98365	-1.08941	0	-0.0487794	1.05689	3.86983
1	2	2	2:50	17_62	Four	4.58526	-0.682911	-2.76416	1.3333	1.26826	2.09751	5.17061	1.15445	1.23574	0.0325196	-3.98365	-1.08941	0	-0.0487794	1.05689	3.86983
1	3	2	2:50	17_62	Four	4.8129	-0.498623	-2.76416	1.3333	1.26826	2.09751	5.17061	1.15445	1.23574	0.0325196	-3.98365	-1.08941	0	-0.0487794	1.05689	3.86983
1	4	2	2:50	17_62	Four	4.91046	-0.715431	-2.76416	1.3333	1.26826	2.09751	5.17061	1.15445	1.23574	0.0325196	-3.98365	-1.08941	0	-0.0487794	1.05689	3.86983
1	1	2	3:0	17_62	Four	4.8129	-0.964758	-2.76416	1.3333	1.26826	2.09751	5.17061	1.15445	1.23574	0.0325196	-3.98365	-1.08941	0	-0.0487794	1.05689	3.86983
1	2	2	3:0	17_62	Four	4.61778	-0.72626	-2.76416	1.3333	1.26826	2.09751	5.17061	1.15445	1.23574	0.0325196	-3.98365	-1.08941	0	-0.0487794	1.05689	3.86983
1	3	2	3:0	17_62	Four	4.71534	-0.509484	-2.76416	1.3333	1.26826	2.09751	5.17061	1.15445	1.23574	0.0325196	-3.98365	-1.08941	0	-0.0487794	1.05689	3.86983
1	4	2	3:0	17_62	Four	4.91046	-0.715431	-2.76416	1.3333	1.26826	2.09751	5.17061	1.15445	1.23574	0.0325196	-3.98365	-1.08941	0	-0.0487794	1.05689	3.86983
1	1	2	3:10	17_62	Four	4.8129	-0.964758	-2.76416	1.3333	1.26826	2.09751	5.17061	1.15445	1.23574	0.0325196	-3.98365	-1.08941	0	-0.0487794	1.05689	3.86983
1	2	2	3:10	17_62	Four	4.61778	-0.72626	-2.76416	1.3333	1.26826	2.09751	5.17061	1.15445	1.23574	0.0325196	-3.98365	-1.08941	0	-0.0487794	1.05689	3.86983
1	3	2	3:10	17_62	Four	4.71534	-0.509484	-2.76416	1.3333	1.26826	2.09751	5.17061	1.15445	1.23574	0.0325196	-3.98365	-1.08941	0	-0.0487794	1.05689	3.86983
1	4	2	3:10	17_62	Four	4.91046	-0.715431	-2.76416	1.3333	1.26826	2.09751	5.17061	1.15445	1.23574	0.0325196	-3.98365	-1.08941	0	-0.0487794	1.05689	3.86983
1	1	2	3:20	17_62	Four	4.8129	-0.964758	-2.76416	1.3333	1.26826	2.09751	5.17061	1.15445	1.23574	0.0325196	-3.98365	-1.08941	0	-0.0487794	1.05689	3.86983
1	2	2	3:20	17_62	Four	4.61778	-0.72626	-2.76416	1.3333	1.26826	2.09751	5.17061	1.15445	1.23574	0.0325196	-3.98365	-1.08941	0	-0.0487794	1.05689	3.86983
1	3	2	3:20	17_62	Four	4.71534	-0.509484	-2.76416	1.3333	1.26826	2.09751	5.17061	1.15445	1.23574	0.0325196	-3.98365	-1.08941	0	-0.0487794	1.05689	3.86983
1	4	2	3:20	17_62	Four	4.91046	-0.715431	-2.76416	1.3333	1.26826	2.09751	5.17061	1.15445	1.23574	0.0325196	-3.98365	-1.08941	0	-0.0487794	1.05689	3.86983
1	1	2	3:30	17_62	Four	4.84542	-0.910548	-2.76416	1.3333	1.26826	2.09751	5.17061	1.15445	1.23574	0.0325196	-3.98365	-1.08941	0	-0.0487794	1.05689	3.86983
1	2	2	3:30	17_62	Four	4.61778	-0.72626	-2.76416	1.3333	1.26826	2.09751	5.17061	1.15445	1.23574	0.0325196	-3.98365	-1.08941	0	-0.0487794	1.05689	3.86983
1	3	2	3:30	17_62	Four	4.6503	-0.563662	-2.76416	1.3333	1.26826	2.09751	5.17061	1.15445	1.23574	0.0325196	-3.98365	-1.08941	0	-0.0487794	1.05689	3.86983
1	4	2	3:30	17_62	Four	4.88877	-0.69374	-2.76416	1.3333	1.26826	2.09751	5.17061	1.15445	1.23574	0.0325196	-3.98365	-1.08941	0	-0.0487794	1.05689	3.86983
1	1	2	3:40	17_62	Four	4.84542	-0.910548	-2.76416	1.3333	1.26826	2.09751	5.17061	1.15445	1.23574	0.0325196	-3.98365	-1.08941	0	-0.0487794	1.05689	3.86983
1	2	2	3:40	17_62	Four	4.61778	-0.72626	-2.76416	1.3333	1.26826	2.09751	5.17061	1.15445	1.23574	0.0325196	-3.98365	-1.08941	0	-0.0487794	1.05689	3.86983
1	3	2	3:40	17_62	Four	4.6503	-0.563662	-2.76416	1.3333	1.26826	2.09751	5.17061	1.15445	1.23574	0.0325196	-3.98365	-1.08941	0	-0.0487794	1.05689	3.86983
1	4	2	3:40	17_62	Four	4.88877	-0.69374	-2.76416	1.3333	1.26826	2.09751	5.17061	1.15445	1.23574	0.0325196	-3.98365	-1.08941	0	-0.0487794	1.05689	3.86983
1	1	2	3:50	17_62	Four	4.84542	-0.910548	-2.76416	1.3333	1.26826	2.09751	5.17061	1.15445	1.23574	0.0325196	-3.98365	-1.08941	0	-0.0487794	1.05689	3.86983
1	2	2	3:50	17_62	Four	4.61778	-0.72626	-2.76416	1.3333	1.26826	2.09751	5.17061	1.15445	1.23574	0.0325196	-3.98365	-1.08941	0	-0.0487794	1.05689	3.86983
1	3	2	3:50	17_62	Four	4.6503	-0.563662	-2.76416	1.3333	1.26826	2.09751	5.17061	1.15445	1.23574	0.0325196	-3.98365	-1.08941	0	-0.0487794	1.05689	3.86983
1	4	2	3:50	17_62	Four	4.88877	-0.69374	-2.76416	1.3333	1.26826	2.09751	5.17061	1.15445	1.23574	0.0325196	-3.98365	-1.08941	0	-0.0487794	1.05689	3.86983
1	1	2	4:0	17_62	Four	4.84542	-0.910548	-2.76416	1.3333	1.26826	2.09751	5.17061	1.15445	1.23574	0.0325196	-3.98365	-1.08941	0	-0.0487794	1.05689	3.86983
1	2	2	4:0	17_62	Four	4.61778	-0.72626	-2.76416	1.3333	1.26826	2.09751	5.17061	1.15445	1.23574	0.0325196	-3.98365	-1.08941	0	-0.0487794	1.05689	3.86983
1	3	2	4:0	17_62	Four	4.6503	-0.563662	-2.76416	1.3333	1.26826	2.09751	5.17061	1.15445	1.23574	0.0325196	-3.98365	-1.08941	0	-0.0487794	1.05689	3.86983
1	4	2	4:0	17_62	Four	4.88877	-0.69374	-2.76416	1.3333	1.26826	2.09751	5.17061	1.15445	1.23574	0.0325196	-3.98365	-1.08941	0	-0.0487794	1.05689	3.86983
1	1	2	4:10	17_62	Four	4.84542	-0.910548	-2.76416	1.3333	1.26826	2.09751	5.17061	1.15445	1.23574	0.0325196	-3.98365	-1.08941	0	-0.0487794	1.05689	3.86983
1	2	2	4:10	17_62	Four	4.61778	-0.72626	-2.76416	1.3333	1.26826	2.09751	5.17061	1.15445	1.23574	0.0325196	-3.98365	-1.08941	0	-0.0487794	1.05689	3.86983
1	3	2	4:10	17_62	Four	4.6503	-0.563662	-2.76416	1.3333	1.26826	2.09751	5.17061	1.15445	1.23574	0.0325196	-3.98365	-1.08941	0	-0.0487794	1.05689	3.86983
1	4	2	4:10	17_62	Four	4.88877	-0.69374	-2.76416	1.3333	1.26826	2.09751	5.17061	1.15445	1.23574	0.0325196	-3.98365	-1.08941	0	-0.0487794	1.05689	3.86983
1	1	2	4:20	17_62	Four	4.84542	-0.910548	-2.76416	1.3333	1.26826	2.09751	5.17061	1.15445	1.23574	0.0325196	-3.98365	-1.08941	0	-0.0487794	1.05689	3.86983
1	2	2	4:20	17_62	Four	4.61778	-0.72626	-2.76416	1.3333	1.26826	2.09751	5.17061	1.15445	1.23574	0.0325196	-3.98365	-1.08941	0	-0.0487794	1.05689	3.86983
1	3	2	4:20	17_62	Four	4.6503	-0.563662	-2.76416	1.3333	1.26826	2.09751	5.17061	1.15445	1.23574	0.0325196	-3.98365	-1.08941	0	-0.0487794	1.05689	3.86983
1	4	2	4:20	17_62	Four	4.88877	-0.69374	-2.76416	1.3333	1.26826	2.09751	5.17061	1.15445	1.23574	0.0325196	-3.98365	-1.08941	0	-0.0487794	1.05689	3.86983
1	1	2	4:30	17_62	Four	4.84542	-0.910548	-2.76416	1.3333	1.26826	2.09751	5.17061	1.15445	1.23574	0.0325196	-3.98365	-1.08941	0	-0.0487794	1.05689	3.86983
1	2	2	4:30	17_62	Four	4.61778	-0.72626	-2.76416	1.3333	1.26826	2.09751	5.17061	1.15445	1.23574	0.0325196	-3.98365	-1.08941	0	-0.0487794	1.05689	3.86983
1	3	2	4:30	17_62	Four	4.6503	-0.563662	-2.76416	1.3333	1.26826	2.09751	5.17061	1.15445	1.23574	0.0325196	-3.98365	-1.08941	0	-0.0487794	1.05689	3.86983
1	4	2	4:30	17_62	Four	4.88877	-0.69374	-2.76416	1.3333	1.26826	2.09751	5.17061	1.15445	1.23574	0.0325196	-3.98365	-1.08941	0	-0.0487794	1.05689	3.86983
1	1	2	4:40	17_62	Four	4.84542	-0.910548	-2.76416	1.3333	1.26826	2.09751	5.17061	1.15445	1.23574	0.0325196	-3.98365	-1.08941	0	-0.0487794	1.05689	3.86983
1	2	2	4:40	17_62	Four	4.61778	-0.72626	-2.76416	1.3333	1.26826	2.09751	5.17061	1.15445	1.23574	0.0325196	-3.98365	-1.08941	0	-0.0487794	1.05689	3.86983
1	3	2	4:40	17_62	Four	4.69365	-0.520313	-2.76416	1.3333	1.26826	2.09751	5.17061	1.15445	1.23574	0.0325196	-3.98365	-1.08941	0	-0.0487794	1.05689	3.86983
1	4	2	4:40	17_62	Four	4.88877	-0.69374	-2.76416	1.3333	1.26826	2.09751	5.17061	1.15445	1.23574	0.0325196	-3.98365	-1.08941	0	-0.0487794	1.05689	3.86983
1	1	2	4:50	17_62	Four	4.84542	-0.910548	-2.76416	1.3333	1.26826	2.09751	5.17061	1.15445	1.23574	0.0325196	-3.98365	-1.08941	0	-0.0487794	1.05689	3.86983
1	2	2	4:50	17_62	Four	4.61778	-0.72626	-2.76416	1.3333	1.26826	2.09751	5.17061	1.15445	1.23574	0.0325196	-3.98365	-1.08941	0	-0.0487794	1.05689	3.86983
1	3	2	4:50	17_62	Four	4.69365	-0.520313	-2.76416	1.3333	1.26826	2.09751	5.17061	1.15445	1.23574	0.0325196	-3.98365	-1.08941	0	-0.0487794	1.05689	3.86983
1	4	2	4:50	17_62	Four	4.88877	-0.69374	-2.76416	1.3333	1.26826	2.09751	5.17061	1.15445	1.23574	0.0325196	-3.98365	-1.08941	0	-0.0487794	1.05689	3.86983
1	1	2	5:0	17_62	Four	4.84542	-0.910548	-2.76416	1.3333	1.26826	2.09751	5.17061	1.15445	1.23574	0.0325196	-3.98365	-1.08941	0	-0.0487794	1.05689	3.86983
1	2	2	5:0	17_62	Four	4.61778	-0.72626	-2.76416	1.3333	1.26826	2.09751	5.17061	1.15445	1.23574	0.0325196	-3.98365	-1.08941	0	-0.0487794	1.05689	3.86983
1	3	2	5:0	17_62	Four	4.69365	-0.520313	-2.76416	1.3333	1.26826	2.09751	5.17061	1.15445	1.23574	0.0325196	-3.98365	-1.08941	0	-0.0487794	1.05689	3.86983
1	4	2	5:0	17_62	Four	4.93211	-0.585352	-2.76416	1.3333	1.26826	2.09751	5.17061	1.15445	1.23574	0.0325196	-3.98365	-1.08941	0	-0.0487794	1.05689	3.86983
1	1	2	5:10	17_62	Four	4.84542	-0.910548	-2.76416	1.3333	1.26826	2.09751	5.17061	1.15445	1.23574	0.0325196	-3.98365	-1.08941	0	-0.0487794	1.05689	3.86983
1	2	2	5:10	17_62	Four	4.61778	-0.72626	-2.76416	1.3333	1.26826	2.09751	5.17061	1.15445	1.23574	0.0325196	-3.98365	-1.08941	0	-0.0487794	1.05689	3.86983
1	3	2	5:10	17_62	Four	4.69365	-0.520313	-2.76416	1.3333	1.26826	2.09751	5.17061	1.15445	1.23574	0.0325196	-3.98365	-1.08941	0	-0.0487794	1.05689	3.86983
1	4	2	5:10	17_62	Four	4.93211	-0.585352	-2.76416	1.3333	1.26826	2.09751	5.17061	1.15445	1.23574	0.0325196	-3.98365	-1.08941	0	-0.0487794	1.05689	3.86983
1	1	2	5:20	17_62	Four	4.84542	-0.910548	-2.76416	1.3333	1.26826	2.09751	5.17061	1.15445	1.23574	0.0325196	-3.98365	-1.08941	0	-0.0487794	1.05689	3.86983
1	2	2	5:20	17_62	Four	4.56357	-0.596181	-2.76416	1.3333	1.26826	2.09751	5.17061	1.15445	1.23574	0.0325196	-3.98365	-1.08941	0	-0.0487794	1.05689	3.86983
1	3	2	5:20	17_62	Four	4.69365	-0.520313	-2.76416	1.3333	1.26826	2.09751	5.17061	1.15445	1.23574	0.0325196	-3.98365	-1.08941	0	-0.0487794	1.05689	3.86983
1	4	2	5:20	17_62	Four	4.93211	-0.585352	-2.76416	1.3333	1.26826	2.09751	5.17061	1.15445	1.23574	0.0325196	-3.98365	-1.08941	0	-0.0487794	1.05689	3.86983
1	1	2	5:30	17_62	Four	4.84542	-0.910548	-2.76416	1.3333	1.26826	2.09751	5.17061	1.15445	1.23574	0.0325196	-3.98365	-1.08941	0	-0.0487794	1.05689	3.86983
1	2	2	5:30	17_62	Four	4.56357	-0.596181	-2.76416	1.3333	1.26826	2.09751	5.17061	1.15445	1.23574	0.0325196	-3.98365	-1.08941	0	-0.0487794	1.05689	3.86983
1	3	2	5:30	17_62	Four	4.69365	-0.520313	-2.76416	1.3333	1.26826	2.09751	5.17061	1.15445	1.23574	0.0325196	-3.98365	-1.08941	0	-0.0487794	1.05689	3.86983
1	4	2	5:30	17_62	Four	4.93211	-0.585352	-2.76416	1.3333	1.26826	2.09751	5.17061	1.15445	1.23574	0.0325196	-3.98365	-1.08941	0	-0.0487794	1.05689	3.86983
1	1	2	5:40	17_62	Four	4.84542	-0.910548	-2.76416	1.3333	1.26826	2.09751	5.17061	1.15445	1.23574	0.0325196	-3.98365	-1.08941	0	-0.0487794	1.05689	3.86983
1	2	2	5:40	17_62	Four	4.56357	-0.596181	-2.76416	1.3333	1.26826	2.09751	5.17061	1.15445	1.23574	0.0325196	-3.98365	-1.08941	0	-0.0487794	1.05689	3.86983
1	3	2	5:40	17_62	Four	4.69365	-0.520313	-2.76416	1.3333	1.26826	2.09751	5.17061	1.15445	1.23574	0.0325196	-3.98365	-1.08941	0	-0.0487794	1.05689	3.86983
1	4	2	5:40	17_62	Four	4.93211	-0.585352	-2.76416	1.3333	1.26826	2.09751	5.17061	1.15445	1.23574	0.0325196	-3.98365	-1.08941	0	-0.0487794	1.05689	3.86983
1	1	2	5:50	17_62	Four	4.84542	-0.910548	-2.76416	1.3333	1.26826	2.09751	5.17061	1.15445	1.23574	0.0325196	-3.98365	-1.08941	0	-0.0487794	1.05689	3.86983
1	2	2	5:50	17_62	Four	4.56357	-0.596181	-2.76416	1.3333	1.26826	2.09751	5.17061	1.15445	1.23574	0.0325196	-3.98365	-1.08941	0	-0.0487794	1.05689	3.86983
1	3	2	5:50	17_62	Four	4.69365	-0.520313	-2.76416	1.3333	1.26826	2.09751	5.17061	1.15445	1.23574	0.0325196	-3.98365	-1.08941	0	-0.0487794	1.05689	3.86983
1	4	2	5:50	17_62	Four	4.93211	-0.585352	-2.76416	1.3333	1.26826	2.09751	5.17061	1.15445	1.23574	0.0325196	-3.98365	-1.08941	0	-0.0487794	1.05689	3.86983
1	1	2	6:0	17_62	Four	4.84542	-0.910548	-2.76416	1.3333	1.26826	2.09751	5.17061	1.15445	1.23574	0.0325196	-3.98365	-1.08941	0	-0.0487794	1.05689	3.86983
1	2	2	6:0	17_62	Four	4.56357	-0.596181	-2.76416	1.3333	1.26826	2.09751	5.17061	1.15445	1.23574	0.0325196	-3.98365	-1.08941	0	-0.0487794	1.05689	3.86983
1	3	2	6:0	17_62	Four	4.69365	-0.520313	-2.76416	1.3333	1.26826	2.09751	5.17061	1.15445	1.23574	0.0325196	-3.98365	-1.08941	0	-0.0487794	1.05689	3.86983
1	4	2	6:0	17_62	Four	4.93211	-0.585352	-2.76416	1.3333	1.26826	2.09751	5.17061	1.15445	1.23574	0.0325196	-3.98365	-1.08941	0	-0.0487794	1.05689	3.86983
1	1	2	6:10	17_62	Four	4.84542	-0.910548	-2.76416	1.3333	1.26826	2.09751	5.17061	1.15445	1.23574	0.0325196	-3.98365	-1.08941	0	-0.0487794	1.05689	3.86983
1	2	2	6:10	17_62	Four	4.52022	-0.661221	-2.76416	1.3333	1.26826	2.09751	5.17061	1.15445	1.23574	0.0325196	-3.98365	-1.08941	0	-0.0487794	1.05689	3.86983
1	3	2	6:10	17_62	Four	4.72617	-0.585352	-2.76416	1.3333	1.26826	2.09751	5.17061	1.15445	1.23574	0.0325196	-3.98365	-1.08941	0	-0.0487794	1.05689	3.86983
1	4	2	6:10	17_62	Four	4.93211	-0.661221	-2.76416	1.3333	1.26826	2.09751	5.17061	1.15445	1.23574	0.0325196	-3.98365	-1.08941	0	-0.0487794	1.05689	3.86983
1	1	2	6:20	17_62	Four	4.84542	-0.910548	-2.76416	1.3333	1.26826	2.09751	5.17061	1.15445	1.23574	0.0325196	-3.98365	-1.08941	0	-0.0487794	1.05689	3.86983
1	2	2	6:20	17_62	Four	4.52022	-0.661221	-2.76416	1.3333	1.26826	2.09751	5.17061	1.15445	1.23574	0.0325196	-3.98365	-1.08941	0	-0.0487794	1.05689	3.86983
1	3	2	6:20	17_62	Four	4.72617	-0.585352	-2.76416	1.3333	1.26826	2.09751	5.17061	1.15445	1.23574	0.0325196	-3.98365	-1.08941	0	-0.0487794	1.05689	3.86983
1	4	2	6:20	17_62	Four	4.93211	-0.661221	-2.76416	1.3333	1.26826	2.09751	5.17061	1.15445	1.23574	0.0325196	-3.98365	-1.08941	0	-0.0487794	1.05689	3.86983
1	1	2	6:30	17_62	Four	4.84542	-0.910548	-2.76416	1.3333	1.26826	2.09751	5.17061	1.15445	1.23574	0.0325196	-3.98365	-1.08941	0	-0.0487794	1.05689	3.86983
1	2	2	6:30	17_62	Four	4.52022	-0.661221	-2.76416	1.3333	1.26826	2.09751	5.17061	1.15445	1.23574	0.0325196	-3.98365	-1.08941	0	-0.0487794	1.05689	3.86983
1	3	2	6:30	17_62	Four	4.72617	-0.585352	-2.76416	1.3333	1.26826	2.09751	5.17061	1.15445	1.23574	0.0325196	-3.98365	-1.08941	0	-0.0487794	1.05689	3.86983
1	4	2	6:30	17_62	Four	4.93211	-0.661221	-2.76416	1.3333	1.26826	2.09751	5.17061	1.15445	1.23574	0.0325196	-3.98365	-1.08941	0	-0.0487794	1.05689	3.86983
1	1	2	6:40	17_62	Four	4.84542	-0.910548	-2.76416	1.3333	1.26826	2.09751	5.17061	1.15445	1.23574	0.0325196	-3.98365	-1.08941	0	-0.0487794	1.05689	3.86983
1	2	2	6:40	17_62	Four	4.52022	-0.661221	-2.76416	1.3333	1.26826	2.09751	5.17061	1.15445	1.23574	0.0325196	-3.98365	-1.08941	0	-0.0487794	1.05689	3.86983
1	3	2	6:40	17_62	Four	4.72617	-0.585352	-2.76416	1.3333	1.26826	2.09751	5.17061	1.15445	1.23574	0.0325196	-3.98365	-1.08941	0	-0.0487794	1.05689	3.86983
1	4	2	6:40	17_62	Four	4.95381	-0.585352	-2.76416	1.3333	1.26826	2.09751	5.17061	1.15445	1.23574	0.0325196	-3.98365	-1.08941	0	-0.0487794	1.05689	3.86983
1	1	2	6:50	17_62	Four	4.84542	-0.910548	-2.76416	1.3333	1.26826	2.09751	5.17061	1.15445	1.23574	0.0325196	-3.98365	-1.08941	0	-0.0487794	1.05689	3.86983
1	2	2	6:50	17_62	Four	4.52022	-0.661221	-2.76416	1.3333	1.26826	2.09751	5.17061	1.15445	1.23574	0.0325196	-3.98365	-1.08941	0	-0.0487794	1.05689	3.86983
1	3	2	6:50	17_62	Four	4.72617	-0.585352	-2.76416	1.3333	1.26826	2.09751	5.17061	1.15445	1.23574	0.0325196	-3.98365	-1.08941	0	-0.0487794	1.05689	3.86983
1	4	2	6:50	17_62	Four	4.95381	-0.585352	-2.76416	1.3333	1.26826	2.09751	5.17061	1.15445	1.23574	0.0325196	-3.98365	-1.08941	0	-0.0487794	1.05689	3.86983
1	1	2	7:0	17_62	Four	4.86708	-0.986416	-2.76416	1.3333	1.26826	2.09751	5.17061	1.15445	1.23574	0.0325196	-3.98365	-1.08941	0	-0.0487794	1.05689	3.86983
1	2	2	7:0	17_62	Four	4.52022	-0.661221	-2.76416	1.3333	1.26826	2.09751	5.17061	1.15445	1.23574	0.0325196	-3.98365	-1.08941	0	-0.0487794	1.05689	3.86983
1	3	2	7:0	17_62	Four	4.72617	-0.585352	-2.76416	1.3333	1.26826	2.09751	5.17061	1.15445	1.23574	0.0325196	-3.98365	-1.08941	0	-0.0487794	1.05689	3.86983
1	4	2	7:0	17_62	Four	4.95381	-0.585352	-2.76416	1.3333	1.26826	2.09751	5.17061	1.15445	1.23574	0.0325196	-3.98365	-1.08941	0	-0.0487794	1.05689	3.86983
1	1	2	7:10	17_62	Four	4.86708	-0.986416	-2.76416	1.3333	1.26826	2.09751	5.17061	1.15445	1.23574	0.0325196	-3.98365	-1.08941	0	-0.0487794	1.05689	3.86983
1	2	2	7:10	17_62	Four	4.52022	-0.661221	-2.76416	1.3333	1.26826	2.09751	5.17061	1.15445	1.23574	0.0325196	-3.98365	-1.08941	0	-0.0487794	1.05689	3.86983
1	3	2	7:10	17_62	Four	4.72617	-0.585352	-2.76416	1.3333	1.26826	2.09751	5.17061	1.15445	1.23574	0.0325196	-3.98365	-1.08941	0	-0.0487794	1.05689	3.86983
1	4	2	7:10	17_62	Four	4.95381	-0.585352	-2.76416	1.3333	1.26826	2.09751	5.17061	1.15445	1.23574	0.0325196	-3.98365	-1.08941	0	-0.0487794	1.05689	3.86983
1	1	2	7:20	17_62	Four	4.86708	-0.986416	-2.76416	1.3333	1.26826	2.09751	5.17061	1.15445	1.23574	0.0325196	-3.98365	-1.08941	0	-0.0487794	1.05689	3.86983
1	2	2	7:20	17_62	Four	4.52022	-0.661221	-2.76416	1.3333	1.26826	2.09751	5.17061	1.15445	1.23574	0.0325196	-3.98365	-1.08941	0	-0.0487794	1.05689	3.86983
1	3	2	7:20	17_62	Four	4.72617	-0.585352	-2.76416	1.3333	1.26826	2.09751	5.17061	1.15445	1.23574	0.0325196	-3.98365	-1.08941	0	-0.0487794	1.05689	3.86983
1	4	2	7:20	17_62	Four	4.95381	-0.585352	-2.76416	1.3333	1.26826	2.09751	5.17061	1.15445	1.23574	0.0325196	-3.98365	-1.08941	0	-0.0487794	1.05689	3.86983
1	1	2	7:30	17_62	Four	4.84542	-0.932239	-2.76416	1.3333	1.26826	2.09751	5.17061	1.15445	1.23574	0.0325196	-3.98365	-1.08941	0	-0.0487794	1.05689	3.86983
1	2	2	7:30	17_62	Four	4.52022	-0.661221	-2.76416	1.3333	1.26826	2.09751	5.17061	1.15445	1.23574	0.0325196	-3.98365	-1.08941	0	-0.0487794	1.05689	3.86983
1	3	2	7:30	17_62	Four	4.72617	-0.585352	-2.76416	1.3333	1.26826	2.09751	5.17061	1.15445	1.23574	0.0325196	-3.98365	-1.08941	0	-0.0487794	1.05689	3.86983
1	4	2	7:30	17_62	Four	4.95381	-0.585352	-2.76416	1.3333	1.26826	2.09751	5.17061	1.15445	1.23574	0.0325196	-3.98365	-1.08941	0	-0.0487794	1.05689	3.86983
1	1	2	7:40	17_62	Four	4.84542	-0.932239	-2.76416	1.3333	1.26826	2.09751	5.17061	1.15445	1.23574	0.0325196	-3.98365	-1.08941	0	-0.0487794	1.05689	3.86983
1	2	2	7:40	17_62	Four	4.52022	-0.661221	-2.76416	1.3333	1.26826	2.09751	5.17061	1.15445	1.23574	0.0325196	-3.98365	-1.08941	0	-0.0487794	1.05689	3.86983
1	3	2	7:40	17_62	Four	4.72617	-0.585352	-2.76416	1.3333	1.26826	2.09751	5.17061	1.15445	1.23574	0.0325196	-3.98365	-1.08941	0	-0.0487794	1.05689	3.86983
1	4	2	7:40	17_62	Four	4.95381	-0.585352	-2.76416	1.3333	1.26826	2.09751	5.17061	1.15445	1.23574	0.0325196	-3.98365	-1.08941	0	-0.0487794	1.05689	3.86983
1	1	2	7:50	17_62	Four	4.84542	-0.932239	-2.76416	1.3333	1.26826	2.09751	5.17061	1.15445	1.23574	0.0325196	-3.98365	-1.08941	0	-0.0487794	1.05689	3.86983
1	2	2	7:50	17_62	Four	4.52022	-0.661221	-2.76416	1.3333	1.26826	2.09751	5.17061	1.15445	1.23574	0.0325196	-3.98365	-1.08941	0	-0.0487794	1.05689	3.86983
1	3	2	7:50	17_62	Four	4.72617	-0.585352	-2.76416	1.3333	1.26826	2.09751	5.17061	1.15445	1.23574	0.0325196	-3.98365	-1.08941	0	-0.0487794	1.05689	3.86983
1	4	2	7:50	17_62	Four	4.95381	-0.585352	-2.76416	1.3333	1.26826	2.09751	5.17061	1.15445	1.23574	0.0325196	-3.98365	-1.08941	0	-0.0487794	1.05689	3.86983
1	1	2	8:0	17_62	Four	4.84542	-0.932239	-2.76416	1.3333	1.26826	2.09751	5.17061	1.15445	1.23574	0.0325196	-3.98365	-1.08941	0	-0.0487794	1.05689	3.86983
1	2	2	8:0	17_62	Four	4.52022	-0.661221	-2.76416	1.3333	1.26826	2.09751	5.17061	1.15445	1.23574	0.0325196	-3.98365	-1.08941	0	-0.0487794	1.05689	3.86983
1	3	2	8:0	17_62	Four	4.72617	-0.585352	-2.76416	1.3333	1.26826	2.09751	5.17061	1.15445	1.23574	0.0325196	-3.98365	-1.08941	0	-0.0487794	1.05689	3.86983
1	4	2	8:0	17_62	Four	4.95381	-0.585352	-2.76416	1.3333	1.26826	2.09751	5.17061	1.15445	1.23574	0.0325196	-3.98365	-1.08941	0	-0.0487794	1.05689	3.86983
1	1	2	8:10	17_62	Four	4.84542	-0.932239	-2.76416	1.3333	1.26826	2.09751	5.17061	1.15445	1.23574	0.0325196	-3.98365	-1.08941	0	-0.0487794	1.05689	3.86983
1	2	2	8:10	17_62	Four	4.52022	-0.661221	-2.76416	1.3333	1.26826	2.09751	5.17061	1.15445	1.23574	0.0325196	-3.98365	-1.08941	0	-0.0487794	1.05689	3.86983
1	3	2	8:10	17_62	Four	4.72617	-0.585352	-2.76416	1.3333	1.26826	2.09751	5.17061	1.15445	1.23574	0.0325196	-3.98365	-1.08941	0	-0.0487794	1.05689	3.86983
1	4	2	8:10	17_62	Four	4.95381	-0.585352	-2.76416	1.3333	1.26826	2.09751	5.17061	1.15445	1.23574	0.0325196	-3.98365	-1.08941	0	-0.0487794	1.05689	3.86983
1	1	2	8:20	17_62	Four	4.84542	-0.932239	-2.76416	1.3333	1.26826	2.09751	5.17061	1.15445	1.23574	0.0325196	-3.98365	-1.08941	0	-0.0487794	1.05689	3.86983
1	2	2	8:20	17_62	Four	4.52022	-0.661221	-2.76416	1.3333	1.26826	2.09751	5.17061	1.15445	1.23574	0.0325196	-3.98365	-1.08941	0	-0.0487794	1.05689	3.86983
1	3	2	8:20	17_62	Four	4.72617	-0.585352	-2.76416	1.3333	1.26826	2.09751	5.17061	1.15445	1.23574	0.0325196	-3.98365	-1.08941	0	-0.0487794	1.05689	3.86983
1	4	2	8:20	17_62	Four	4.95381	-0.585352	-2.76416	1.3333	1.26826	2.09751	5.17061	1.15445	1.23574	0.0325196	-3.98365	-1.08941	0	-0.0487794	1.05689	3.86983
1	1	2	8:30	17_62	Four	4.84542	-0.932239	-2.76416	1.3333	1.26826	2.09751	5.17061	1.15445	1.23574	0.0325196	-3.98365	-1.08941	0	-0.0487794	1.05689	3.86983
1	2	2	8:30	17_62	Four	4.52022	-0.661221	-2.76416	1.3333	1.26826	2.09751	5.17061	1.15445	1.23574	0.0325196	-3.98365	-1.08941	0	-0.0487794	1.05689	3.86983
1	3	2	8:30	17_62	Four	4.72617	-0.585352	-2.76416	1.3333	1.26826	2.09751	5.17061	1.15445	1.23574	0.0325196	-3.98365	-1.08941	0	-0.0487794	1.05689	3.86983
1	4	2	8:30	17_62	Four	4.95381	-0.585352	-2.76416	1.3333	1.26826	2.09751	5.17061	1.15445	1.23574	0.0325196	-3.98365	-1.08941	0	-0.0487794	1.05689	3.86983
1	1	2	8:40	17_62	Four	4.84542	-0.932239	-2.76416	1.3333	1.26826	2.09751	5.17061	1.15445	1.23574	0.0325196	-3.98365	-1.08941	0	-0.0487794	1.05689	3.86983
1	2	2	8:40	17_62	Four	4.52022	-0.661221	-2.76416	1.3333	1.26826	2.09751	5.17061	1.15445	1.23574	0.0325196	-3.98365	-1.08941	0	-0.0487794	1.05689	3.86983
1	3	2	8:40	17_62	Four	4.72617	-0.585352	-2.76416	1.3333	1.26826	2.09751	5.17061	1.15445	1.23574	0.0325196	-3.98365	-1.08941	0	-0.0487794	1.05689	3.86983
1	4	2	8:40	17_62	Four	4.95381	-0.585352	-2.76416	1.3333	1.26826	2.09751	5.17061	1.15445	1.23574	0.0325196	-3.98365	-1.08941	0	-0.0487794	1.05689	3.86983
1	1	2	8:50	17_62	Four	4.84542	-0.932239	-2.76416	1.3333	1.26826	2.09751	5.17061	1.15445	1.23574	0.0325196	-3.98365	-1.08941	0	-0.0487794	1.05689	3.86983
1	2	2	8:50	17_62	Four	4.52022	-0.661221	-2.76416	1.3333	1.26826	2.09751	5.17061	1.15445	1.23574	0.0325196	-3.98365	-1.08941	0	-0.0487794	1.05689	3.86983
1	3	2	8:50	17_62	Four	4.72617	-0.585352	-2.76416	1.3333	1.26826	2.09751	5.17061	1.15445	1.23574	0.0325196	-3.98365	-1.08941	0	-0.0487794	1.05689	3.86983
1	4	2	8:50	17_62	Four	4.95381	-0.585352	-2.76416	1.3333	1.26826	2.09751	5.17061	1.15445	1.23574	0.0325196	-3.98365	-1.08941	0	-0.0487794	1.05689	3.86983
1	1	2	9:0	17_62	Four	4.84542	-0.932239	-2.76416	1.3333	1.26826	2.09751	5.17061	1.15445	1.23574	0.0325196	-3.98365	-1.08941	0	-0.0487794	1.05689	3.86983
1	2	2	9:0	17_62	Four	4.52022	-0.661221	-2.76416	1.3333	1.26826	2.09751	5.17061	1.15445	1.23574	0.0325196	-3.98365	-1.08941	0	-0.0487794	1.05689	3.86983
1	3	2	9:0	17_62	Four	4.72617	-0.520313	-2.76416	1.3333	1.26826	2.09751	5.17061	1.15445	1.23574	0.0325196	-3.98365	-1.08941	0	-0.0487794	1.05689	3.86983
1	4	2	9:0	17_62	Four	4.95381	-0.585352	-2.76416	1.3333	1.26826	2.09751	5.17061	1.15445	1.23574	0.0325196	-3.98365	-1.08941	0	-0.0487794	1.05689	3.86983
1	1	2	9:10	17_62	Four	4.84542	-0.932239	-2.76416	1.3333	1.26826	2.09751	5.17061	1.15445	1.23574	0.0325196	-3.98365	-1.08941	0	-0.0487794	1.05689	3.86983
1	2	2	9:10	17_62	Four	4.52022	-0.661221	-2.76416	1.3333	1.26826	2.09751	5.17061	1.15445	1.23574	0.0325196	-3.98365	-1.08941	0	-0.0487794	1.05689	3.86983
1	3	2	9:10	17_62	Four	4.72617	-0.520313	-2.76416	1.3333	1.26826	2.09751	5.17061	1.15445	1.23574	0.0325196	-3.98365	-1.08941	0	-0.0487794	1.05689	3.86983
1	4	2	9:10	17_62	Four	4.95381	-0.585352	-2.76416	1.3333	1.26826	2.09751	5.17061	1.15445	1.23574	0.0325196	-3.98365	-1.08941	0	-0.0487794	1.05689	3.86983
1	1	2	9:20	17_62	Four	4.84542	-0.932239	-2.76416	1.3333	1.26826	2.09751	5.17061	1.15445	1.23574	0.0325196	-3.98365	-1.08941	0	-0.0487794	1.05689	3.86983
1	2	2	9:20	17_62	Four	4.52022	-0.661221	-2.76416	1.3333	1.26826	2.09751	5.17061	1.15445	1.23574	0.0325196	-3.98365	-1.08941	0	-0.0487794	1.05689	3.86983
1	3	2	9:20	17_62	Four	4.72617	-0.520313	-2.76416	1.3333	1.26826	2.09751	5.17061	1.15445	1.23574	0.0325196	-3.98365	-1.08941	0	-0.0487794	1.05689	3.86983
1	4	2	9:20	17_62	Four	4.95381	-0.585352	-2.76416	1.3333	1.26826	2.09751	5.17061	1.15445	1.23574	0.0325196	-3.98365	-1.08941	0	-0.0487794	1.05689	3.86983
1	1	2	9:30	17_62	Four	4.84542	-0.932239	-2.76416	1.3333	1.26826	2.09751	5.17061	1.15445	1.23574	0.0325196	-3.98365	-1.08941	0	-0.0487794	1.05689	3.86983
1	2	2	9:30	17_62	Four	4.5744	-0.639563	-2.76416	1.3333	1.26826	2.09751	5.17061	1.15445	1.23574	0.0325196	-3.98365	-1.08941	0	-0.0487794	1.05689	3.86983
1	3	2	9:30	17_62	Four	4.72617	-0.520313	-2.76416	1.3333	1.26826	2.09751	5.17061	1.15445	1.23574	0.0325196	-3.98365	-1.08941	0	-0.0487794	1.05689	3.86983
1	4	2	9:30	17_62	Four	4.95381	-0.78047	-2.76416	1.3333	1.26826	2.09751	5.17061	1.15445	1.23574	0.0325196	-3.98365	-1.08941	0	-0.0487794	1.05689	3.86983
1	1	2	9:40	17_62	Four	4.84542	-0.932239	-2.76416	1.3333	1.26826	2.09751	5.17061	1.15445	1.23574	0.0325196	-3.98365	-1.08941	0	-0.0487794	1.05689	3.86983
1	2	2	9:40	17_62	Four	4.5744	-0.639563	-2.76416	1.3333	1.26826	2.09751	5.17061	1.15445	1.23574	0.0325196	-3.98365	-1.08941	0	-0.0487794	1.05689	3.86983
1	3	2	9:40	17_62	Four	4.72617	-0.520313	-2.76416	1.3333	1.26826	2.09751	5.17061	1.15445	1.23574	0.0325196	-3.98365	-1.08941	0	-0.0487794	1.05689	3.86983
1	4	2	9:40	17_62	Four	4.95381	-0.78047	-2.76416	1.3333	1.26826	2.09751	5.17061	1.15445	1.23574	0.0325196	-3.98365	-1.08941	0	-0.0487794	1.05689	3.86983
1	1	2	9:50	17_62	Four	4.84542	-0.932239	-2.76416	1.3333	1.26826	2.09751	5.17061	1.15445	1.23574	0.0325196	-3.98365	-1.08941	0	-0.0487794	1.05689	3.86983
1	2	2	9:50	17_62	Four	4.5744	-0.639563	-2.76416	1.3333	1.26826	2.09751	5.17061	1.15445	1.23574	0.0325196	-3.98365	-1.08941	0	-0.0487794	1.05689	3.86983
1	3	2	9:50	17_62	Four	4.72617	-0.520313	-2.76416	1.3333	1.26826	2.09751	5.17061	1.15445	1.23574	0.0325196	-3.98365	-1.08941	0	-0.0487794	1.05689	3.86983
1	4	2	9:50	17_62	Four	4.95381	-0.78047	-2.76416	1.3333	1.26826	2.09751	5.17061	1.15445	1.23574	0.0325196	-3.98365	-1.08941	0	-0.0487794	1.05689	3.86983
1	1	2	10:0	17_62	Four	4.84542	-0.932239	-2.76416	1.3333	1.26826	2.09751	5.17061	1.15445	1.23574	0.0325196	-3.98365	-1.08941	0	-0.0487794	1.05689	3.86983
1	2	2	10:0	17_62	Four	4.5744	-0.639563	-2.76416	1.3333	1.26826	2.09751	5.17061	1.15445	1.23574	0.0325196	-3.98365	-1.08941	0	-0.0487794	1.05689	3.86983
1	3	2	10:0	17_62	Four	4.72617	-0.520313	-2.76416	1.3333	1.26826	2.09751	5.17061	1.15445	1.23574	0.0325196	-3.98365	-1.08941	0	-0.0487794	1.05689	3.86983
1	4	2	10:0	17_62	Four	4.95381	-0.78047	-2.76416	1.3333	1.26826	2.09751	5.17061	1.15445	1.23574	0.0325196	-3.98365	-1.08941	0	-0.0487794	1.05689	3.86983
1	1	2	10:10	17_62	Four	4.84542	-0.932239	-2.76416	1.3333	1.26826	2.09751	5.17061	1.15445	1.23574	0.0325196	-3.98365	-1.08941	0	-0.0487794	1.05689	3.86983
1	2	2	10:10	17_62	Four	4.5744	-0.639563	-2.76416	1.3333	1.26826	2.09751	5.17061	1.15445	1.23574	0.0325196	-3.98365	-1.08941	0	-0.0487794	1.05689	3.86983
1	3	2	10:10	17_62	Four	4.72617	-0.520313	-2.76416	1.3333	1.26826	2.09751	5.17061	1.15445	1.23574	0.0325196	-3.98365	-1.08941	0	-0.0487794	1.05689	3.86983
1	4	2	10:10	17_62	Four	4.95381	-0.78047	-2.76416	1.3333	1.26826	2.09751	5.17061	1.15445	1.23574	0.0325196	-3.98365	-1.08941	0	-0.0487794	1.05689	3.86983
1	1	2	10:20	17_62	Four	4.80204	-1.11649	-2.76416	1.3333	1.26826	2.09751	5.17061	1.15445	1.23574	0.0325196	-3.98365	-1.08941	0	-0.0487794	1.05689	3.86983
1	2	2	10:20	17_62	Four	4.56357	-0.715431	-2.76416	1.3333	1.26826	2.09751	5.17061	1.15445	1.23574	0.0325196	-3.98365	-1.08941	0	-0.0487794	1.05689	3.86983
1	3	2	10:20	17_62	Four	4.737	-0.542004	-2.76416	1.3333	1.26826	2.09751	5.17061	1.15445	1.23574	0.0325196	-3.98365	-1.08941	0	-0.0487794	1.05689	3.86983
1	4	2	10:20	17_62	Four	5.00802	-0.596181	-2.76416	1.3333	1.26826	2.09751	5.17061	1.15445	1.23574	0.0325196	-3.98365	-1.08941	0	-0.0487794	1.05689	3.86983
1	1	2	10:30	17_62	Four	4.80204	-1.11649	-2.76416	1.3333	1.26826	2.09751	5.17061	1.15445	1.23574	0.0325196	-3.98365	-1.08941	0	-0.0487794	1.05689	3.86983
1	2	2	10:30	17_62	Four	4.56357	-0.715431	-2.76416	1.3333	1.26826	2.09751	5.17061	1.15445	1.23574	0.0325196	-3.98365	-1.08941	0	-0.0487794	1.05689	3.86983
1	3	2	10:30	17_62	Four	4.737	-0.542004	-2.76416	1.3333	1.26826	2.09751	5.17061	1.15445	1.23574	0.0325196	-3.98365	-1.08941	0	-0.0487794	1.05689	3.86983
1	4	2	10:30	17_62	Four	5.00802	-0.596181	-2.76416	1.3333	1.26826	2.09751	5.17061	1.15445	1.23574	0.0325196	-3.98365	-1.08941	0	-0.0487794	1.05689	3.86983
1	1	2	10:40	17_62	Four	4.82373	-0.997278	-2.76416	1.3333	1.26826	2.09751	5.17061	1.15445	1.23574	0.0325196	-3.98365	-1.08941	0	-0.0487794	1.05689	3.86983
1	2	2	10:40	17_62	Four	4.56357	-0.715431	-2.76416	1.3333	1.26826	2.09751	5.17061	1.15445	1.23574	0.0325196	-3.98365	-1.08941	0	-0.0487794	1.05689	3.86983
1	3	2	10:40	17_62	Four	4.737	-0.542004	-2.76416	1.3333	1.26826	2.09751	5.17061	1.15445	1.23574	0.0325196	-3.98365	-1.08941	0	-0.0487794	1.05689	3.86983
1	4	2	10:40	17_62	Four	4.93211	-0.74795	-2.76416	1.3333	1.26826	2.09751	5.17061	1.15445	1.23574	0.0325196	-3.98365	-1.08941	0	-0.0487794	1.05689	3.86983
1	1	2	10:50	17_62	Four	4.82373	-0.997278	-2.76416	1.3333	1.26826	2.09751	5.17061	1.15445	1.23574	0.0325196	-3.98365	-1.08941	0	-0.0487794	1.05689	3.86983
1	2	2	10:50	17_62	Four	4.72617	-0.563662	-2.76416	1.3333	1.26826	2.09751	5.17061	1.15445	1.23574	0.0325196	-3.98365	-1.08941	0	-0.0487794	1.05689	3.86983
1	3	2	10:50	17_62	Four	4.82373	-0.498623	-2.76416	1.3333	1.26826	2.09751	5.17061	1.15445	1.23574	0.0325196	-3.98365	-1.08941	0	-0.0487794	1.05689	3.86983
1	4	2	10:50	17_62	Four	4.93211	-0.74795	-2.76416	1.3333	1.26826	2.09751	5.17061	1.15445	1.23574	0.0325196	-3.98365	-1.08941	0	-0.0487794	1.05689	3.86983
1	1	2	11:0	17_62	Four	4.82373	-0.997278	-2.76416	1.3333	1.26826	2.09751	5.17061	1.15445	1.23574	0.0325196	-3.98365	-1.08941	0	-0.0487794	1.05689	3.86983
1	2	2	11:0	17_62	Four	4.72617	-0.563662	-2.76416	1.3333	1.26826	2.09751	5.17061	1.15445	1.23574	0.0325196	-3.98365	-1.08941	0	-0.0487794	1.05689	3.86983
1	3	2	11:0	17_62	Four	4.82373	-0.498623	-2.76416	1.3333	1.26826	2.09751	5.17061	1.15445	1.23574	0.0325196	-3.98365	-1.08941	0	-0.0487794	1.05689	3.86983
1	4	2	11:0	17_62	Four	4.93211	-0.74795	-2.76416	1.3333	1.26826	2.09751	5.17061	1.15445	1.23574	0.0325196	-3.98365	-1.08941	0	-0.0487794	1.05689	3.86983
1	1	2	11:10	17_62	Four	4.89959	-0.921377	-2.76416	1.3333	1.26826	2.09751	5.17061	1.15445	1.23574	0.0325196	-3.98365	-1.08941	0	-0.0487794	1.05689	3.86983
1	2	2	11:10	17_62	Four	4.72617	-0.563662	-2.76416	1.3333	1.26826	2.09751	5.17061	1.15445	1.23574	0.0325196	-3.98365	-1.08941	0	-0.0487794	1.05689	3.86983
1	3	2	11:10	17_62	Four	4.82373	-0.498623	-2.76416	1.3333	1.26826	2.09751	5.17061	1.15445	1.23574	0.0325196	-3.98365	-1.08941	0	-0.0487794	1.05689	3.86983
1	4	2	11:10	17_62	Four	4.93211	-0.74795	-2.76416	1.3333	1.26826	2.09751	5.17061	1.15445	1.23574	0.0325196	-3.98365	-1.08941	0	-0.0487794	1.05689	3.86983
1	1	2	11:20	17_62	Four	4.8129	-0.953897	-2.76416	1.3333	1.26826	2.09751	5.17061	1.15445	1.23574	0.0325196	-3.98365	-1.08941	0	-0.0487794	1.05689	3.86983
1	2	2	11:20	17_62	Four	4.52022	-0.607043	-2.76416	1.3333	1.26826	2.09751	5.17061	1.15445	1.23574	0.0325196	-3.98365	-1.08941	0	-0.0487794	1.05689	3.86983
1	3	2	11:20	17_62	Four	4.69365	-0.574523	-2.76416	1.3333	1.26826	2.09751	5.17061	1.15445	1.23574	0.0325196	-3.98365	-1.08941	0	-0.0487794	1.05689	3.86983
1	4	2	11:20	17_62	Four	4.92129	-0.607043	-2.76416	1.3333	1.26826	2.09751	5.17061	1.15445	1.23574	0.0325196	-3.98365	-1.08941	0	-0.0487794	1.05689	3.86983
1	1	2	11:30	17_62	Four	4.8129	-0.953897	-2.76416	1.3333	1.26826	2.09751	5.17061	1.15445	1.23574	0.0325196	-3.98365	-1.08941	0	-0.0487794	1.05689	3.86983
1	2	2	11:30	17_62	Four	4.52022	-0.607043	-2.76416	1.3333	1.26826	2.09751	5.17061	1.15445	1.23574	0.0325196	-3.98365	-1.08941	0	-0.0487794	1.05689	3.86983
1	3	2	11:30	17_62	Four	4.69365	-0.574523	-2.76416	1.3333	1.26826	2.09751	5.17061	1.15445	1.23574	0.0325196	-3.98365	-1.08941	0	-0.0487794	1.05689	3.86983
1	4	2	11:30	17_62	Four	4.92129	-0.607043	-2.76416	1.3333	1.26826	2.09751	5.17061	1.15445	1.23574	0.0325196	-3.98365	-1.08941	0	-0.0487794	1.05689	3.86983
1	1	2	11:40	17_62	Four	4.8129	-0.953897	-2.76416	1.3333	1.26826	2.09751	5.17061	1.15445	1.23574	0.0325196	-3.98365	-1.08941	0	-0.0487794	1.05689	3.86983
1	2	2	11:40	17_62	Four	4.52022	-0.607043	-2.76416	1.3333	1.26826	2.09751	5.17061	1.15445	1.23574	0.0325196	-3.98365	-1.08941	0	-0.0487794	1.05689	3.86983
1	3	2	11:40	17_62	Four	4.69365	-0.574523	-2.76416	1.3333	1.26826	2.09751	5.17061	1.15445	1.23574	0.0325196	-3.98365	-1.08941	0	-0.0487794	1.05689	3.86983
1	4	2	11:40	17_62	Four	4.92129	-0.607043	-2.76416	1.3333	1.26826	2.09751	5.17061	1.15445	1.23574	0.0325196	-3.98365	-1.08941	0	-0.0487794	1.05689	3.86983
1	1	2	11:50	17_62	Four	4.8129	-0.953897	-2.76416	1.3333	1.26826	2.09751	5.17061	1.15445	1.23574	0.0325196	-3.98365	-1.08941	0	-0.0487794	1.05689	3.86983
1	2	2	11:50	17_62	Four	4.52022	-0.607043	-2.76416	1.3333	1.26826	2.09751	5.17061	1.15445	1.23574	0.0325196	-3.98365	-1.08941	0	-0.0487794	1.05689	3.86983
1	3	2	11:50	17_62	Four	4.69365	-0.574523	-2.76416	1.3333	1.26826	2.09751	5.17061	1.15445	1.23574	0.0325196	-3.98365	-1.08941	0	-0.0487794	1.05689	3.86983
1	4	2	11:50	17_62	Four	4.92129	-0.607043	-2.76416	1.3333	1.26826	2.09751	5.17061	1.15445	1.23574	0.0325196	-3.98365	-1.08941	0	-0.0487794	1.05689	3.86983
1	1	2	12:0	17_62	Four	4.8129	-0.953897	-2.76416	1.3333	1.26826	2.09751	5.17061	1.15445	1.23574	0.0325196	-3.98365	-1.08941	0	-0.0487794	1.05689	3.86983
1	2	2	12:0	17_62	Four	4.52022	-0.607043	-2.76416	1.3333	1.26826	2.09751	5.17061	1.15445	1.23574	0.0325196	-3.98365	-1.08941	0	-0.0487794	1.05689	3.86983
1	3	2	12:0	17_62	Four	4.69365	-0.574523	-2.76416	1.3333	1.26826	2.09751	5.17061	1.15445	1.23574	0.0325196	-3.98365	-1.08941	0	-0.0487794	1.05689	3.86983
1	4	2	12:0	17_62	Four	4.92129	-0.607043	-2.76416	1.3333	1.26826	2.09751	5.17061	1.15445	1.23574	0.0325196	-3.98365	-1.08941	0	-0.0487794	1.05689	3.86983
1	1	2	12:10	17_62	Four	4.8129	-0.953897	-2.76416	1.3333	1.26826	2.09751	5.17061	1.15445	1.23574	0.0325196	-3.98365	-1.08941	0	-0.0487794	1.05689	3.86983
1	2	2	12:10	17_62	Four	4.52022	-0.607043	-2.76416	1.3333	1.26826	2.09751	5.17061	1.15445	1.23574	0.0325196	-3.98365	-1.08941	0	-0.0487794	1.05689	3.86983
1	3	2	12:10	17_62	Four	4.69365	-0.574523	-2.76416	1.3333	1.26826	2.09751	5.17061	1.15445	1.23574	0.0325196	-3.98365	-1.08941	0	-0.0487794	1.05689	3.86983
1	4	2	12:10	17_62	Four	4.92129	-0.607043	-2.76416	1.3333	1.26826	2.09751	5.17061	1.15445	1.23574	0.0325196	-3.98365	-1.08941	0	-0.0487794	1.05689	3.86983
1	1	2	12:20	17_62	Four	4.8129	-0.953897	-2.76416	1.3333	1.26826	2.09751	5.17061	1.15445	1.23574	0.0325196	-3.98365	-1.08941	0	-0.0487794	1.05689	3.86983
1	2	2	12:20	17_62	Four	4.52022	-0.607043	-2.76416	1.3333	1.26826	2.09751	5.17061	1.15445	1.23574	0.0325196	-3.98365	-1.08941	0	-0.0487794	1.05689	3.86983
1	3	2	12:20	17_62	Four	4.69365	-0.574523	-2.76416	1.3333	1.26826	2.09751	5.17061	1.15445	1.23574	0.0325196	-3.98365	-1.08941	0	-0.0487794	1.05689	3.86983
1	4	2	12:20	17_62	Four	4.92129	-0.607043	-2.76416	1.3333	1.26826	2.09751	5.17061	1.15445	1.23574	0.0325196	-3.98365	-1.08941	0	-0.0487794	1.05689	3.86983
1	1	2	12:30	17_62	Four	4.8129	-0.953897	-2.76416	1.3333	1.26826	2.09751	5.17061	1.15445	1.23574	0.0325196	-3.98365	-1.08941	0	-0.0487794	1.05689	3.86983
1	2	2	12:30	17_62	Four	4.52022	-0.607043	-2.76416	1.3333	1.26826	2.09751	5.17061	1.15445	1.23574	0.0325196	-3.98365	-1.08941	0	-0.0487794	1.05689	3.86983
1	3	2	12:30	17_62	Four	4.69365	-0.574523	-2.76416	1.3333	1.26826	2.09751	5.17061	1.15445	1.23574	0.0325196	-3.98365	-1.08941	0	-0.0487794	1.05689	3.86983
1	4	2	12:30	17_62	Four	4.92129	-0.607043	-2.76416	1.3333	1.26826	2.09751	5.17061	1.15445	1.23574	0.0325196	-3.98365	-1.08941	0	-0.0487794	1.05689	3.86983
1	1	2	12:40	17_62	Four	4.82373	-0.910548	-2.76416	1.3333	1.26826	2.09751	5.17061	1.15445	1.23574	0.0325196	-3.98365	-1.08941	0	-0.0487794	1.05689	3.86983
1	2	2	12:40	17_62	Four	4.52022	-0.607043	-2.76416	1.3333	1.26826	2.09751	5.17061	1.15445	1.23574	0.0325196	-3.98365	-1.08941	0	-0.0487794	1.05689	3.86983
1	3	2	12:40	17_62	Four	4.72617	-0.650392	-2.76416	1.3333	1.26826	2.09751	5.17061	1.15445	1.23574	0.0325196	-3.98365	-1.08941	0	-0.0487794	1.05689	3.86983
1	4	2	12:40	17_62	Four	4.92129	-0.607043	-2.76416	1.3333	1.26826	2.09751	5.17061	1.15445	1.23574	0.0325196	-3.98365	-1.08941	0	-0.0487794	1.05689	3.86983
1	1	2	12:50	17_62	Four	4.82373	-0.910548	-2.76416	1.3333	1.26826	2.09751	5.17061	1.15445	1.23574	0.0325196	-3.98365	-1.08941	0	-0.0487794	1.05689	3.86983
1	2	2	12:50	17_62	Four	4.52022	-0.607043	-2.76416	1.3333	1.26826	2.09751	5.17061	1.15445	1.23574	0.0325196	-3.98365	-1.08941	0	-0.0487794	1.05689	3.86983
1	3	2	12:50	17_62	Four	4.72617	-0.650392	-2.76416	1.3333	1.26826	2.09751	5.17061	1.15445	1.23574	0.0325196	-3.98365	-1.08941	0	-0.0487794	1.05689	3.86983
1	4	2	12:50	17_62	Four	4.92129	-0.607043	-2.76416	1.3333	1.26826	2.09751	5.17061	1.15445	1.23574	0.0325196	-3.98365	-1.08941	0	-0.0487794	1.05689	3.86983
1	1	2	13:0	17_62	Four	4.86708	-0.8672	-2.76416	1.3333	1.26826	2.09751	5.17061	1.15445	1.23574	0.0325196	-3.98365	-1.08941	0	-0.0487794	1.05689	3.86983
1	2	2	13:0	17_62	Four	4.52022	-0.607043	-2.76416	1.3333	1.26826	2.09751	5.17061	1.15445	1.23574	0.0325196	-3.98365	-1.08941	0	-0.0487794	1.05689	3.86983
1	3	2	13:0	17_62	Four	4.72617	-0.650392	-2.76416	1.3333	1.26826	2.09751	5.17061	1.15445	1.23574	0.0325196	-3.98365	-1.08941	0	-0.0487794	1.05689	3.86983
1	4	2	13:0	17_62	Four	4.92129	-0.607043	-2.76416	1.3333	1.26826	2.09751	5.17061	1.15445	1.23574	0.0325196	-3.98365	-1.08941	0	-0.0487794	1.05689	3.86983
1	1	2	13:10	17_62	Four	4.86708	-0.8672	-2.76416	1.3333	1.26826	2.09751	5.17061	1.15445	1.23574	0.0325196	-3.98365	-1.08941	0	-0.0487794	1.05689	3.86983
1	2	2	13:10	17_62	Four	4.52022	-0.607043	-2.76416	1.3333	1.26826	2.09751	5.17061	1.15445	1.23574	0.0325196	-3.98365	-1.08941	0	-0.0487794	1.05689	3.86983
1	3	2	13:10	17_62	Four	4.72617	-0.650392	-2.76416	1.3333	1.26826	2.09751	5.17061	1.15445	1.23574	0.0325196	-3.98365	-1.08941	0	-0.0487794	1.05689	3.86983
1	4	2	13:10	17_62	Four	4.92129	-0.607043	-2.76416	1.3333	1.26826	2.09751	5.17061	1.15445	1.23574	0.0325196	-3.98365	-1.08941	0	-0.0487794	1.05689	3.86983
1	1	2	13:20	17_62	Four	4.86708	-0.8672	-2.76416	1.3333	1.26826	2.09751	5.17061	1.15445	1.23574	0.0325196	-3.98365	-1.08941	0	-0.0487794	1.05689	3.86983
1	2	2	13:20	17_62	Four	4.55274	-0.72626	-2.76416	1.3333	1.26826	2.09751	5.17061	1.15445	1.23574	0.0325196	-3.98365	-1.08941	0	-0.0487794	1.05689	3.86983
1	3	2	13:20	17_62	Four	4.75869	-0.509484	-2.76416	1.3333	1.26826	2.09751	5.17061	1.15445	1.23574	0.0325196	-3.98365	-1.08941	0	-0.0487794	1.05689	3.86983
1	4	2	13:20	17_62	Four	4.92129	-0.607043	-2.76416	1.3333	1.26826	2.09751	5.17061	1.15445	1.23574	0.0325196	-3.98365	-1.08941	0	-0.0487794	1.05689	3.86983
1	1	2	13:30	17_62	Four	4.86708	-0.8672	-2.76416	1.3333	1.26826	2.09751	5.17061	1.15445	1.23574	0.0325196	-3.98365	-1.08941	0	-0.0487794	1.05689	3.86983
1	2	2	13:30	17_62	Four	4.55274	-0.72626	-2.76416	1.3333	1.26826	2.09751	5.17061	1.15445	1.23574	0.0325196	-3.98365	-1.08941	0	-0.0487794	1.05689	3.86983
1	3	2	13:30	17_62	Four	4.75869	-0.509484	-2.76416	1.3333	1.26826	2.09751	5.17061	1.15445	1.23574	0.0325196	-3.98365	-1.08941	0	-0.0487794	1.05689	3.86983
1	4	2	13:30	17_62	Four	4.92129	-0.607043	-2.76416	1.3333	1.26826	2.09751	5.17061	1.15445	1.23574	0.0325196	-3.98365	-1.08941	0	-0.0487794	1.05689	3.86983
1	1	2	13:40	17_62	Four	4.86708	-0.8672	-2.76416	1.3333	1.26826	2.09751	5.17061	1.15445	1.23574	0.0325196	-3.98365	-1.08941	0	-0.0487794	1.05689	3.86983
1	2	2	13:40	17_62	Four	4.55274	-0.72626	-2.76416	1.3333	1.26826	2.09751	5.17061	1.15445	1.23574	0.0325196	-3.98365	-1.08941	0	-0.0487794	1.05689	3.86983
1	3	2	13:40	17_62	Four	4.75869	-0.509484	-2.76416	1.3333	1.26826	2.09751	5.17061	1.15445	1.23574	0.0325196	-3.98365	-1.08941	0	-0.0487794	1.05689	3.86983
1	4	2	13:40	17_62	Four	4.92129	-0.607043	-2.76416	1.3333	1.26826	2.09751	5.17061	1.15445	1.23574	0.0325196	-3.98365	-1.08941	0	-0.0487794	1.05689	3.86983
1	1	2	13:50	17_62	Four	4.86708	-0.8672	-2.76416	1.3333	1.26826	2.09751	5.17061	1.15445	1.23574	0.0325196	-3.98365	-1.08941	0	-0.0487794	1.05689	3.86983
1	2	2	13:50	17_62	Four	4.55274	-0.72626	-2.76416	1.3333	1.26826	2.09751	5.17061	1.15445	1.23574	0.0325196	-3.98365	-1.08941	0	-0.0487794	1.05689	3.86983
1	3	2	13:50	17_62	Four	4.75869	-0.509484	-2.76416	1.3333	1.26826	2.09751	5.17061	1.15445	1.23574	0.0325196	-3.98365	-1.08941	0	-0.0487794	1.05689	3.86983
1	4	2	13:50	17_62	Four	4.92129	-0.607043	-2.76416	1.3333	1.26826	2.09751	5.17061	1.15445	1.23574	0.0325196	-3.98365	-1.08941	0	-0.0487794	1.05689	3.86983
1	1	2	14:0	17_62	Four	4.86708	-0.8672	-2.76416	1.3333	1.26826	2.09751	5.17061	1.15445	1.23574	0.0325196	-3.98365	-1.08941	0	-0.0487794	1.05689	3.86983
1	2	2	14:0	17_62	Four	4.55274	-0.72626	-2.76416	1.3333	1.26826	2.09751	5.17061	1.15445	1.23574	0.0325196	-3.98365	-1.08941	0	-0.0487794	1.05689	3.86983
1	3	2	14:0	17_62	Four	4.75869	-0.509484	-2.76416	1.3333	1.26826	2.09751	5.17061	1.15445	1.23574	0.0325196	-3.98365	-1.08941	0	-0.0487794	1.05689	3.86983
1	4	2	14:0	17_62	Four	4.9755	-0.596181	-2.76416	1.3333	1.26826	2.09751	5.17061	1.15445	1.23574	0.0325196	-3.98365	-1.08941	0	-0.0487794	1.05689	3.86983
1	1	2	14:10	17_62	Four	4.86708	-0.8672	-2.76416	1.3333	1.26826	2.09751	5.17061	1.15445	1.23574	0.0325196	-3.98365	-1.08941	0	-0.0487794	1.05689	3.86983
1	2	2	14:10	17_62	Four	4.55274	-0.72626	-2.76416	1.3333	1.26826	2.09751	5.17061	1.15445	1.23574	0.0325196	-3.98365	-1.08941	0	-0.0487794	1.05689	3.86983
1	3	2	14:10	17_62	Four	4.75869	-0.509484	-2.76416	1.3333	1.26826	2.09751	5.17061	1.15445	1.23574	0.0325196	-3.98365	-1.08941	0	-0.0487794	1.05689	3.86983
1	4	2	14:10	17_62	Four	4.9755	-0.596181	-2.76416	1.3333	1.26826	2.09751	5.17061	1.15445	1.23574	0.0325196	-3.98365	-1.08941	0	-0.0487794	1.05689	3.86983
1	1	2	14:20	17_62	Four	4.86708	-0.8672	-2.76416	1.3333	1.26826	2.09751	5.17061	1.15445	1.23574	0.0325196	-3.98365	-1.08941	0	-0.0487794	1.05689	3.86983
1	2	2	14:20	17_62	Four	4.55274	-0.72626	-2.76416	1.3333	1.26826	2.09751	5.17061	1.15445	1.23574	0.0325196	-3.98365	-1.08941	0	-0.0487794	1.05689	3.86983
1	3	2	14:20	17_62	Four	4.75869	-0.509484	-2.76416	1.3333	1.26826	2.09751	5.17061	1.15445	1.23574	0.0325196	-3.98365	-1.08941	0	-0.0487794	1.05689	3.86983
1	4	2	14:20	17_62	Four	4.9755	-0.596181	-2.76416	1.3333	1.26826	2.09751	5.17061	1.15445	1.23574	0.0325196	-3.98365	-1.08941	0	-0.0487794	1.05689	3.86983
1	1	2	14:30	17_62	Four	4.82373	-0.943068	-2.76416	1.3333	1.26826	2.09751	5.17061	1.15445	1.23574	0.0325196	-3.98365	-1.08941	0	-0.0487794	1.05689	3.86983
1	2	2	14:30	17_62	Four	4.49853	-0.78047	-2.76416	1.3333	1.26826	2.09751	5.17061	1.15445	1.23574	0.0325196	-3.98365	-1.08941	0	-0.0487794	1.05689	3.86983
1	3	2	14:30	17_62	Four	4.61778	-0.650392	-2.76416	1.3333	1.26826	2.09751	5.17061	1.15445	1.23574	0.0325196	-3.98365	-1.08941	0	-0.0487794	1.05689	3.86983
1	4	2	14:30	17_62	Four	4.92129	-0.682911	-2.76416	1.3333	1.26826	2.09751	5.17061	1.15445	1.23574	0.0325196	-3.98365	-1.08941	0	-0.0487794	1.05689	3.86983
1	1	2	14:40	17_62	Four	4.82373	-0.943068	-2.76416	1.3333	1.26826	2.09751	5.17061	1.15445	1.23574	0.0325196	-3.98365	-1.08941	0	-0.0487794	1.05689	3.86983
1	2	2	14:40	17_62	Four	4.49853	-0.78047	-2.76416	1.3333	1.26826	2.09751	5.17061	1.15445	1.23574	0.0325196	-3.98365	-1.08941	0	-0.0487794	1.05689	3.86983
1	3	2	14:40	17_62	Four	4.61778	-0.650392	-2.76416	1.3333	1.26826	2.09751	5.17061	1.15445	1.23574	0.0325196	-3.98365	-1.08941	0	-0.0487794	1.05689	3.86983
1	4	2	14:40	17_62	Four	4.92129	-0.682911	-2.76416	1.3333	1.26826	2.09751	5.17061	1.15445	1.23574	0.0325196	-3.98365	-1.08941	0	-0.0487794	1.05689	3.86983
1	1	2	14:50	17_62	Four	4.82373	-0.943068	-2.76416	1.3333	1.26826	2.09751	5.17061	1.15445	1.23574	0.0325196	-3.98365	-1.08941	0	-0.0487794	1.05689	3.86983
1	2	2	14:50	17_62	Four	4.49853	-0.78047	-2.76416	1.3333	1.26826	2.09751	5.17061	1.15445	1.23574	0.0325196	-3.98365	-1.08941	0	-0.0487794	1.05689	3.86983
1	3	2	14:50	17_62	Four	4.61778	-0.650392	-2.76416	1.3333	1.26826	2.09751	5.17061	1.15445	1.23574	0.0325196	-3.98365	-1.08941	0	-0.0487794	1.05689	3.86983
1	4	2	14:50	17_62	Four	4.92129	-0.682911	-2.76416	1.3333	1.26826	2.09751	5.17061	1.15445	1.23574	0.0325196	-3.98365	-1.08941	0	-0.0487794	1.05689	3.86983
1	1	2	15:0	17_62	Four	4.82373	-0.943068	-2.76416	1.3333	1.26826	2.09751	5.17061	1.15445	1.23574	0.0325196	-3.98365	-1.08941	0	-0.0487794	1.05689	3.86983
1	2	2	15:0	17_62	Four	4.92129	-0.812989	-2.76416	1.3333	1.26826	2.09751	5.17061	1.15445	1.23574	0.0325196	-3.98365	-1.08941	0	-0.0487794	1.05689	3.86983
1	3	2	15:0	17_62	Four	4.72617	-0.520313	-2.76416	1.3333	1.26826	2.09751	5.17061	1.15445	1.23574	0.0325196	-3.98365	-1.08941	0	-0.0487794	1.05689	3.86983
1	4	2	15:0	17_62	Four	4.92129	-0.682911	-2.76416	1.3333	1.26826	2.09751	5.17061	1.15445	1.23574	0.0325196	-3.98365	-1.08941	0	-0.0487794	1.05689	3.86983
1	1	2	15:10	17_62	Four	4.82373	-0.943068	-2.76416	1.3333	1.26826	2.09751	5.17061	1.15445	1.23574	0.0325196	-3.98365	-1.08941	0	-0.0487794	1.05689	3.86983
1	2	2	15:10	17_62	Four	4.92129	-0.812989	-2.76416	1.3333	1.26826	2.09751	5.17061	1.15445	1.23574	0.0325196	-3.98365	-1.08941	0	-0.0487794	1.05689	3.86983
1	3	2	15:10	17_62	Four	4.72617	-0.520313	-2.76416	1.3333	1.26826	2.09751	5.17061	1.15445	1.23574	0.0325196	-3.98365	-1.08941	0	-0.0487794	1.05689	3.86983
1	4	2	15:10	17_62	Four	4.92129	-0.682911	-2.76416	1.3333	1.26826	2.09751	5.17061	1.15445	1.23574	0.0325196	-3.98365	-1.08941	0	-0.0487794	1.05689	3.86983
1	1	2	15:20	17_62	Four	4.82373	-0.943068	-2.76416	1.3333	1.26826	2.09751	5.17061	1.15445	1.23574	0.0325196	-3.98365	-1.08941	0	-0.0487794	1.05689	3.86983
1	2	2	15:20	17_62	Four	4.92129	-0.812989	-2.76416	1.3333	1.26826	2.09751	5.17061	1.15445	1.23574	0.0325196	-3.98365	-1.08941	0	-0.0487794	1.05689	3.86983
1	3	2	15:20	17_62	Four	4.72617	-0.520313	-2.76416	1.3333	1.26826	2.09751	5.17061	1.15445	1.23574	0.0325196	-3.98365	-1.08941	0	-0.0487794	1.05689	3.86983
1	4	2	15:20	17_62	Four	4.92129	-0.682911	-2.76416	1.3333	1.26826	2.09751	5.17061	1.15445	1.23574	0.0325196	-3.98365	-1.08941	0	-0.0487794	1.05689	3.86983
1	1	2	15:30	17_62	Four	4.82373	-0.943068	-2.76416	1.3333	1.26826	2.09751	5.17061	1.15445	1.23574	0.0325196	-3.98365	-1.08941	0	-0.0487794	1.05689	3.86983
1	2	2	15:30	17_62	Four	4.92129	-0.812989	-2.76416	1.3333	1.26826	2.09751	5.17061	1.15445	1.23574	0.0325196	-3.98365	-1.08941	0	-0.0487794	1.05689	3.86983
1	3	2	15:30	17_62	Four	4.72617	-0.520313	-2.76416	1.3333	1.26826	2.09751	5.17061	1.15445	1.23574	0.0325196	-3.98365	-1.08941	0	-0.0487794	1.05689	3.86983
1	4	2	15:30	17_62	Four	4.92129	-0.682911	-2.76416	1.3333	1.26826	2.09751	5.17061	1.15445	1.23574	0.0325196	-3.98365	-1.08941	0	-0.0487794	1.05689	3.86983
1	1	2	15:40	17_62	Four	4.82373	-0.943068	-2.76416	1.3333	1.26826	2.09751	5.17061	1.15445	1.23574	0.0325196	-3.98365	-1.08941	0	-0.0487794	1.05689	3.86983
1	2	2	15:40	17_62	Four	4.92129	-0.812989	-2.76416	1.3333	1.26826	2.09751	5.17061	1.15445	1.23574	0.0325196	-3.98365	-1.08941	0	-0.0487794	1.05689	3.86983
1	3	2	15:40	17_62	Four	4.72617	-0.520313	-2.76416	1.3333	1.26826	2.09751	5.17061	1.15445	1.23574	0.0325196	-3.98365	-1.08941	0	-0.0487794	1.05689	3.86983
1	4	2	15:40	17_62	Four	4.92129	-0.682911	-2.76416	1.3333	1.26826	2.09751	5.17061	1.15445	1.23574	0.0325196	-3.98365	-1.08941	0	-0.0487794	1.05689	3.86983
1	1	2	15:50	17_62	Four	4.89959	-1.00811	-2.76416	1.3333	1.26826	2.09751	5.17061	1.15445	1.23574	0.0325196	-3.98365	-1.08941	0	-0.0487794	1.05689	3.86983
1	2	2	15:50	17_62	Four	4.92129	-0.812989	-2.76416	1.3333	1.26826	2.09751	5.17061	1.15445	1.23574	0.0325196	-3.98365	-1.08941	0	-0.0487794	1.05689	3.86983
1	3	2	15:50	17_62	Four	4.72617	-0.520313	-2.76416	1.3333	1.26826	2.09751	5.17061	1.15445	1.23574	0.0325196	-3.98365	-1.08941	0	-0.0487794	1.05689	3.86983
1	4	2	15:50	17_62	Four	4.92129	-0.682911	-2.76416	1.3333	1.26826	2.09751	5.17061	1.15445	1.23574	0.0325196	-3.98365	-1.08941	0	-0.0487794	1.05689	3.86983
1	1	2	16:0	17_62	Four	4.89959	-1.00811	-2.76416	1.3333	1.26826	2.09751	5.17061	1.15445	1.23574	0.0325196	-3.98365	-1.08941	0	-0.0487794	1.05689	3.86983
1	2	2	16:0	17_62	Four	4.92129	-0.812989	-2.76416	1.3333	1.26826	2.09751	5.17061	1.15445	1.23574	0.0325196	-3.98365	-1.08941	0	-0.0487794	1.05689	3.86983
1	3	2	16:0	17_62	Four	4.72617	-0.520313	-2.76416	1.3333	1.26826	2.09751	5.17061	1.15445	1.23574	0.0325196	-3.98365	-1.08941	0	-0.0487794	1.05689	3.86983
1	4	2	16:0	17_62	Four	4.92129	-0.682911	-2.76416	1.3333	1.26826	2.09751	5.17061	1.15445	1.23574	0.0325196	-3.98365	-1.08941	0	-0.0487794	1.05689	3.86983
1	1	2	16:10	17_62	Four	4.89959	-1.00811	-2.76416	1.3333	1.26826	2.09751	5.17061	1.15445	1.23574	0.0325196	-3.98365	-1.08941	0	-0.0487794	1.05689	3.86983
1	2	2	16:10	17_62	Four	4.92129	-0.812989	-2.76416	1.3333	1.26826	2.09751	5.17061	1.15445	1.23574	0.0325196	-3.98365	-1.08941	0	-0.0487794	1.05689	3.86983
1	3	2	16:10	17_62	Four	4.72617	-0.520313	-2.76416	1.3333	1.26826	2.09751	5.17061	1.15445	1.23574	0.0325196	-3.98365	-1.08941	0	-0.0487794	1.05689	3.86983
1	4	2	16:10	17_62	Four	4.92129	-0.682911	-2.76416	1.3333	1.26826	2.09751	5.17061	1.15445	1.23574	0.0325196	-3.98365	-1.08941	0	-0.0487794	1.05689	3.86983
1	1	2	16:20	17_62	Four	4.89959	-1.00811	-2.76416	1.3333	1.26826	2.09751	5.17061	1.15445	1.23574	0.0325196	-3.98365	-1.08941	0	-0.0487794	1.05689	3.86983
1	2	2	16:20	17_62	Four	4.92129	-0.812989	-2.76416	1.3333	1.26826	2.09751	5.17061	1.15445	1.23574	0.0325196	-3.98365	-1.08941	0	-0.0487794	1.05689	3.86983
1	3	2	16:20	17_62	Four	4.74786	-0.542004	-2.76416	1.3333	1.26826	2.09751	5.17061	1.15445	1.23574	0.0325196	-3.98365	-1.08941	0	-0.0487794	1.05689	3.86983
1	4	2	16:20	17_62	Four	4.89959	-0.552833	-2.76416	1.3333	1.26826	2.09751	5.17061	1.15445	1.23574	0.0325196	-3.98365	-1.08941	0	-0.0487794	1.05689	3.86983
1	1	2	16:30	17_62	Four	4.89959	-1.00811	-2.76416	1.3333	1.26826	2.09751	5.17061	1.15445	1.23574	0.0325196	-3.98365	-1.08941	0	-0.0487794	1.05689	3.86983
1	2	2	16:30	17_62	Four	4.92129	-0.812989	-2.76416	1.3333	1.26826	2.09751	5.17061	1.15445	1.23574	0.0325196	-3.98365	-1.08941	0	-0.0487794	1.05689	3.86983
1	3	2	16:30	17_62	Four	4.53105	-0.650392	-2.76416	1.3333	1.26826	2.09751	5.17061	1.15445	1.23574	0.0325196	-3.98365	-1.08941	0	-0.0487794	1.05689	3.86983
1	4	2	16:30	17_62	Four	4.8129	-0.585352	-2.76416	1.3333	1.26826	2.09751	5.17061	1.15445	1.23574	0.0325196	-3.98365	-1.08941	0	-0.0487794	1.05689	3.86983
1	1	2	16:40	17_62	Four	4.89959	-1.00811	-2.76416	1.3333	1.26826	2.09751	5.17061	1.15445	1.23574	0.0325196	-3.98365	-1.08941	0	-0.0487794	1.05689	3.86983
1	2	2	16:40	17_62	Four	4.92129	-0.812989	-2.76416	1.3333	1.26826	2.09751	5.17061	1.15445	1.23574	0.0325196	-3.98365	-1.08941	0	-0.0487794	1.05689	3.86983
1	3	2	16:40	17_62	Four	4.53105	-0.650392	-2.76416	1.3333	1.26826	2.09751	5.17061	1.15445	1.23574	0.0325196	-3.98365	-1.08941	0	-0.0487794	1.05689	3.86983
1	4	2	16:40	17_62	Four	4.8129	-0.585352	-2.76416	1.3333	1.26826	2.09751	5.17061	1.15445	1.23574	0.0325196	-3.98365	-1.08941	0	-0.0487794	1.05689	3.86983
1	1	2	16:50	17_62	Four	4.89959	-1.00811	-2.76416	1.3333	1.26826	2.09751	5.17061	1.15445	1.23574	0.0325196	-3.98365	-1.08941	0	-0.0487794	1.05689	3.86983
1	2	2	16:50	17_62	Four	4.92129	-0.812989	-2.76416	1.3333	1.26826	2.09751	5.17061	1.15445	1.23574	0.0325196	-3.98365	-1.08941	0	-0.0487794	1.05689	3.86983
1	3	2	16:50	17_62	Four	4.53105	-0.650392	-2.76416	1.3333	1.26826	2.09751	5.17061	1.15445	1.23574	0.0325196	-3.98365	-1.08941	0	-0.0487794	1.05689	3.86983
1	4	2	16:50	17_62	Four	4.8129	-0.585352	-2.76416	1.3333	1.26826	2.09751	5.17061	1.15445	1.23574	0.0325196	-3.98365	-1.08941	0	-0.0487794	1.05689	3.86983
1	1	2	17:0	17_62	Four	4.85625	-0.899719	-2.76416	1.3333	1.26826	2.09751	5.17061	1.15445	1.23574	0.0325196	-3.98365	-1.08941	0	-0.0487794	1.05689	3.86983
1	2	2	17:0	17_62	Four	4.92129	-0.74795	-2.76416	1.3333	1.26826	2.09751	5.17061	1.15445	1.23574	0.0325196	-3.98365	-1.08941	0	-0.0487794	1.05689	3.86983
1	3	2	17:0	17_62	Four	4.53105	-0.650392	-2.76416	1.3333	1.26826	2.09751	5.17061	1.15445	1.23574	0.0325196	-3.98365	-1.08941	0	-0.0487794	1.05689	3.86983
1	4	2	17:0	17_62	Four	4.8129	-0.585352	-2.76416	1.3333	1.26826	2.09751	5.17061	1.15445	1.23574	0.0325196	-3.98365	-1.08941	0	-0.0487794	1.05689	3.86983
1	1	2	17:10	17_62	Four	4.85625	-0.899719	-2.76416	1.3333	1.26826	2.09751	5.17061	1.15445	1.23574	0.0325196	-3.98365	-1.08941	0	-0.0487794	1.05689	3.86983
1	2	2	17:10	17_62	Four	4.92129	-0.74795	-2.76416	1.3333	1.26826	2.09751	5.17061	1.15445	1.23574	0.0325196	-3.98365	-1.08941	0	-0.0487794	1.05689	3.86983
1	3	2	17:10	17_62	Four	4.5744	-0.672082	-2.76416	1.3333	1.26826	2.09751	5.17061	1.15445	1.23574	0.0325196	-3.98365	-1.08941	0	-0.0487794	1.05689	3.86983
1	4	2	17:10	17_62	Four	4.737	-0.455274	-2.76416	1.3333	1.26826	2.09751	5.17061	1.15445	1.23574	0.0325196	-3.98365	-1.08941	0	-0.0487794	1.05689	3.86983
1	1	2	17:20	17_62	Four	4.85625	-0.899719	-2.76416	1.3333	1.26826	2.09751	5.17061	1.15445	1.23574	0.0325196	-3.98365	-1.08941	0	-0.0487794	1.05689	3.86983
1	2	2	17:20	17_62	Four	4.92129	-0.74795	-2.76416	1.3333	1.26826	2.09751	5.17061	1.15445	1.23574	0.0325196	-3.98365	-1.08941	0	-0.0487794	1.05689	3.86983
1	3	2	17:20	17_62	Four	4.5744	-0.672082	-2.76416	1.3333	1.26826	2.09751	5.17061	1.15445	1.23574	0.0325196	-3.98365	-1.08941	0	-0.0487794	1.05689	3.86983
1	4	2	17:20	17_62	Four	4.737	-0.455274	-2.76416	1.3333	1.26826	2.09751	5.17061	1.15445	1.23574	0.0325196	-3.98365	-1.08941	0	-0.0487794	1.05689	3.86983
1	1	2	17:30	17_62	Four	4.85625	-0.899719	-2.76416	1.3333	1.26826	2.09751	5.17061	1.15445	1.23574	0.0325196	-3.98365	-1.08941	0	-0.0487794	1.05689	3.86983
1	2	2	17:30	17_62	Four	4.92129	-0.74795	-2.76416	1.3333	1.26826	2.09751	5.17061	1.15445	1.23574	0.0325196	-3.98365	-1.08941	0	-0.0487794	1.05689	3.86983
1	3	2	17:30	17_62	Four	4.5744	-0.672082	-2.76416	1.3333	1.26826	2.09751	5.17061	1.15445	1.23574	0.0325196	-3.98365	-1.08941	0	-0.0487794	1.05689	3.86983
1	4	2	17:30	17_62	Four	4.737	-0.455274	-2.76416	1.3333	1.26826	2.09751	5.17061	1.15445	1.23574	0.0325196	-3.98365	-1.08941	0	-0.0487794	1.05689	3.86983
1	1	2	17:40	17_62	Four	4.85625	-0.899719	-2.76416	1.3333	1.26826	2.09751	5.17061	1.15445	1.23574	0.0325196	-3.98365	-1.08941	0	-0.0487794	1.05689	3.86983
1	2	2	17:40	17_62	Four	4.92129	-0.74795	-2.76416	1.3333	1.26826	2.09751	5.17061	1.15445	1.23574	0.0325196	-3.98365	-1.08941	0	-0.0487794	1.05689	3.86983
1	3	2	17:40	17_62	Four	4.5744	-0.672082	-2.76416	1.3333	1.26826	2.09751	5.17061	1.15445	1.23574	0.0325196	-3.98365	-1.08941	0	-0.0487794	1.05689	3.86983
1	4	2	17:40	17_62	Four	4.737	-0.455274	-2.76416	1.3333	1.26826	2.09751	5.17061	1.15445	1.23574	0.0325196	-3.98365	-1.08941	0	-0.0487794	1.05689	3.86983
1	1	2	17:50	17_62	Four	4.85625	-0.899719	-2.76416	1.3333	1.26826	2.09751	5.17061	1.15445	1.23574	0.0325196	-3.98365	-1.08941	0	-0.0487794	1.05689	3.86983
1	2	2	17:50	17_62	Four	4.92129	-0.74795	-2.76416	1.3333	1.26826	2.09751	5.17061	1.15445	1.23574	0.0325196	-3.98365	-1.08941	0	-0.0487794	1.05689	3.86983
1	3	2	17:50	17_62	Four	4.5744	-0.672082	-2.76416	1.3333	1.26826	2.09751	5.17061	1.15445	1.23574	0.0325196	-3.98365	-1.08941	0	-0.0487794	1.05689	3.86983
1	4	2	17:50	17_62	Four	4.737	-0.455274	-2.76416	1.3333	1.26826	2.09751	5.17061	1.15445	1.23574	0.0325196	-3.98365	-1.08941	0	-0.0487794	1.05689	3.86983
1	1	2	18:0	17_62	Four	4.85625	-0.899719	-2.76416	1.3333	1.26826	2.09751	5.17061	1.15445	1.23574	0.0325196	-3.98365	-1.08941	0	-0.0487794	1.05689	3.86983
1	2	2	18:0	17_62	Four	4.92129	-0.74795	-2.76416	1.3333	1.26826	2.09751	5.17061	1.15445	1.23574	0.0325196	-3.98365	-1.08941	0	-0.0487794	1.05689	3.86983
1	3	2	18:0	17_62	Four	4.5744	-0.672082	-2.76416	1.3333	1.26826	2.09751	5.17061	1.15445	1.23574	0.0325196	-3.98365	-1.08941	0	-0.0487794	1.05689	3.86983
1	4	2	18:0	17_62	Four	4.737	-0.455274	-2.76416	1.3333	1.26826	2.09751	5.17061	1.15445	1.23574	0.0325196	-3.98365	-1.08941	0	-0.0487794	1.05689	3.86983
1	1	2	18:10	17_62	Four	4.85625	-0.899719	-2.76416	1.3333	1.26826	2.09751	5.17061	1.15445	1.23574	0.0325196	-3.98365	-1.08941	0	-0.0487794	1.05689	3.86983
1	2	2	18:10	17_62	Four	4.92129	-0.74795	-2.76416	1.3333	1.26826	2.09751	5.17061	1.15445	1.23574	0.0325196	-3.98365	-1.08941	0	-0.0487794	1.05689	3.86983
1	3	2	18:10	17_62	Four	4.60692	-0.715431	-2.76416	1.3333	1.26826	2.09751	5.17061	1.15445	1.23574	0.0325196	-3.98365	-1.08941	0	-0.0487794	1.05689	3.86983
1	4	2	18:10	17_62	Four	4.76952	-0.520313	-2.76416	1.3333	1.26826	2.09751	5.17061	1.15445	1.23574	0.0325196	-3.98365	-1.08941	0	-0.0487794	1.05689	3.86983
1	1	2	18:20	17_62	Four	4.85625	-0.899719	-2.76416	1.3333	1.26826	2.09751	5.17061	1.15445	1.23574	0.0325196	-3.98365	-1.08941	0	-0.0487794	1.05689	3.86983
1	2	2	18:20	17_62	Four	4.92129	-0.74795	-2.76416	1.3333	1.26826	2.09751	5.17061	1.15445	1.23574	0.0325196	-3.98365	-1.08941	0	-0.0487794	1.05689	3.86983
1	3	2	18:20	17_62	Four	4.60692	-0.715431	-2.76416	1.3333	1.26826	2.09751	5.17061	1.15445	1.23574	0.0325196	-3.98365	-1.08941	0	-0.0487794	1.05689	3.86983
1	4	2	18:20	17_62	Four	4.76952	-0.520313	-2.76416	1.3333	1.26826	2.09751	5.17061	1.15445	1.23574	0.0325196	-3.98365	-1.08941	0	-0.0487794	1.05689	3.86983
1	1	2	18:30	17_62	Four	4.85625	-0.899719	-2.76416	1.3333	1.26826	2.09751	5.17061	1.15445	1.23574	0.0325196	-3.98365	-1.08941	0	-0.0487794	1.05689	3.86983
1	2	2	18:30	17_62	Four	4.92129	-0.74795	-2.76416	1.3333	1.26826	2.09751	5.17061	1.15445	1.23574	0.0325196	-3.98365	-1.08941	0	-0.0487794	1.05689	3.86983
1	3	2	18:30	17_62	Four	4.60692	-0.715431	-2.76416	1.3333	1.26826	2.09751	5.17061	1.15445	1.23574	0.0325196	-3.98365	-1.08941	0	-0.0487794	1.05689	3.86983
1	4	2	18:30	17_62	Four	4.76952	-0.520313	-2.76416	1.3333	1.26826	2.09751	5.17061	1.15445	1.23574	0.0325196	-3.98365	-1.08941	0	-0.0487794	1.05689	3.86983
1	1	2	18:40	17_62	Four	4.85625	-0.899719	-2.76416	1.3333	1.26826	2.09751	5.17061	1.15445	1.23574	0.0325196	-3.98365	-1.08941	0	-0.0487794	1.05689	3.86983
1	2	2	18:40	17_62	Four	4.92129	-0.74795	-2.76416	1.3333	1.26826	2.09751	5.17061	1.15445	1.23574	0.0325196	-3.98365	-1.08941	0	-0.0487794	1.05689	3.86983
1	3	2	18:40	17_62	Four	4.60692	-0.715431	-2.76416	1.3333	1.26826	2.09751	5.17061	1.15445	1.23574	0.0325196	-3.98365	-1.08941	0	-0.0487794	1.05689	3.86983
1	4	2	18:40	17_62	Four	4.76952	-0.520313	-2.76416	1.3333	1.26826	2.09751	5.17061	1.15445	1.23574	0.0325196	-3.98365	-1.08941	0	-0.0487794	1.05689	3.86983
1	1	2	18:50	17_62	Four	4.85625	-0.899719	-2.76416	1.3333	1.26826	2.09751	5.17061	1.15445	1.23574	0.0325196	-3.98365	-1.08941	0	-0.0487794	1.05689	3.86983
1	2	2	18:50	17_62	Four	4.92129	-0.74795	-2.76416	1.3333	1.26826	2.09751	5.17061	1.15445	1.23574	0.0325196	-3.98365	-1.08941	0	-0.0487794	1.05689	3.86983
1	3	2	18:50	17_62	Four	4.60692	-0.715431	-2.76416	1.3333	1.26826	2.09751	5.17061	1.15445	1.23574	0.0325196	-3.98365	-1.08941	0	-0.0487794	1.05689	3.86983
1	4	2	18:50	17_62	Four	4.76952	-0.520313	-2.76416	1.3333	1.26826	2.09751	5.17061	1.15445	1.23574	0.0325196	-3.98365	-1.08941	0	-0.0487794	1.05689	3.86983
1	1	2	19:0	17_62	Four	4.85625	-0.899719	-2.76416	1.3333	1.26826	2.09751	5.17061	1.15445	1.23574	0.0325196	-3.98365	-1.08941	0	-0.0487794	1.05689	3.86983
1	2	2	19:0	17_62	Four	4.92129	-0.74795	-2.76416	1.3333	1.26826	2.09751	5.17061	1.15445	1.23574	0.0325196	-3.98365	-1.08941	0	-0.0487794	1.05689	3.86983
1	3	2	19:0	17_62	Four	4.60692	-0.715431	-2.76416	1.3333	1.26826	2.09751	5.17061	1.15445	1.23574	0.0325196	-3.98365	-1.08941	0	-0.0487794	1.05689	3.86983
1	4	2	19:0	17_62	Four	4.76952	-0.520313	-2.76416	1.3333	1.26826	2.09751	5.17061	1.15445	1.23574	0.0325196	-3.98365	-1.08941	0	-0.0487794	1.05689	3.86983
1	1	2	19:10	17_62	Four	4.85625	-0.899719	-2.76416	1.3333	1.26826	2.09751	5.17061	1.15445	1.23574	0.0325196	-3.98365	-1.08941	0	-0.0487794	1.05689	3.86983
1	2	2	19:10	17_62	Four	4.92129	-0.74795	-2.76416	1.3333	1.26826	2.09751	5.17061	1.15445	1.23574	0.0325196	-3.98365	-1.08941	0	-0.0487794	1.05689	3.86983
1	3	2	19:10	17_62	Four	4.60692	-0.715431	-2.76416	1.3333	1.26826	2.09751	5.17061	1.15445	1.23574	0.0325196	-3.98365	-1.08941	0	-0.0487794	1.05689	3.86983
1	4	2	19:10	17_62	Four	4.76952	-0.520313	-2.76416	1.3333	1.26826	2.09751	5.17061	1.15445	1.23574	0.0325196	-3.98365	-1.08941	0	-0.0487794	1.05689	3.86983
1	1	2	19:20	17_62	Four	4.82373	-0.943068	-2.76416	1.3333	1.26826	2.09751	5.17061	1.15445	1.23574	0.0325196	-3.98365	-1.08941	0	-0.0487794	1.05689	3.86983
1	2	2	19:20	17_62	Four	4.49853	-0.704602	-2.76416	1.3333	1.26826	2.09751	5.17061	1.15445	1.23574	0.0325196	-3.98365	-1.08941	0	-0.0487794	1.05689	3.86983
1	3	2	19:20	17_62	Four	4.63944	-0.617872	-2.76416	1.3333	1.26826	2.09751	5.17061	1.15445	1.23574	0.0325196	-3.98365	-1.08941	0	-0.0487794	1.05689	3.86983
1	4	2	19:20	17_62	Four	4.76952	-0.520313	-2.76416	1.3333	1.26826	2.09751	5.17061	1.15445	1.23574	0.0325196	-3.98365	-1.08941	0	-0.0487794	1.05689	3.86983
1	1	2	19:30	17_62	Four	4.82373	-0.943068	-2.76416	1.3333	1.26826	2.09751	5.17061	1.15445	1.23574	0.0325196	-3.98365	-1.08941	0	-0.0487794	1.05689	3.86983
1	2	2	19:30	17_62	Four	4.49853	-0.704602	-2.76416	1.3333	1.26826	2.09751	5.17061	1.15445	1.23574	0.0325196	-3.98365	-1.08941	0	-0.0487794	1.05689	3.86983
1	3	2	19:30	17_62	Four	4.63944	-0.617872	-2.76416	1.3333	1.26826	2.09751	5.17061	1.15445	1.23574	0.0325196	-3.98365	-1.08941	0	-0.0487794	1.05689	3.86983
1	4	2	19:30	17_62	Four	4.76952	-0.520313	-2.76416	1.3333	1.26826	2.09751	5.17061	1.15445	1.23574	0.0325196	-3.98365	-1.08941	0	-0.0487794	1.05689	3.86983
1	1	2	19:40	17_62	Four	4.82373	-0.943068	-2.76416	1.3333	1.26826	2.09751	5.17061	1.15445	1.23574	0.0325196	-3.98365	-1.08941	0	-0.0487794	1.05689	3.86983
1	2	2	19:40	17_62	Four	4.49853	-0.704602	-2.76416	1.3333	1.26826	2.09751	5.17061	1.15445	1.23574	0.0325196	-3.98365	-1.08941	0	-0.0487794	1.05689	3.86983
1	3	2	19:40	17_62	Four	4.63944	-0.617872	-2.76416	1.3333	1.26826	2.09751	5.17061	1.15445	1.23574	0.0325196	-3.98365	-1.08941	0	-0.0487794	1.05689	3.86983
1	4	2	19:40	17_62	Four	4.76952	-0.520313	-2.76416	1.3333	1.26826	2.09751	5.17061	1.15445	1.23574	0.0325196	-3.98365	-1.08941	0	-0.0487794	1.05689	3.86983
1	1	2	19:50	17_62	Four	4.82373	-0.943068	-2.76416	1.3333	1.26826	2.09751	5.17061	1.15445	1.23574	0.0325196	-3.98365	-1.08941	0	-0.0487794	1.05689	3.86983
1	2	2	19:50	17_62	Four	4.49853	-0.704602	-2.76416	1.3333	1.26826	2.09751	5.17061	1.15445	1.23574	0.0325196	-3.98365	-1.08941	0	-0.0487794	1.05689	3.86983
1	3	2	19:50	17_62	Four	4.63944	-0.617872	-2.76416	1.3333	1.26826	2.09751	5.17061	1.15445	1.23574	0.0325196	-3.98365	-1.08941	0	-0.0487794	1.05689	3.86983
1	4	2	19:50	17_62	Four	4.76952	-0.520313	-2.76416	1.3333	1.26826	2.09751	5.17061	1.15445	1.23574	0.0325196	-3.98365	-1.08941	0	-0.0487794	1.05689	3.86983
1	1	2	20:0	17_62	Four	4.82373	-0.943068	-2.76416	1.3333	1.26826	2.09751	5.17061	1.15445	1.23574	0.0325196	-3.98365	-1.08941	0	-0.0487794	1.05689	3.86983
1	2	2	20:0	17_62	Four	4.49853	-0.704602	-2.76416	1.3333	1.26826	2.09751	5.17061	1.15445	1.23574	0.0325196	-3.98365	-1.08941	0	-0.0487794	1.05689	3.86983
1	3	2	20:0	17_62	Four	4.63944	-0.617872	-2.76416	1.3333	1.26826	2.09751	5.17061	1.15445	1.23574	0.0325196	-3.98365	-1.08941	0	-0.0487794	1.05689	3.86983
1	4	2	20:0	17_62	Four	4.88877	-0.715431	-2.76416	1.3333	1.26826	2.09751	5.17061	1.15445	1.23574	0.0325196	-3.98365	-1.08941	0	-0.0487794	1.05689	3.86983
1	1	2	20:10	17_62	Four	4.82373	-0.943068	-2.76416	1.3333	1.26826	2.09751	5.17061	1.15445	1.23574	0.0325196	-3.98365	-1.08941	0	-0.0487794	1.05689	3.86983
1	2	2	20:10	17_62	Four	4.49853	-0.704602	-2.76416	1.3333	1.26826	2.09751	5.17061	1.15445	1.23574	0.0325196	-3.98365	-1.08941	0	-0.0487794	1.05689	3.86983
1	3	2	20:10	17_62	Four	4.63944	-0.617872	-2.76416	1.3333	1.26826	2.09751	5.17061	1.15445	1.23574	0.0325196	-3.98365	-1.08941	0	-0.0487794	1.05689	3.86983
1	4	2	20:10	17_62	Four	4.88877	-0.715431	-2.76416	1.3333	1.26826	2.09751	5.17061	1.15445	1.23574	0.0325196	-3.98365	-1.08941	0	-0.0487794	1.05689	3.86983
1	1	2	20:20	17_62	Four	4.82373	-0.943068	-2.76416	1.3333	1.26826	2.09751	5.17061	1.15445	1.23574	0.0325196	-3.98365	-1.08941	0	-0.0487794	1.05689	3.86983
1	2	2	20:20	17_62	Four	4.75869	-0.607043	-2.76416	1.3333	1.26826	2.09751	5.17061	1.15445	1.23574	0.0325196	-3.98365	-1.08941	0	-0.0487794	1.05689	3.86983
1	3	2	20:20	17_62	Four	4.83456	-0.444445	-2.76416	1.3333	1.26826	2.09751	5.17061	1.15445	1.23574	0.0325196	-3.98365	-1.08941	0	-0.0487794	1.05689	3.86983
1	4	2	20:20	17_62	Four	4.88877	-0.715431	-2.76416	1.3333	1.26826	2.09751	5.17061	1.15445	1.23574	0.0325196	-3.98365	-1.08941	0	-0.0487794	1.05689	3.86983
1	1	2	20:30	17_62	Four	4.82373	-0.943068	-2.76416	1.3333	1.26826	2.09751	5.17061	1.15445	1.23574	0.0325196	-3.98365	-1.08941	0	-0.0487794	1.05689	3.86983
1	2	2	20:30	17_62	Four	4.75869	-0.607043	-2.76416	1.3333	1.26826	2.09751	5.17061	1.15445	1.23574	0.0325196	-3.98365	-1.08941	0	-0.0487794	1.05689	3.86983
1	3	2	20:30	17_62	Four	4.83456	-0.444445	-2.76416	1.3333	1.26826	2.09751	5.17061	1.15445	1.23574	0.0325196	-3.98365	-1.08941	0	-0.0487794	1.05689	3.86983
1	4	2	20:30	17_62	Four	4.88877	-0.715431	-2.76416	1.3333	1.26826	2.09751	5.17061	1.15445	1.23574	0.0325196	-3.98365	-1.08941	0	-0.0487794	1.05689	3.86983
1	1	2	20:40	17_62	Four	4.76952	-1.04063	-2.76416	1.3333	1.26826	2.09751	5.17061	1.15445	1.23574	0.0325196	-3.98365	-1.08941	0	-0.0487794	1.05689	3.86983
1	2	2	20:40	17_62	Four	4.75869	-0.607043	-2.76416	1.3333	1.26826	2.09751	5.17061	1.15445	1.23574	0.0325196	-3.98365	-1.08941	0	-0.0487794	1.05689	3.86983
1	3	2	20:40	17_62	Four	4.59609	-0.596181	-2.76416	1.3333	1.26826	2.09751	5.17061	1.15445	1.23574	0.0325196	-3.98365	-1.08941	0	-0.0487794	1.05689	3.86983
1	4	2	20:40	17_62	Four	4.93211	-0.682911	-2.76416	1.3333	1.26826	2.09751	5.17061	1.15445	1.23574	0.0325196	-3.98365	-1.08941	0	-0.0487794	1.05689	3.86983
1	1	2	20:50	17_62	Four	4.83456	-0.899719	-2.76416	1.3333	1.26826	2.09751	5.17061	1.15445	1.23574	0.0325196	-3.98365	-1.08941	0	-0.0487794	1.05689	3.86983
1	2	2	20:50	17_62	Four	4.70448	-0.607043	-2.76416	1.3333	1.26826	2.09751	5.17061	1.15445	1.23574	0.0325196	-3.98365	-1.08941	0	-0.0487794	1.05689	3.86983
1	3	2	20:50	17_62	Four	4.59609	-0.596181	-2.76416	1.3333	1.26826	2.09751	5.17061	1.15445	1.23574	0.0325196	-3.98365	-1.08941	0	-0.0487794	1.05689	3.86983
1	4	2	20:50	17_62	Four	4.89959	-0.574523	-2.76416	1.3333	1.26826	2.09751	5.17061	1.15445	1.23574	0.0325196	-3.98365	-1.08941	0	-0.0487794	1.05689	3.86983
1	1	2	21:0	17_62	Four	4.83456	-0.899719	-2.76416	1.3333	1.26826	2.09751	5.17061	1.15445	1.23574	0.0325196	-3.98365	-1.08941	0	-0.0487794	1.05689	3.86983
1	2	2	21:0	17_62	Four	4.70448	-0.607043	-2.76416	1.3333	1.26826	2.09751	5.17061	1.15445	1.23574	0.0325196	-3.98365	-1.08941	0	-0.0487794	1.05689	3.86983
1	3	2	21:0	17_62	Four	4.59609	-0.596181	-2.76416	1.3333	1.26826	2.09751	5.17061	1.15445	1.23574	0.0325196	-3.98365	-1.08941	0	-0.0487794	1.05689	3.86983
1	4	2	21:0	17_62	Four	4.89959	-0.574523	-2.76416	1.3333	1.26826	2.09751	5.17061	1.15445	1.23574	0.0325196	-3.98365	-1.08941	0	-0.0487794	1.05689	3.86983
1	1	2	21:10	17_62	Four	4.83456	-0.899719	-2.76416	1.3333	1.26826	2.09751	5.17061	1.15445	1.23574	0.0325196	-3.98365	-1.08941	0	-0.0487794	1.05689	3.86983
1	2	2	21:10	17_62	Four	4.70448	-0.607043	-2.76416	1.3333	1.26826	2.09751	5.17061	1.15445	1.23574	0.0325196	-3.98365	-1.08941	0	-0.0487794	1.05689	3.86983
1	3	2	21:10	17_62	Four	4.59609	-0.596181	-2.76416	1.3333	1.26826	2.09751	5.17061	1.15445	1.23574	0.0325196	-3.98365	-1.08941	0	-0.0487794	1.05689	3.86983
1	4	2	21:10	17_62	Four	4.89959	-0.574523	-2.76416	1.3333	1.26826	2.09751	5.17061	1.15445	1.23574	0.0325196	-3.98365	-1.08941	0	-0.0487794	1.05689	3.86983
1	1	2	21:20	17_62	Four	4.87794	-0.997278	-2.76416	1.3333	1.26826	2.09751	5.17061	1.15445	1.23574	0.0325196	-3.98365	-1.08941	0	-0.0487794	1.05689	3.86983
1	2	2	21:20	17_62	Four	4.70448	-0.607043	-2.76416	1.3333	1.26826	2.09751	5.17061	1.15445	1.23574	0.0325196	-3.98365	-1.08941	0	-0.0487794	1.05689	3.86983
1	3	2	21:20	17_62	Four	4.59609	-0.596181	-2.76416	1.3333	1.26826	2.09751	5.17061	1.15445	1.23574	0.0325196	-3.98365	-1.08941	0	-0.0487794	1.05689	3.86983
1	4	2	21:20	17_62	Four	4.89959	-0.574523	-2.76416	1.3333	1.26826	2.09751	5.17061	1.15445	1.23574	0.0325196	-3.98365	-1.08941	0	-0.0487794	1.05689	3.86983
1	1	2	21:30	17_62	Four	4.87794	-0.997278	-2.76416	1.3333	1.26826	2.09751	5.17061	1.15445	1.23574	0.0325196	-3.98365	-1.08941	0	-0.0487794	1.05689	3.86983
1	2	2	21:30	17_62	Four	4.70448	-0.607043	-2.76416	1.3333	1.26826	2.09751	5.17061	1.15445	1.23574	0.0325196	-3.98365	-1.08941	0	-0.0487794	1.05689	3.86983
1	3	2	21:30	17_62	Four	4.59609	-0.596181	-2.76416	1.3333	1.26826	2.09751	5.17061	1.15445	1.23574	0.0325196	-3.98365	-1.08941	0	-0.0487794	1.05689	3.86983
1	4	2	21:30	17_62	Four	4.89959	-0.574523	-2.76416	1.3333	1.26826	2.09751	5.17061	1.15445	1.23574	0.0325196	-3.98365	-1.08941	0	-0.0487794	1.05689	3.86983
1	1	2	21:40	17_62	Four	4.87794	-0.997278	-2.76416	1.3333	1.26826	2.09751	5.17061	1.15445	1.23574	0.0325196	-3.98365	-1.08941	0	-0.0487794	1.05689	3.86983
1	2	2	21:40	17_62	Four	4.70448	-0.607043	-2.76416	1.3333	1.26826	2.09751	5.17061	1.15445	1.23574	0.0325196	-3.98365	-1.08941	0	-0.0487794	1.05689	3.86983
1	3	2	21:40	17_62	Four	4.59609	-0.596181	-2.76416	1.3333	1.26826	2.09751	5.17061	1.15445	1.23574	0.0325196	-3.98365	-1.08941	0	-0.0487794	1.05689	3.86983
1	4	2	21:40	17_62	Four	4.89959	-0.574523	-2.76416	1.3333	1.26826	2.09751	5.17061	1.15445	1.23574	0.0325196	-3.98365	-1.08941	0	-0.0487794	1.05689	3.86983
1	1	2	21:50	17_62	Four	4.87794	-0.997278	-2.76416	1.3333	1.26826	2.09751	5.17061	1.15445	1.23574	0.0325196	-3.98365	-1.08941	0	-0.0487794	1.05689	3.86983
1	2	2	21:50	17_62	Four	4.70448	-0.607043	-2.76416	1.3333	1.26826	2.09751	5.17061	1.15445	1.23574	0.0325196	-3.98365	-1.08941	0	-0.0487794	1.05689	3.86983
1	3	2	21:50	17_62	Four	4.59609	-0.596181	-2.76416	1.3333	1.26826	2.09751	5.17061	1.15445	1.23574	0.0325196	-3.98365	-1.08941	0	-0.0487794	1.05689	3.86983
1	4	2	21:50	17_62	Four	4.89959	-0.574523	-2.76416	1.3333	1.26826	2.09751	5.17061	1.15445	1.23574	0.0325196	-3.98365	-1.08941	0	-0.0487794	1.05689	3.86983
1	1	2	22:0	17_62	Four	4.87794	-0.997278	-2.76416	1.3333	1.26826	2.09751	5.17061	1.15445	1.23574	0.0325196	-3.98365	-1.08941	0	-0.0487794	1.05689	3.86983
1	2	2	22:0	17_62	Four	4.70448	-0.607043	-2.76416	1.3333	1.26826	2.09751	5.17061	1.15445	1.23574	0.0325196	-3.98365	-1.08941	0	-0.0487794	1.05689	3.86983
1	3	2	22:0	17_62	Four	4.59609	-0.596181	-2.76416	1.3333	1.26826	2.09751	5.17061	1.15445	1.23574	0.0325196	-3.98365	-1.08941	0	-0.0487794	1.05689	3.86983
1	4	2	22:0	17_62	Four	4.89959	-0.574523	-2.76416	1.3333	1.26826	2.09751	5.17061	1.15445	1.23574	0.0325196	-3.98365	-1.08941	0	-0.0487794	1.05689	3.86983
1	1	2	22:10	17_62	Four	4.87794	-0.997278	-2.76416	1.3333	1.26826	2.09751	5.17061	1.15445	1.23574	0.0325196	-3.98365	-1.08941	0	-0.0487794	1.05689	3.86983
1	2	2	22:10	17_62	Four	4.70448	-0.607043	-2.76416	1.3333	1.26826	2.09751	5.17061	1.15445	1.23574	0.0325196	-3.98365	-1.08941	0	-0.0487794	1.05689	3.86983
1	3	2	22:10	17_62	Four	4.59609	-0.596181	-2.76416	1.3333	1.26826	2.09751	5.17061	1.15445	1.23574	0.0325196	-3.98365	-1.08941	0	-0.0487794	1.05689	3.86983
1	4	2	22:10	17_62	Four	4.89959	-0.574523	-2.76416	1.3333	1.26826	2.09751	5.17061	1.15445	1.23574	0.0325196	-3.98365	-1.08941	0	-0.0487794	1.05689	3.86983
1	1	2	22:20	17_62	Four	4.83456	-0.932239	-2.76416	1.3333	1.26826	2.09751	5.17061	1.15445	1.23574	0.0325196	-3.98365	-1.08941	0	-0.0487794	1.05689	3.86983
1	2	2	22:20	17_62	Four	4.71534	-0.520313	-2.76416	1.3333	1.26826	2.09751	5.17061	1.15445	1.23574	0.0325196	-3.98365	-1.08941	0	-0.0487794	1.05689	3.86983
1	3	2	22:20	17_62	Four	4.50936	-0.715431	-2.76416	1.3333	1.26826	2.09751	5.17061	1.15445	1.23574	0.0325196	-3.98365	-1.08941	0	-0.0487794	1.05689	3.86983
1	4	2	22:20	17_62	Four	4.85625	-0.682911	-2.76416	1.3333	1.26826	2.09751	5.17061	1.15445	1.23574	0.0325196	-3.98365	-1.08941	0	-0.0487794	1.05689	3.86983
1	1	2	22:30	17_62	Four	4.83456	-0.932239	-2.76416	1.3333	1.26826	2.09751	5.17061	1.15445	1.23574	0.0325196	-3.98365	-1.08941	0	-0.0487794	1.05689	3.86983
1	2	2	22:30	17_62	Four	4.71534	-0.520313	-2.76416	1.3333	1.26826	2.09751	5.17061	1.15445	1.23574	0.0325196	-3.98365	-1.08941	0	-0.0487794	1.05689	3.86983
1	3	2	22:30	17_62	Four	4.50936	-0.715431	-2.76416	1.3333	1.26826	2.09751	5.17061	1.15445	1.23574	0.0325196	-3.98365	-1.08941	0	-0.0487794	1.05689	3.86983
1	4	2	22:30	17_62	Four	4.85625	-0.682911	-2.76416	1.3333	1.26826	2.09751	5.17061	1.15445	1.23574	0.0325196	-3.98365	-1.08941	0	-0.0487794	1.05689	3.86983
1	1	2	22:40	17_62	Four	4.83456	-0.932239	-2.76416	1.3333	1.26826	2.09751	5.17061	1.15445	1.23574	0.0325196	-3.98365	-1.08941	0	-0.0487794	1.05689	3.86983
1	2	2	22:40	17_62	Four	4.71534	-0.520313	-2.76416	1.3333	1.26826	2.09751	5.17061	1.15445	1.23574	0.0325196	-3.98365	-1.08941	0	-0.0487794	1.05689	3.86983
1	3	2	22:40	17_62	Four	4.50936	-0.715431	-2.76416	1.3333	1.26826	2.09751	5.17061	1.15445	1.23574	0.0325196	-3.98365	-1.08941	0	-0.0487794	1.05689	3.86983
1	4	2	22:40	17_62	Four	4.85625	-0.682911	-2.76416	1.3333	1.26826	2.09751	5.17061	1.15445	1.23574	0.0325196	-3.98365	-1.08941	0	-0.0487794	1.05689	3.86983
1	1	2	22:50	17_62	Four	4.83456	-0.932239	-2.76416	1.3333	1.26826	2.09751	5.17061	1.15445	1.23574	0.0325196	-3.98365	-1.08941	0	-0.0487794	1.05689	3.86983
1	2	2	22:50	17_62	Four	4.71534	-0.520313	-2.76416	1.3333	1.26826	2.09751	5.17061	1.15445	1.23574	0.0325196	-3.98365	-1.08941	0	-0.0487794	1.05689	3.86983
1	3	2	22:50	17_62	Four	4.50936	-0.715431	-2.76416	1.3333	1.26826	2.09751	5.17061	1.15445	1.23574	0.0325196	-3.98365	-1.08941	0	-0.0487794	1.05689	3.86983
1	4	2	22:50	17_62	Four	4.85625	-0.682911	-2.76416	1.3333	1.26826	2.09751	5.17061	1.15445	1.23574	0.0325196	-3.98365	-1.08941	0	-0.0487794	1.05689	3.86983
1	1	2	23:0	17_62	Four	4.80204	-0.997278	-2.76416	1.3333	1.26826	2.09751	5.17061	1.15445	1.23574	0.0325196	-3.98365	-1.08941	0	-0.0487794	1.05689	3.86983
1	2	2	23:0	17_62	Four	4.78038	-0.498623	-2.76416	1.3333	1.26826	2.09751	5.17061	1.15445	1.23574	0.0325196	-3.98365	-1.08941	0	-0.0487794	1.05689	3.86983
1	3	2	23:0	17_62	Four	4.50936	-0.715431	-2.76416	1.3333	1.26826	2.09751	5.17061	1.15445	1.23574	0.0325196	-3.98365	-1.08941	0	-0.0487794	1.05689	3.86983
1	4	2	23:0	17_62	Four	4.91046	-0.704602	-2.76416	1.3333	1.26826	2.09751	5.17061	1.15445	1.23574	0.0325196	-3.98365	-1.08941	0	-0.0487794	1.05689	3.86983
1	1	2	23:10	17_62	Four	4.80204	-0.997278	-2.76416	1.3333	1.26826	2.09751	5.17061	1.15445	1.23574	0.0325196	-3.98365	-1.08941	0	-0.0487794	1.05689	3.86983
1	2	2	23:10	17_62	Four	4.78038	-0.498623	-2.76416	1.3333	1.26826	2.09751	5.17061	1.15445	1.23574	0.0325196	-3.98365	-1.08941	0	-0.0487794	1.05689	3.86983
1	3	2	23:10	17_62	Four	4.50936	-0.715431	-2.76416	1.3333	1.26826	2.09751	5.17061	1.15445	1.23574	0.0325196	-3.98365	-1.08941	0	-0.0487794	1.05689	3.86983
1	4	2	23:10	17_62	Four	4.91046	-0.704602	-2.76416	1.3333	1.26826	2.09751	5.17061	1.15445	1.23574	0.0325196	-3.98365	-1.08941	0	-0.0487794	1.05689	3.86983
1	1	2	23:20	17_62	Four	4.80204	-0.997278	-2.76416	1.3333	1.26826	2.09751	5.17061	1.15445	1.23574	0.0325196	-3.98365	-1.08941	0	-0.0487794	1.05689	3.86983
1	2	2	23:20	17_62	Four	4.78038	-0.498623	-2.76416	1.3333	1.26826	2.09751	5.17061	1.15445	1.23574	0.0325196	-3.98365	-1.08941	0	-0.0487794	1.05689	3.86983
1	3	2	23:20	17_62	Four	4.52022	-0.791299	-2.76416	1.3333	1.26826	2.09751	5.17061	1.15445	1.23574	0.0325196	-3.98365	-1.08941	0	-0.0487794	1.05689	3.86983
1	4	2	23:20	17_62	Four	4.91046	-0.704602	-2.76416	1.3333	1.26826	2.09751	5.17061	1.15445	1.23574	0.0325196	-3.98365	-1.08941	0	-0.0487794	1.05689	3.86983
1	1	2	23:30	17_62	Four	4.80204	-0.997278	-2.76416	1.3333	1.26826	2.09751	5.17061	1.15445	1.23574	0.0325196	-3.98365	-1.08941	0	-0.0487794	1.05689	3.86983
1	2	2	23:30	17_62	Four	4.53105	-0.498623	-2.76416	1.3333	1.26826	2.09751	5.17061	1.15445	1.23574	0.0325196	-3.98365	-1.08941	0	-0.0487794	1.05689	3.86983
1	3	2	23:30	17_62	Four	4.5744	-0.74795	-2.76416	1.3333	1.26826	2.09751	5.17061	1.15445	1.23574	0.0325196	-3.98365	-1.08941	0	-0.0487794	1.05689	3.86983
1	4	2	23:30	17_62	Four	4.91046	-0.704602	-2.76416	1.3333	1.26826	2.09751	5.17061	1.15445	1.23574	0.0325196	-3.98365	-1.08941	0	-0.0487794	1.05689	3.86983
1	1	2	23:40	17_62	Four	4.80204	-0.997278	-2.76416	1.3333	1.26826	2.09751	5.17061	1.15445	1.23574	0.0325196	-3.98365	-1.08941	0	-0.0487794	1.05689	3.86983
1	2	2	23:40	17_62	Four	4.53105	-0.498623	-2.76416	1.3333	1.26826	2.09751	5.17061	1.15445	1.23574	0.0325196	-3.98365	-1.08941	0	-0.0487794	1.05689	3.86983
1	3	2	23:40	17_62	Four	4.5744	-0.74795	-2.76416	1.3333	1.26826	2.09751	5.17061	1.15445	1.23574	0.0325196	-3.98365	-1.08941	0	-0.0487794	1.05689	3.86983
1	4	2	23:40	17_62	Four	4.91046	-0.704602	-2.76416	1.3333	1.26826	2.09751	5.17061	1.15445	1.23574	0.0325196	-3.98365	-1.08941	0	-0.0487794	1.05689	3.86983
1	1	2	23:50	17_62	Four	4.80204	-0.997278	-2.76416	1.3333	1.26826	2.09751	5.17061	1.15445	1.23574	0.0325196	-3.98365	-1.08941	0	-0.0487794	1.05689	3.86983
1	2	2	23:50	17_62	Four	4.53105	-0.585352	-2.76416	1.3333	1.26826	2.09751	5.17061	1.15445	1.23574	0.0325196	-3.98365	-1.08941	0	-0.0487794	1.05689	3.86983
1	3	2	23:50	17_62	Four	4.5744	-0.74795	-2.76416	1.3333	1.26826	2.09751	5.17061	1.15445	1.23574	0.0325196	-3.98365	-1.08941	0	-0.0487794	1.05689	3.86983
1	4	2	23:50	17_62	Four	4.91046	-0.704602	-2.76416	1.3333	1.26826	2.09751	5.17061	1.15445	1.23574	0.0325196	-3.98365	-1.08941	0	-0.0487794	1.05689	3.86983
1	1	3	0:0	17_62	Four	4.80204	-0.997278	-2.76416	1.3333	1.26826	2.09751	5.17061	1.15445	1.23574	0.0325196	-3.98365	-1.08941	0	-0.0487794	1.05689	3.86983
1	2	3	0:0	17_62	Four	4.53105	-0.585352	-2.76416	1.3333	1.26826	2.09751	5.17061	1.15445	1.23574	0.0325196	-3.98365	-1.08941	0	-0.0487794	1.05689	3.86983
1	3	3	0:0	17_62	Four	4.5744	-0.74795	-2.76416	1.3333	1.26826	2.09751	5.17061	1.15445	1.23574	0.0325196	-3.98365	-1.08941	0	-0.0487794	1.05689	3.86983
1	4	3	0:0	17_62	Four	4.91046	-0.704602	-2.76416	1.3333	1.26826	2.09751	5.17061	1.15445	1.23574	0.0325196	-3.98365	-1.08941	0	-0.0487794	1.05689	3.86983
1	1	3	0:10	17_62	Four	4.80204	-0.997278	-2.76416	1.3333	1.26826	2.09751	5.17061	1.15445	1.23574	0.0325196	-3.98365	-1.08941	0	-0.0487794	1.05689	3.86983
1	2	3	0:10	17_62	Four	4.53105	-0.585352	-2.76416	1.3333	1.26826	2.09751	5.17061	1.15445	1.23574	0.0325196	-3.98365	-1.08941	0	-0.0487794	1.05689	3.86983
1	3	3	0:10	17_62	Four	4.5744	-0.74795	-2.76416	1.3333	1.26826	2.09751	5.17061	1.15445	1.23574	0.0325196	-3.98365	-1.08941	0	-0.0487794	1.05689	3.86983
1	4	3	0:10	17_62	Four	4.91046	-0.704602	-2.76416	1.3333	1.26826	2.09751	5.17061	1.15445	1.23574	0.0325196	-3.98365	-1.08941	0	-0.0487794	1.05689	3.86983
1	1	3	0:20	17_62	Four	4.80204	-0.997278	-2.76416	1.3333	1.26826	2.09751	5.17061	1.15445	1.23574	0.0325196	-3.98365	-1.08941	0	-0.0487794	1.05689	3.86983
1	2	3	0:20	17_62	Four	4.53105	-0.585352	-2.76416	1.3333	1.26826	2.09751	5.17061	1.15445	1.23574	0.0325196	-3.98365	-1.08941	0	-0.0487794	1.05689	3.86983
1	3	3	0:20	17_62	Four	4.5744	-0.74795	-2.76416	1.3333	1.26826	2.09751	5.17061	1.15445	1.23574	0.0325196	-3.98365	-1.08941	0	-0.0487794	1.05689	3.86983
1	4	3	0:20	17_62	Four	4.91046	-0.704602	-2.76416	1.3333	1.26826	2.09751	5.17061	1.15445	1.23574	0.0325196	-3.98365	-1.08941	0	-0.0487794	1.05689	3.86983
1	1	3	0:30	17_62	Four	4.80204	-0.997278	-2.76416	1.3333	1.26826	2.09751	5.17061	1.15445	1.23574	0.0325196	-3.98365	-1.08941	0	-0.0487794	1.05689	3.86983
1	2	3	0:30	17_62	Four	4.53105	-0.585352	-2.76416	1.3333	1.26826	2.09751	5.17061	1.15445	1.23574	0.0325196	-3.98365	-1.08941	0	-0.0487794	1.05689	3.86983
1	3	3	0:30	17_62	Four	4.5744	-0.74795	-2.76416	1.3333	1.26826	2.09751	5.17061	1.15445	1.23574	0.0325196	-3.98365	-1.08941	0	-0.0487794	1.05689	3.86983
1	4	3	0:30	17_62	Four	4.91046	-0.704602	-2.76416	1.3333	1.26826	2.09751	5.17061	1.15445	1.23574	0.0325196	-3.98365	-1.08941	0	-0.0487794	1.05689	3.86983
1	1	3	0:40	17_62	Four	4.76952	-1.07315	-2.76416	1.3333	1.26826	2.09751	5.17061	1.15445	1.23574	0.0325196	-3.98365	-1.08941	0	-0.0487794	1.05689	3.86983
1	2	3	0:40	17_62	Four	4.53105	-0.585352	-2.76416	1.3333	1.26826	2.09751	5.17061	1.15445	1.23574	0.0325196	-3.98365	-1.08941	0	-0.0487794	1.05689	3.86983
1	3	3	0:40	17_62	Four	4.5744	-0.74795	-2.76416	1.3333	1.26826	2.09751	5.17061	1.15445	1.23574	0.0325196	-3.98365	-1.08941	0	-0.0487794	1.05689	3.86983
1	4	3	0:40	17_62	Four	4.87794	-0.78047	-2.76416	1.3333	1.26826	2.09751	5.17061	1.15445	1.23574	0.0325196	-3.98365	-1.08941	0	-0.0487794	1.05689	3.86983
1	1	3	0:50	17_62	Four	4.76952	-1.07315	-2.76416	1.3333	1.26826	2.09751	5.17061	1.15445	1.23574	0.0325196	-3.98365	-1.08941	0	-0.0487794	1.05689	3.86983
1	2	3	0:50	17_62	Four	4.53105	-0.585352	-2.76416	1.3333	1.26826	2.09751	5.17061	1.15445	1.23574	0.0325196	-3.98365	-1.08941	0	-0.0487794	1.05689	3.86983
1	3	3	0:50	17_62	Four	4.5744	-0.74795	-2.76416	1.3333	1.26826	2.09751	5.17061	1.15445	1.23574	0.0325196	-3.98365	-1.08941	0	-0.0487794	1.05689	3.86983
1	4	3	0:50	17_62	Four	4.87794	-0.78047	-2.76416	1.3333	1.26826	2.09751	5.17061	1.15445	1.23574	0.0325196	-3.98365	-1.08941	0	-0.0487794	1.05689	3.86983
1	1	3	1:0	17_62	Four	4.79121	-0.932239	-2.76416	1.3333	1.26826	2.09751	5.17061	1.15445	1.23574	0.0325196	-3.98365	-1.08941	0	-0.0487794	1.05689	3.86983
1	2	3	1:0	17_62	Four	4.53105	-0.585352	-2.76416	1.3333	1.26826	2.09751	5.17061	1.15445	1.23574	0.0325196	-3.98365	-1.08941	0	-0.0487794	1.05689	3.86983
1	3	3	1:0	17_62	Four	4.5744	-0.74795	-2.76416	1.3333	1.26826	2.09751	5.17061	1.15445	1.23574	0.0325196	-3.98365	-1.08941	0	-0.0487794	1.05689	3.86983
1	4	3	1:0	17_62	Four	4.89959	-0.639563	-2.76416	1.3333	1.26826	2.09751	5.17061	1.15445	1.23574	0.0325196	-3.98365	-1.08941	0	-0.0487794	1.05689	3.86983
1	1	3	1:10	17_62	Four	4.79121	-0.932239	-2.76416	1.3333	1.26826	2.09751	5.17061	1.15445	1.23574	0.0325196	-3.98365	-1.08941	0	-0.0487794	1.05689	3.86983
1	2	3	1:10	17_62	Four	4.53105	-0.585352	-2.76416	1.3333	1.26826	2.09751	5.17061	1.15445	1.23574	0.0325196	-3.98365	-1.08941	0	-0.0487794	1.05689	3.86983
1	3	3	1:10	17_62	Four	4.5744	-0.74795	-2.76416	1.3333	1.26826	2.09751	5.17061	1.15445	1.23574	0.0325196	-3.98365	-1.08941	0	-0.0487794	1.05689	3.86983
1	4	3	1:10	17_62	Four	4.89959	-0.639563	-2.76416	1.3333	1.26826	2.09751	5.17061	1.15445	1.23574	0.0325196	-3.98365	-1.08941	0	-0.0487794	1.05689	3.86983
1	1	3	1:20	17_62	Four	4.79121	-0.932239	-2.76416	1.3333	1.26826	2.09751	5.17061	1.15445	1.23574	0.0325196	-3.98365	-1.08941	0	-0.0487794	1.05689	3.86983
1	2	3	1:20	17_62	Four	4.53105	-0.585352	-2.76416	1.3333	1.26826	2.09751	5.17061	1.15445	1.23574	0.0325196	-3.98365	-1.08941	0	-0.0487794	1.05689	3.86983
1	3	3	1:20	17_62	Four	4.5744	-0.74795	-2.76416	1.3333	1.26826	2.09751	5.17061	1.15445	1.23574	0.0325196	-3.98365	-1.08941	0	-0.0487794	1.05689	3.86983
1	4	3	1:20	17_62	Four	4.89959	-0.639563	-2.76416	1.3333	1.26826	2.09751	5.17061	1.15445	1.23574	0.0325196	-3.98365	-1.08941	0	-0.0487794	1.05689	3.86983
1	1	3	1:30	17_62	Four	4.79121	-0.932239	-2.76416	1.3333	1.26826	2.09751	5.17061	1.15445	1.23574	0.0325196	-3.98365	-1.08941	0	-0.0487794	1.05689	3.86983
1	2	3	1:30	17_62	Four	4.53105	-0.585352	-2.76416	1.3333	1.26826	2.09751	5.17061	1.15445	1.23574	0.0325196	-3.98365	-1.08941	0	-0.0487794	1.05689	3.86983
1	3	3	1:30	17_62	Four	4.5744	-0.74795	-2.76416	1.3333	1.26826	2.09751	5.17061	1.15445	1.23574	0.0325196	-3.98365	-1.08941	0	-0.0487794	1.05689	3.86983
1	4	3	1:30	17_62	Four	4.89959	-0.639563	-2.76416	1.3333	1.26826	2.09751	5.17061	1.15445	1.23574	0.0325196	-3.98365	-1.08941	0	-0.0487794	1.05689	3.86983
1	1	3	1:40	17_62	Four	4.79121	-0.932239	-2.76416	1.3333	1.26826	2.09751	5.17061	1.15445	1.23574	0.0325196	-3.98365	-1.08941	0	-0.0487794	1.05689	3.86983
1	2	3	1:40	17_62	Four	4.53105	-0.585352	-2.76416	1.3333	1.26826	2.09751	5.17061	1.15445	1.23574	0.0325196	-3.98365	-1.08941	0	-0.0487794	1.05689	3.86983
1	3	3	1:40	17_62	Four	4.5744	-0.74795	-2.76416	1.3333	1.26826	2.09751	5.17061	1.15445	1.23574	0.0325196	-3.98365	-1.08941	0	-0.0487794	1.05689	3.86983
1	4	3	1:40	17_62	Four	4.89959	-0.639563	-2.76416	1.3333	1.26826	2.09751	5.17061	1.15445	1.23574	0.0325196	-3.98365	-1.08941	0	-0.0487794	1.05689	3.86983
1	1	3	1:50	17_62	Four	4.79121	-0.932239	-2.76416	1.3333	1.26826	2.09751	5.17061	1.15445	1.23574	0.0325196	-3.98365	-1.08941	0	-0.0487794	1.05689	3.86983
1	2	3	1:50	17_62	Four	4.80204	-0.498623	-2.76416	1.3333	1.26826	2.09751	5.17061	1.15445	1.23574	0.0325196	-3.98365	-1.08941	0	-0.0487794	1.05689	3.86983
1	3	3	1:50	17_62	Four	4.59609	-0.704602	-2.76416	1.3333	1.26826	2.09751	5.17061	1.15445	1.23574	0.0325196	-3.98365	-1.08941	0	-0.0487794	1.05689	3.86983
1	4	3	1:50	17_62	Four	4.92129	-0.69374	-2.76416	1.3333	1.26826	2.09751	5.17061	1.15445	1.23574	0.0325196	-3.98365	-1.08941	0	-0.0487794	1.05689	3.86983
1	1	3	2:0	17_62	Four	4.79121	-0.932239	-2.76416	1.3333	1.26826	2.09751	5.17061	1.15445	1.23574	0.0325196	-3.98365	-1.08941	0	-0.0487794	1.05689	3.86983
1	2	3	2:0	17_62	Four	4.80204	-0.498623	-2.76416	1.3333	1.26826	2.09751	5.17061	1.15445	1.23574	0.0325196	-3.98365	-1.08941	0	-0.0487794	1.05689	3.86983
1	3	3	2:0	17_62	Four	4.59609	-0.704602	-2.76416	1.3333	1.26826	2.09751	5.17061	1.15445	1.23574	0.0325196	-3.98365	-1.08941	0	-0.0487794	1.05689	3.86983
1	4	3	2:0	17_62	Four	4.92129	-0.69374	-2.76416	1.3333	1.26826	2.09751	5.17061	1.15445	1.23574	0.0325196	-3.98365	-1.08941	0	-0.0487794	1.05689	3.86983
1	1	3	2:10	17_62	Four	4.79121	-0.932239	-2.76416	1.3333	1.26826	2.09751	5.17061	1.15445	1.23574	0.0325196	-3.98365	-1.08941	0	-0.0487794	1.05689	3.86983
1	2	3	2:10	17_62	Four	4.80204	-0.498623	-2.76416	1.3333	1.26826	2.09751	5.17061	1.15445	1.23574	0.0325196	-3.98365	-1.08941	0	-0.0487794	1.05689	3.86983
1	3	3	2:10	17_62	Four	4.59609	-0.704602	-2.76416	1.3333	1.26826	2.09751	5.17061	1.15445	1.23574	0.0325196	-3.98365	-1.08941	0	-0.0487794	1.05689	3.86983
1	4	3	2:10	17_62	Four	4.92129	-0.69374	-2.76416	1.3333	1.26826	2.09751	5.17061	1.15445	1.23574	0.0325196	-3.98365	-1.08941	0	-0.0487794	1.05689	3.86983
1	1	3	2:20	17_62	Four	4.79121	-0.932239	-2.76416	1.3333	1.26826	2.09751	5.17061	1.15445	1.23574	0.0325196	-3.98365	-1.08941	0	-0.0487794	1.05689	3.86983
1	2	3	2:20	17_62	Four	4.80204	-0.498623	-2.76416	1.3333	1.26826	2.09751	5.17061	1.15445	1.23574	0.0325196	-3.98365	-1.08941	0	-0.0487794	1.05689	3.86983
1	3	3	2:20	17_62	Four	4.59609	-0.704602	-2.76416	1.3333	1.26826	2.09751	5.17061	1.15445	1.23574	0.0325196	-3.98365	-1.08941	0	-0.0487794	1.05689	3.86983
1	4	3	2:20	17_62	Four	4.92129	-0.69374	-2.76416	1.3333	1.26826	2.09751	5.17061	1.15445	1.23574	0.0325196	-3.98365	-1.08941	0	-0.0487794	1.05689	3.86983
1	1	3	2:30	17_62	Four	4.79121	-0.932239	-2.76416	1.3333	1.26826	2.09751	5.17061	1.15445	1.23574	0.0325196	-3.98365	-1.08941	0	-0.0487794	1.05689	3.86983
1	2	3	2:30	17_62	Four	4.80204	-0.498623	-2.76416	1.3333	1.26826	2.09751	5.17061	1.15445	1.23574	0.0325196	-3.98365	-1.08941	0	-0.0487794	1.05689	3.86983
1	3	3	2:30	17_62	Four	4.59609	-0.704602	-2.76416	1.3333	1.26826	2.09751	5.17061	1.15445	1.23574	0.0325196	-3.98365	-1.08941	0	-0.0487794	1.05689	3.86983
1	4	3	2:30	17_62	Four	4.92129	-0.69374	-2.76416	1.3333	1.26826	2.09751	5.17061	1.15445	1.23574	0.0325196	-3.98365	-1.08941	0	-0.0487794	1.05689	3.86983
1	1	3	2:40	17_62	Four	4.79121	-0.932239	-2.76416	1.3333	1.26826	2.09751	5.17061	1.15445	1.23574	0.0325196	-3.98365	-1.08941	0	-0.0487794	1.05689	3.86983
1	2	3	2:40	17_62	Four	4.80204	-0.498623	-2.76416	1.3333	1.26826	2.09751	5.17061	1.15445	1.23574	0.0325196	-3.98365	-1.08941	0	-0.0487794	1.05689	3.86983
1	3	3	2:40	17_62	Four	4.59609	-0.704602	-2.76416	1.3333	1.26826	2.09751	5.17061	1.15445	1.23574	0.0325196	-3.98365	-1.08941	0	-0.0487794	1.05689	3.86983
1	4	3	2:40	17_62	Four	4.92129	-0.69374	-2.76416	1.3333	1.26826	2.09751	5.17061	1.15445	1.23574	0.0325196	-3.98365	-1.08941	0	-0.0487794	1.05689	3.86983
1	1	3	2:50	17_62	Four	4.79121	-0.932239	-2.76416	1.3333	1.26826	2.09751	5.17061	1.15445	1.23574	0.0325196	-3.98365	-1.08941	0	-0.0487794	1.05689	3.86983
1	2	3	2:50	17_62	Four	4.80204	-0.498623	-2.76416	1.3333	1.26826	2.09751	5.17061	1.15445	1.23574	0.0325196	-3.98365	-1.08941	0	-0.0487794	1.05689	3.86983
1	3	3	2:50	17_62	Four	4.59609	-0.704602	-2.76416	1.3333	1.26826	2.09751	5.17061	1.15445	1.23574	0.0325196	-3.98365	-1.08941	0	-0.0487794	1.05689	3.86983
1	4	3	2:50	17_62	Four	4.92129	-0.69374	-2.76416	1.3333	1.26826	2.09751	5.17061	1.15445	1.23574	0.0325196	-3.98365	-1.08941	0	-0.0487794	1.05689	3.86983
1	1	3	3:0	17_62	Four	4.79121	-0.932239	-2.76416	1.3333	1.26826	2.09751	5.17061	1.15445	1.23574	0.0325196	-3.98365	-1.08941	0	-0.0487794	1.05689	3.86983
1	2	3	3:0	17_62	Four	4.80204	-0.498623	-2.76416	1.3333	1.26826	2.09751	5.17061	1.15445	1.23574	0.0325196	-3.98365	-1.08941	0	-0.0487794	1.05689	3.86983
1	3	3	3:0	17_62	Four	4.59609	-0.704602	-2.76416	1.3333	1.26826	2.09751	5.17061	1.15445	1.23574	0.0325196	-3.98365	-1.08941	0	-0.0487794	1.05689	3.86983
1	4	3	3:0	17_62	Four	4.92129	-0.69374	-2.76416	1.3333	1.26826	2.09751	5.17061	1.15445	1.23574	0.0325196	-3.98365	-1.08941	0	-0.0487794	1.05689	3.86983
1	1	3	3:10	17_62	Four	4.76952	-1.07315	-2.76416	1.3333	1.26826	2.09751	5.17061	1.15445	1.23574	0.0325196	-3.98365	-1.08941	0	-0.0487794	1.05689	3.86983
1	2	3	3:10	17_62	Four	4.737	-0.552833	-2.76416	1.3333	1.26826	2.09751	5.17061	1.15445	1.23574	0.0325196	-3.98365	-1.08941	0	-0.0487794	1.05689	3.86983
1	3	3	3:10	17_62	Four	4.55274	-0.72626	-2.76416	1.3333	1.26826	2.09751	5.17061	1.15445	1.23574	0.0325196	-3.98365	-1.08941	0	-0.0487794	1.05689	3.86983
1	4	3	3:10	17_62	Four	4.92129	-0.69374	-2.76416	1.3333	1.26826	2.09751	5.17061	1.15445	1.23574	0.0325196	-3.98365	-1.08941	0	-0.0487794	1.05689	3.86983
1	1	3	3:20	17_62	Four	4.76952	-1.07315	-2.76416	1.3333	1.26826	2.09751	5.17061	1.15445	1.23574	0.0325196	-3.98365	-1.08941	0	-0.0487794	1.05689	3.86983
1	2	3	3:20	17_62	Four	4.737	-0.552833	-2.76416	1.3333	1.26826	2.09751	5.17061	1.15445	1.23574	0.0325196	-3.98365	-1.08941	0	-0.0487794	1.05689	3.86983
1	3	3	3:20	17_62	Four	4.55274	-0.72626	-2.76416	1.3333	1.26826	2.09751	5.17061	1.15445	1.23574	0.0325196	-3.98365	-1.08941	0	-0.0487794	1.05689	3.86983
1	4	3	3:20	17_62	Four	4.92129	-0.69374	-2.76416	1.3333	1.26826	2.09751	5.17061	1.15445	1.23574	0.0325196	-3.98365	-1.08941	0	-0.0487794	1.05689	3.86983
1	1	3	3:30	17_62	Four	4.76952	-1.07315	-2.76416	1.3333	1.26826	2.09751	5.17061	1.15445	1.23574	0.0325196	-3.98365	-1.08941	0	-0.0487794	1.05689	3.86983
1	2	3	3:30	17_62	Four	4.737	-0.552833	-2.76416	1.3333	1.26826	2.09751	5.17061	1.15445	1.23574	0.0325196	-3.98365	-1.08941	0	-0.0487794	1.05689	3.86983
1	3	3	3:30	17_62	Four	4.55274	-0.72626	-2.76416	1.3333	1.26826	2.09751	5.17061	1.15445	1.23574	0.0325196	-3.98365	-1.08941	0	-0.0487794	1.05689	3.86983
1	4	3	3:30	17_62	Four	4.92129	-0.69374	-2.76416	1.3333	1.26826	2.09751	5.17061	1.15445	1.23574	0.0325196	-3.98365	-1.08941	0	-0.0487794	1.05689	3.86983
1	1	3	3:40	17_62	Four	4.8129	-0.964758	-2.76416	1.3333	1.26826	2.09751	5.17061	1.15445	1.23574	0.0325196	-3.98365	-1.08941	0	-0.0487794	1.05689	3.86983
1	2	3	3:40	17_62	Four	4.69365	-0.596181	-2.76416	1.3333	1.26826	2.09751	5.17061	1.15445	1.23574	0.0325196	-3.98365	-1.08941	0	-0.0487794	1.05689	3.86983
1	3	3	3:40	17_62	Four	4.54188	-0.563662	-2.76416	1.3333	1.26826	2.09751	5.17061	1.15445	1.23574	0.0325196	-3.98365	-1.08941	0	-0.0487794	1.05689	3.86983
1	4	3	3:40	17_62	Four	4.92129	-0.69374	-2.76416	1.3333	1.26826	2.09751	5.17061	1.15445	1.23574	0.0325196	-3.98365	-1.08941	0	-0.0487794	1.05689	3.86983
1	1	3	3:50	17_62	Four	4.8129	-0.964758	-2.76416	1.3333	1.26826	2.09751	5.17061	1.15445	1.23574	0.0325196	-3.98365	-1.08941	0	-0.0487794	1.05689	3.86983
1	2	3	3:50	17_62	Four	4.69365	-0.596181	-2.76416	1.3333	1.26826	2.09751	5.17061	1.15445	1.23574	0.0325196	-3.98365	-1.08941	0	-0.0487794	1.05689	3.86983
1	3	3	3:50	17_62	Four	4.54188	-0.563662	-2.76416	1.3333	1.26826	2.09751	5.17061	1.15445	1.23574	0.0325196	-3.98365	-1.08941	0	-0.0487794	1.05689	3.86983
1	4	3	3:50	17_62	Four	4.92129	-0.69374	-2.76416	1.3333	1.26826	2.09751	5.17061	1.15445	1.23574	0.0325196	-3.98365	-1.08941	0	-0.0487794	1.05689	3.86983
1	1	3	4:0	17_62	Four	4.8129	-0.964758	-2.76416	1.3333	1.26826	2.09751	5.17061	1.15445	1.23574	0.0325196	-3.98365	-1.08941	0	-0.0487794	1.05689	3.86983
1	2	3	4:0	17_62	Four	4.69365	-0.596181	-2.76416	1.3333	1.26826	2.09751	5.17061	1.15445	1.23574	0.0325196	-3.98365	-1.08941	0	-0.0487794	1.05689	3.86983
1	3	3	4:0	17_62	Four	4.54188	-0.563662	-2.76416	1.3333	1.26826	2.09751	5.17061	1.15445	1.23574	0.0325196	-3.98365	-1.08941	0	-0.0487794	1.05689	3.86983
1	4	3	4:0	17_62	Four	4.92129	-0.69374	-2.76416	1.3333	1.26826	2.09751	5.17061	1.15445	1.23574	0.0325196	-3.98365	-1.08941	0	-0.0487794	1.05689	3.86983
1	1	3	4:10	17_62	Four	4.8129	-0.964758	-2.76416	1.3333	1.26826	2.09751	5.17061	1.15445	1.23574	0.0325196	-3.98365	-1.08941	0	-0.0487794	1.05689	3.86983
1	2	3	4:10	17_62	Four	4.69365	-0.596181	-2.76416	1.3333	1.26826	2.09751	5.17061	1.15445	1.23574	0.0325196	-3.98365	-1.08941	0	-0.0487794	1.05689	3.86983
1	3	3	4:10	17_62	Four	4.54188	-0.563662	-2.76416	1.3333	1.26826	2.09751	5.17061	1.15445	1.23574	0.0325196	-3.98365	-1.08941	0	-0.0487794	1.05689	3.86983
1	4	3	4:10	17_62	Four	4.92129	-0.69374	-2.76416	1.3333	1.26826	2.09751	5.17061	1.15445	1.23574	0.0325196	-3.98365	-1.08941	0	-0.0487794	1.05689	3.86983
1	1	3	4:20	17_62	Four	4.8129	-0.964758	-2.76416	1.3333	1.26826	2.09751	5.17061	1.15445	1.23574	0.0325196	-3.98365	-1.08941	0	-0.0487794	1.05689	3.86983
1	2	3	4:20	17_62	Four	4.69365	-0.596181	-2.76416	1.3333	1.26826	2.09751	5.17061	1.15445	1.23574	0.0325196	-3.98365	-1.08941	0	-0.0487794	1.05689	3.86983
1	3	3	4:20	17_62	Four	4.54188	-0.563662	-2.76416	1.3333	1.26826	2.09751	5.17061	1.15445	1.23574	0.0325196	-3.98365	-1.08941	0	-0.0487794	1.05689	3.86983
1	4	3	4:20	17_62	Four	4.92129	-0.69374	-2.76416	1.3333	1.26826	2.09751	5.17061	1.15445	1.23574	0.0325196	-3.98365	-1.08941	0	-0.0487794	1.05689	3.86983
1	1	3	4:30	17_62	Four	4.8129	-0.964758	-2.76416	1.3333	1.26826	2.09751	5.17061	1.15445	1.23574	0.0325196	-3.98365	-1.08941	0	-0.0487794	1.05689	3.86983
1	2	3	4:30	17_62	Four	4.69365	-0.596181	-2.76416	1.3333	1.26826	2.09751	5.17061	1.15445	1.23574	0.0325196	-3.98365	-1.08941	0	-0.0487794	1.05689	3.86983
1	3	3	4:30	17_62	Four	4.54188	-0.563662	-2.76416	1.3333	1.26826	2.09751	5.17061	1.15445	1.23574	0.0325196	-3.98365	-1.08941	0	-0.0487794	1.05689	3.86983
1	4	3	4:30	17_62	Four	4.92129	-0.69374	-2.76416	1.3333	1.26826	2.09751	5.17061	1.15445	1.23574	0.0325196	-3.98365	-1.08941	0	-0.0487794	1.05689	3.86983
1	1	3	4:40	17_62	Four	4.8129	-0.964758	-2.76416	1.3333	1.26826	2.09751	5.17061	1.15445	1.23574	0.0325196	-3.98365	-1.08941	0	-0.0487794	1.05689	3.86983
1	2	3	4:40	17_62	Four	4.69365	-0.596181	-2.76416	1.3333	1.26826	2.09751	5.17061	1.15445	1.23574	0.0325196	-3.98365	-1.08941	0	-0.0487794	1.05689	3.86983
1	3	3	4:40	17_62	Four	4.54188	-0.563662	-2.76416	1.3333	1.26826	2.09751	5.17061	1.15445	1.23574	0.0325196	-3.98365	-1.08941	0	-0.0487794	1.05689	3.86983
1	4	3	4:40	17_62	Four	4.92129	-0.69374	-2.76416	1.3333	1.26826	2.09751	5.17061	1.15445	1.23574	0.0325196	-3.98365	-1.08941	0	-0.0487794	1.05689	3.86983
1	1	3	4:50	17_62	Four	4.8129	-0.964758	-2.76416	1.3333	1.26826	2.09751	5.17061	1.15445	1.23574	0.0325196	-3.98365	-1.08941	0	-0.0487794	1.05689	3.86983
1	2	3	4:50	17_62	Four	4.69365	-0.596181	-2.76416	1.3333	1.26826	2.09751	5.17061	1.15445	1.23574	0.0325196	-3.98365	-1.08941	0	-0.0487794	1.05689	3.86983
1	3	3	4:50	17_62	Four	4.54188	-0.563662	-2.76416	1.3333	1.26826	2.09751	5.17061	1.15445	1.23574	0.0325196	-3.98365	-1.08941	0	-0.0487794	1.05689	3.86983
1	4	3	4:50	17_62	Four	4.92129	-0.69374	-2.76416	1.3333	1.26826	2.09751	5.17061	1.15445	1.23574	0.0325196	-3.98365	-1.08941	0	-0.0487794	1.05689	3.86983
1	1	3	5:0	17_62	Four	4.88877	-0.932239	-2.76416	1.3333	1.26826	2.09751	5.17061	1.15445	1.23574	0.0325196	-3.98365	-1.08941	0	-0.0487794	1.05689	3.86983
1	2	3	5:0	17_62	Four	4.69365	-0.596181	-2.76416	1.3333	1.26826	2.09751	5.17061	1.15445	1.23574	0.0325196	-3.98365	-1.08941	0	-0.0487794	1.05689	3.86983
1	3	3	5:0	17_62	Four	4.54188	-0.563662	-2.76416	1.3333	1.26826	2.09751	5.17061	1.15445	1.23574	0.0325196	-3.98365	-1.08941	0	-0.0487794	1.05689	3.86983
1	4	3	5:0	17_62	Four	4.92129	-0.69374	-2.76416	1.3333	1.26826	2.09751	5.17061	1.15445	1.23574	0.0325196	-3.98365	-1.08941	0	-0.0487794	1.05689	3.86983
1	1	3	5:10	17_62	Four	4.88877	-0.932239	-2.76416	1.3333	1.26826	2.09751	5.17061	1.15445	1.23574	0.0325196	-3.98365	-1.08941	0	-0.0487794	1.05689	3.86983
1	2	3	5:10	17_62	Four	4.80204	-0.444445	-2.76416	1.3333	1.26826	2.09751	5.17061	1.15445	1.23574	0.0325196	-3.98365	-1.08941	0	-0.0487794	1.05689	3.86983
1	3	3	5:10	17_62	Four	4.53105	-0.639563	-2.76416	1.3333	1.26826	2.09751	5.17061	1.15445	1.23574	0.0325196	-3.98365	-1.08941	0	-0.0487794	1.05689	3.86983
1	4	3	5:10	17_62	Four	4.92129	-0.69374	-2.76416	1.3333	1.26826	2.09751	5.17061	1.15445	1.23574	0.0325196	-3.98365	-1.08941	0	-0.0487794	1.05689	3.86983
1	1	3	5:20	17_62	Four	4.88877	-0.932239	-2.76416	1.3333	1.26826	2.09751	5.17061	1.15445	1.23574	0.0325196	-3.98365	-1.08941	0	-0.0487794	1.05689	3.86983
1	2	3	5:20	17_62	Four	4.80204	-0.444445	-2.76416	1.3333	1.26826	2.09751	5.17061	1.15445	1.23574	0.0325196	-3.98365	-1.08941	0	-0.0487794	1.05689	3.86983
1	3	3	5:20	17_62	Four	4.53105	-0.639563	-2.76416	1.3333	1.26826	2.09751	5.17061	1.15445	1.23574	0.0325196	-3.98365	-1.08941	0	-0.0487794	1.05689	3.86983
1	4	3	5:20	17_62	Four	4.92129	-0.69374	-2.76416	1.3333	1.26826	2.09751	5.17061	1.15445	1.23574	0.0325196	-3.98365	-1.08941	0	-0.0487794	1.05689	3.86983
1	1	3	5:30	17_62	Four	4.88877	-0.932239	-2.76416	1.3333	1.26826	2.09751	5.17061	1.15445	1.23574	0.0325196	-3.98365	-1.08941	0	-0.0487794	1.05689	3.86983
1	2	3	5:30	17_62	Four	4.80204	-0.444445	-2.76416	1.3333	1.26826	2.09751	5.17061	1.15445	1.23574	0.0325196	-3.98365	-1.08941	0	-0.0487794	1.05689	3.86983
1	3	3	5:30	17_62	Four	4.53105	-0.639563	-2.76416	1.3333	1.26826	2.09751	5.17061	1.15445	1.23574	0.0325196	-3.98365	-1.08941	0	-0.0487794	1.05689	3.86983
1	4	3	5:30	17_62	Four	4.92129	-0.69374	-2.76416	1.3333	1.26826	2.09751	5.17061	1.15445	1.23574	0.0325196	-3.98365	-1.08941	0	-0.0487794	1.05689	3.86983
1	1	3	5:40	17_62	Four	4.88877	-0.932239	-2.76416	1.3333	1.26826	2.09751	5.17061	1.15445	1.23574	0.0325196	-3.98365	-1.08941	0	-0.0487794	1.05689	3.86983
1	2	3	5:40	17_62	Four	4.80204	-0.444445	-2.76416	1.3333	1.26826	2.09751	5.17061	1.15445	1.23574	0.0325196	-3.98365	-1.08941	0	-0.0487794	1.05689	3.86983
1	3	3	5:40	17_62	Four	4.53105	-0.639563	-2.76416	1.3333	1.26826	2.09751	5.17061	1.15445	1.23574	0.0325196	-3.98365	-1.08941	0	-0.0487794	1.05689	3.86983
1	4	3	5:40	17_62	Four	4.92129	-0.69374	-2.76416	1.3333	1.26826	2.09751	5.17061	1.15445	1.23574	0.0325196	-3.98365	-1.08941	0	-0.0487794	1.05689	3.86983
1	1	3	5:50	17_62	Four	4.88877	-0.932239	-2.76416	1.3333	1.26826	2.09751	5.17061	1.15445	1.23574	0.0325196	-3.98365	-1.08941	0	-0.0487794	1.05689	3.86983
1	2	3	5:50	17_62	Four	4.80204	-0.444445	-2.76416	1.3333	1.26826	2.09751	5.17061	1.15445	1.23574	0.0325196	-3.98365	-1.08941	0	-0.0487794	1.05689	3.86983
1	3	3	5:50	17_62	Four	4.53105	-0.639563	-2.76416	1.3333	1.26826	2.09751	5.17061	1.15445	1.23574	0.0325196	-3.98365	-1.08941	0	-0.0487794	1.05689	3.86983
1	4	3	5:50	17_62	Four	4.92129	-0.69374	-2.76416	1.3333	1.26826	2.09751	5.17061	1.15445	1.23574	0.0325196	-3.98365	-1.08941	0	-0.0487794	1.05689	3.86983
1	1	3	6:0	17_62	Four	4.88877	-0.932239	-2.76416	1.3333	1.26826	2.09751	5.17061	1.15445	1.23574	0.0325196	-3.98365	-1.08941	0	-0.0487794	1.05689	3.86983
1	2	3	6:0	17_62	Four	4.80204	-0.444445	-2.76416	1.3333	1.26826	2.09751	5.17061	1.15445	1.23574	0.0325196	-3.98365	-1.08941	0	-0.0487794	1.05689	3.86983
1	3	3	6:0	17_62	Four	4.53105	-0.639563	-2.76416	1.3333	1.26826	2.09751	5.17061	1.15445	1.23574	0.0325196	-3.98365	-1.08941	0	-0.0487794	1.05689	3.86983
1	4	3	6:0	17_62	Four	4.92129	-0.69374	-2.76416	1.3333	1.26826	2.09751	5.17061	1.15445	1.23574	0.0325196	-3.98365	-1.08941	0	-0.0487794	1.05689	3.86983
1	1	3	6:10	17_62	Four	4.88877	-0.932239	-2.76416	1.3333	1.26826	2.09751	5.17061	1.15445	1.23574	0.0325196	-3.98365	-1.08941	0	-0.0487794	1.05689	3.86983
1	2	3	6:10	17_62	Four	4.80204	-0.444445	-2.76416	1.3333	1.26826	2.09751	5.17061	1.15445	1.23574	0.0325196	-3.98365	-1.08941	0	-0.0487794	1.05689	3.86983
1	3	3	6:10	17_62	Four	4.53105	-0.639563	-2.76416	1.3333	1.26826	2.09751	5.17061	1.15445	1.23574	0.0325196	-3.98365	-1.08941	0	-0.0487794	1.05689	3.86983
1	4	3	6:10	17_62	Four	4.92129	-0.69374	-2.76416	1.3333	1.26826	2.09751	5.17061	1.15445	1.23574	0.0325196	-3.98365	-1.08941	0	-0.0487794	1.05689	3.86983
1	1	3	6:20	17_62	Four	4.80204	-1.13819	-2.76416	1.3333	1.26826	2.09751	5.17061	1.15445	1.23574	0.0325196	-3.98365	-1.08941	0	-0.0487794	1.05689	3.86983
1	2	3	6:20	17_62	Four	4.72617	-0.520313	-2.76416	1.3333	1.26826	2.09751	5.17061	1.15445	1.23574	0.0325196	-3.98365	-1.08941	0	-0.0487794	1.05689	3.86983
1	3	3	6:20	17_62	Four	4.53105	-0.639563	-2.76416	1.3333	1.26826	2.09751	5.17061	1.15445	1.23574	0.0325196	-3.98365	-1.08941	0	-0.0487794	1.05689	3.86983
1	4	3	6:20	17_62	Four	4.92129	-0.74795	-2.76416	1.3333	1.26826	2.09751	5.17061	1.15445	1.23574	0.0325196	-3.98365	-1.08941	0	-0.0487794	1.05689	3.86983
1	1	3	6:30	17_62	Four	4.80204	-1.13819	-2.76416	1.3333	1.26826	2.09751	5.17061	1.15445	1.23574	0.0325196	-3.98365	-1.08941	0	-0.0487794	1.05689	3.86983
1	2	3	6:30	17_62	Four	4.72617	-0.520313	-2.76416	1.3333	1.26826	2.09751	5.17061	1.15445	1.23574	0.0325196	-3.98365	-1.08941	0	-0.0487794	1.05689	3.86983
1	3	3	6:30	17_62	Four	4.53105	-0.639563	-2.76416	1.3333	1.26826	2.09751	5.17061	1.15445	1.23574	0.0325196	-3.98365	-1.08941	0	-0.0487794	1.05689	3.86983
1	4	3	6:30	17_62	Four	4.92129	-0.74795	-2.76416	1.3333	1.26826	2.09751	5.17061	1.15445	1.23574	0.0325196	-3.98365	-1.08941	0	-0.0487794	1.05689	3.86983
1	1	3	6:40	17_62	Four	4.80204	-1.13819	-2.76416	1.3333	1.26826	2.09751	5.17061	1.15445	1.23574	0.0325196	-3.98365	-1.08941	0	-0.0487794	1.05689	3.86983
1	2	3	6:40	17_62	Four	4.72617	-0.520313	-2.76416	1.3333	1.26826	2.09751	5.17061	1.15445	1.23574	0.0325196	-3.98365	-1.08941	0	-0.0487794	1.05689	3.86983
1	3	3	6:40	17_62	Four	4.53105	-0.639563	-2.76416	1.3333	1.26826	2.09751	5.17061	1.15445	1.23574	0.0325196	-3.98365	-1.08941	0	-0.0487794	1.05689	3.86983
1	4	3	6:40	17_62	Four	4.92129	-0.74795	-2.76416	1.3333	1.26826	2.09751	5.17061	1.15445	1.23574	0.0325196	-3.98365	-1.08941	0	-0.0487794	1.05689	3.86983
1	1	3	6:50	17_62	Four	4.80204	-1.13819	-2.76416	1.3333	1.26826	2.09751	5.17061	1.15445	1.23574	0.0325196	-3.98365	-1.08941	0	-0.0487794	1.05689	3.86983
1	2	3	6:50	17_62	Four	4.72617	-0.520313	-2.76416	1.3333	1.26826	2.09751	5.17061	1.15445	1.23574	0.0325196	-3.98365	-1.08941	0	-0.0487794	1.05689	3.86983
1	3	3	6:50	17_62	Four	4.53105	-0.639563	-2.76416	1.3333	1.26826	2.09751	5.17061	1.15445	1.23574	0.0325196	-3.98365	-1.08941	0	-0.0487794	1.05689	3.86983
1	4	3	6:50	17_62	Four	4.92129	-0.74795	-2.76416	1.3333	1.26826	2.09751	5.17061	1.15445	1.23574	0.0325196	-3.98365	-1.08941	0	-0.0487794	1.05689	3.86983
1	1	3	7:0	17_62	Four	4.80204	-1.13819	-2.76416	1.3333	1.26826	2.09751	5.17061	1.15445	1.23574	0.0325196	-3.98365	-1.08941	0	-0.0487794	1.05689	3.86983
1	2	3	7:0	17_62	Four	4.72617	-0.520313	-2.76416	1.3333	1.26826	2.09751	5.17061	1.15445	1.23574	0.0325196	-3.98365	-1.08941	0	-0.0487794	1.05689	3.86983
1	3	3	7:0	17_62	Four	4.53105	-0.639563	-2.76416	1.3333	1.26826	2.09751	5.17061	1.15445	1.23574	0.0325196	-3.98365	-1.08941	0	-0.0487794	1.05689	3.86983
1	4	3	7:0	17_62	Four	4.92129	-0.74795	-2.76416	1.3333	1.26826	2.09751	5.17061	1.15445	1.23574	0.0325196	-3.98365	-1.08941	0	-0.0487794	1.05689	3.86983
1	1	3	7:10	17_62	Four	4.80204	-1.13819	-2.76416	1.3333	1.26826	2.09751	5.17061	1.15445	1.23574	0.0325196	-3.98365	-1.08941	0	-0.0487794	1.05689	3.86983
1	2	3	7:10	17_62	Four	4.72617	-0.520313	-2.76416	1.3333	1.26826	2.09751	5.17061	1.15445	1.23574	0.0325196	-3.98365	-1.08941	0	-0.0487794	1.05689	3.86983
1	3	3	7:10	17_62	Four	4.53105	-0.639563	-2.76416	1.3333	1.26826	2.09751	5.17061	1.15445	1.23574	0.0325196	-3.98365	-1.08941	0	-0.0487794	1.05689	3.86983
1	4	3	7:10	17_62	Four	4.92129	-0.74795	-2.76416	1.3333	1.26826	2.09751	5.17061	1.15445	1.23574	0.0325196	-3.98365	-1.08941	0	-0.0487794	1.05689	3.86983
1	1	3	7:20	17_62	Four	4.80204	-1.13819	-2.76416	1.3333	1.26826	2.09751	5.17061	1.15445	1.23574	0.0325196	-3.98365	-1.08941	0	-0.0487794	1.05689	3.86983
1	2	3	7:20	17_62	Four	4.72617	-0.520313	-2.76416	1.3333	1.26826	2.09751	5.17061	1.15445	1.23574	0.0325196	-3.98365	-1.08941	0	-0.0487794	1.05689	3.86983
1	3	3	7:20	17_62	Four	4.53105	-0.639563	-2.76416	1.3333	1.26826	2.09751	5.17061	1.15445	1.23574	0.0325196	-3.98365	-1.08941	0	-0.0487794	1.05689	3.86983
1	4	3	7:20	17_62	Four	4.92129	-0.74795	-2.76416	1.3333	1.26826	2.09751	5.17061	1.15445	1.23574	0.0325196	-3.98365	-1.08941	0	-0.0487794	1.05689	3.86983
1	1	3	7:30	17_62	Four	4.80204	-1.13819	-2.76416	1.3333	1.26826	2.09751	5.17061	1.15445	1.23574	0.0325196	-3.98365	-1.08941	0	-0.0487794	1.05689	3.86983
1	2	3	7:30	17_62	Four	4.72617	-0.520313	-2.76416	1.3333	1.26826	2.09751	5.17061	1.15445	1.23574	0.0325196	-3.98365	-1.08941	0	-0.0487794	1.05689	3.86983
1	3	3	7:30	17_62	Four	4.53105	-0.639563	-2.76416	1.3333	1.26826	2.09751	5.17061	1.15445	1.23574	0.0325196	-3.98365	-1.08941	0	-0.0487794	1.05689	3.86983
1	4	3	7:30	17_62	Four	4.92129	-0.74795	-2.76416	1.3333	1.26826	2.09751	5.17061	1.15445	1.23574	0.0325196	-3.98365	-1.08941	0	-0.0487794	1.05689	3.86983
1	1	3	7:40	17_62	Four	4.80204	-1.13819	-2.76416	1.3333	1.26826	2.09751	5.17061	1.15445	1.23574	0.0325196	-3.98365	-1.08941	0	-0.0487794	1.05689	3.86983
1	2	3	7:40	17_62	Four	4.72617	-0.520313	-2.76416	1.3333	1.26826	2.09751	5.17061	1.15445	1.23574	0.0325196	-3.98365	-1.08941	0	-0.0487794	1.05689	3.86983
1	3	3	7:40	17_62	Four	4.53105	-0.639563	-2.76416	1.3333	1.26826	2.09751	5.17061	1.15445	1.23574	0.0325196	-3.98365	-1.08941	0	-0.0487794	1.05689	3.86983
1	4	3	7:40	17_62	Four	4.92129	-0.74795	-2.76416	1.3333	1.26826	2.09751	5.17061	1.15445	1.23574	0.0325196	-3.98365	-1.08941	0	-0.0487794	1.05689	3.86983
1	1	3	7:50	17_62	Four	4.80204	-1.13819	-2.76416	1.3333	1.26826	2.09751	5.17061	1.15445	1.23574	0.0325196	-3.98365	-1.08941	0	-0.0487794	1.05689	3.86983
1	2	3	7:50	17_62	Four	4.72617	-0.520313	-2.76416	1.3333	1.26826	2.09751	5.17061	1.15445	1.23574	0.0325196	-3.98365	-1.08941	0	-0.0487794	1.05689	3.86983
1	3	3	7:50	17_62	Four	4.53105	-0.639563	-2.76416	1.3333	1.26826	2.09751	5.17061	1.15445	1.23574	0.0325196	-3.98365	-1.08941	0	-0.0487794	1.05689	3.86983
1	4	3	7:50	17_62	Four	4.92129	-0.74795	-2.76416	1.3333	1.26826	2.09751	5.17061	1.15445	1.23574	0.0325196	-3.98365	-1.08941	0	-0.0487794	1.05689	3.86983
1	1	3	8:0	17_62	Four	4.80204	-1.13819	-2.76416	1.3333	1.26826	2.09751	5.17061	1.15445	1.23574	0.0325196	-3.98365	-1.08941	0	-0.0487794	1.05689	3.86983
1	2	3	8:0	17_62	Four	4.72617	-0.520313	-2.76416	1.3333	1.26826	2.09751	5.17061	1.15445	1.23574	0.0325196	-3.98365	-1.08941	0	-0.0487794	1.05689	3.86983
1	3	3	8:0	17_62	Four	4.53105	-0.639563	-2.76416	1.3333	1.26826	2.09751	5.17061	1.15445	1.23574	0.0325196	-3.98365	-1.08941	0	-0.0487794	1.05689	3.86983
1	4	3	8:0	17_62	Four	4.92129	-0.74795	-2.76416	1.3333	1.26826	2.09751	5.17061	1.15445	1.23574	0.0325196	-3.98365	-1.08941	0	-0.0487794	1.05689	3.86983
1	1	3	8:10	17_62	Four	4.80204	-1.13819	-2.76416	1.3333	1.26826	2.09751	5.17061	1.15445	1.23574	0.0325196	-3.98365	-1.08941	0	-0.0487794	1.05689	3.86983
1	2	3	8:10	17_62	Four	4.72617	-0.520313	-2.76416	1.3333	1.26826	2.09751	5.17061	1.15445	1.23574	0.0325196	-3.98365	-1.08941	0	-0.0487794	1.05689	3.86983
1	3	3	8:10	17_62	Four	4.53105	-0.639563	-2.76416	1.3333	1.26826	2.09751	5.17061	1.15445	1.23574	0.0325196	-3.98365	-1.08941	0	-0.0487794	1.05689	3.86983
1	4	3	8:10	17_62	Four	4.92129	-0.74795	-2.76416	1.3333	1.26826	2.09751	5.17061	1.15445	1.23574	0.0325196	-3.98365	-1.08941	0	-0.0487794	1.05689	3.86983
1	1	3	8:20	17_62	Four	4.85625	-1.04063	-2.76416	1.3333	1.26826	2.09751	5.17061	1.15445	1.23574	0.0325196	-3.98365	-1.08941	0	-0.0487794	1.05689	3.86983
1	2	3	8:20	17_62	Four	4.72617	-0.520313	-2.76416	1.3333	1.26826	2.09751	5.17061	1.15445	1.23574	0.0325196	-3.98365	-1.08941	0	-0.0487794	1.05689	3.86983
1	3	3	8:20	17_62	Four	4.5744	-0.758779	-2.76416	1.3333	1.26826	2.09751	5.17061	1.15445	1.23574	0.0325196	-3.98365	-1.08941	0	-0.0487794	1.05689	3.86983
1	4	3	8:20	17_62	Four	4.87794	-0.823819	-2.76416	1.3333	1.26826	2.09751	5.17061	1.15445	1.23574	0.0325196	-3.98365	-1.08941	0	-0.0487794	1.05689	3.86983
1	1	3	8:30	17_62	Four	4.85625	-1.04063	-2.76416	1.3333	1.26826	2.09751	5.17061	1.15445	1.23574	0.0325196	-3.98365	-1.08941	0	-0.0487794	1.05689	3.86983
1	2	3	8:30	17_62	Four	4.72617	-0.520313	-2.76416	1.3333	1.26826	2.09751	5.17061	1.15445	1.23574	0.0325196	-3.98365	-1.08941	0	-0.0487794	1.05689	3.86983
1	3	3	8:30	17_62	Four	4.5744	-0.758779	-2.76416	1.3333	1.26826	2.09751	5.17061	1.15445	1.23574	0.0325196	-3.98365	-1.08941	0	-0.0487794	1.05689	3.86983
1	4	3	8:30	17_62	Four	4.87794	-0.823819	-2.76416	1.3333	1.26826	2.09751	5.17061	1.15445	1.23574	0.0325196	-3.98365	-1.08941	0	-0.0487794	1.05689	3.86983
1	1	3	8:40	17_62	Four	4.85625	-1.04063	-2.76416	1.3333	1.26826	2.09751	5.17061	1.15445	1.23574	0.0325196	-3.98365	-1.08941	0	-0.0487794	1.05689	3.86983
1	2	3	8:40	17_62	Four	4.72617	-0.520313	-2.76416	1.3333	1.26826	2.09751	5.17061	1.15445	1.23574	0.0325196	-3.98365	-1.08941	0	-0.0487794	1.05689	3.86983
1	3	3	8:40	17_62	Four	4.5744	-0.758779	-2.76416	1.3333	1.26826	2.09751	5.17061	1.15445	1.23574	0.0325196	-3.98365	-1.08941	0	-0.0487794	1.05689	3.86983
1	4	3	8:40	17_62	Four	4.87794	-0.823819	-2.76416	1.3333	1.26826	2.09751	5.17061	1.15445	1.23574	0.0325196	-3.98365	-1.08941	0	-0.0487794	1.05689	3.86983
1	1	3	8:50	17_62	Four	4.85625	-1.04063	-2.76416	1.3333	1.26826	2.09751	5.17061	1.15445	1.23574	0.0325196	-3.98365	-1.08941	0	-0.0487794	1.05689	3.86983
1	2	3	8:50	17_62	Four	4.72617	-0.520313	-2.76416	1.3333	1.26826	2.09751	5.17061	1.15445	1.23574	0.0325196	-3.98365	-1.08941	0	-0.0487794	1.05689	3.86983
1	3	3	8:50	17_62	Four	4.5744	-0.758779	-2.76416	1.3333	1.26826	2.09751	5.17061	1.15445	1.23574	0.0325196	-3.98365	-1.08941	0	-0.0487794	1.05689	3.86983
1	4	3	8:50	17_62	Four	4.87794	-0.823819	-2.76416	1.3333	1.26826	2.09751	5.17061	1.15445	1.23574	0.0325196	-3.98365	-1.08941	0	-0.0487794	1.05689	3.86983
1	1	3	9:0	17_62	Four	4.86708	-0.921377	-2.76416	1.3333	1.26826	2.09751	5.17061	1.15445	1.23574	0.0325196	-3.98365	-1.08941	0	-0.0487794	1.05689	3.86983
1	2	3	9:0	17_62	Four	4.6503	-0.552833	-2.76416	1.3333	1.26826	2.09751	5.17061	1.15445	1.23574	0.0325196	-3.98365	-1.08941	0	-0.0487794	1.05689	3.86983
1	3	3	9:0	17_62	Four	4.5744	-0.758779	-2.76416	1.3333	1.26826	2.09751	5.17061	1.15445	1.23574	0.0325196	-3.98365	-1.08941	0	-0.0487794	1.05689	3.86983
1	4	3	9:0	17_62	Four	4.88877	-0.542004	-2.76416	1.3333	1.26826	2.09751	5.17061	1.15445	1.23574	0.0325196	-3.98365	-1.08941	0	-0.0487794	1.05689	3.86983
1	1	3	9:10	17_62	Four	4.86708	-0.921377	-2.76416	1.3333	1.26826	2.09751	5.17061	1.15445	1.23574	0.0325196	-3.98365	-1.08941	0	-0.0487794	1.05689	3.86983
1	2	3	9:10	17_62	Four	4.6503	-0.552833	-2.76416	1.3333	1.26826	2.09751	5.17061	1.15445	1.23574	0.0325196	-3.98365	-1.08941	0	-0.0487794	1.05689	3.86983
1	3	3	9:10	17_62	Four	4.5744	-0.758779	-2.76416	1.3333	1.26826	2.09751	5.17061	1.15445	1.23574	0.0325196	-3.98365	-1.08941	0	-0.0487794	1.05689	3.86983
1	4	3	9:10	17_62	Four	4.88877	-0.542004	-2.76416	1.3333	1.26826	2.09751	5.17061	1.15445	1.23574	0.0325196	-3.98365	-1.08941	0	-0.0487794	1.05689	3.86983
1	1	3	9:20	17_62	Four	4.86708	-0.921377	-2.76416	1.3333	1.26826	2.09751	5.17061	1.15445	1.23574	0.0325196	-3.98365	-1.08941	0	-0.0487794	1.05689	3.86983
1	2	3	9:20	17_62	Four	4.6503	-0.552833	-2.76416	1.3333	1.26826	2.09751	5.17061	1.15445	1.23574	0.0325196	-3.98365	-1.08941	0	-0.0487794	1.05689	3.86983
1	3	3	9:20	17_62	Four	4.5744	-0.758779	-2.76416	1.3333	1.26826	2.09751	5.17061	1.15445	1.23574	0.0325196	-3.98365	-1.08941	0	-0.0487794	1.05689	3.86983
1	4	3	9:20	17_62	Four	4.88877	-0.542004	-2.76416	1.3333	1.26826	2.09751	5.17061	1.15445	1.23574	0.0325196	-3.98365	-1.08941	0	-0.0487794	1.05689	3.86983
1	1	3	9:30	17_62	Four	4.86708	-0.921377	-2.76416	1.3333	1.26826	2.09751	5.17061	1.15445	1.23574	0.0325196	-3.98365	-1.08941	0	-0.0487794	1.05689	3.86983
1	2	3	9:30	17_62	Four	4.6503	-0.552833	-2.76416	1.3333	1.26826	2.09751	5.17061	1.15445	1.23574	0.0325196	-3.98365	-1.08941	0	-0.0487794	1.05689	3.86983
1	3	3	9:30	17_62	Four	4.5744	-0.758779	-2.76416	1.3333	1.26826	2.09751	5.17061	1.15445	1.23574	0.0325196	-3.98365	-1.08941	0	-0.0487794	1.05689	3.86983
1	4	3	9:30	17_62	Four	4.88877	-0.542004	-2.76416	1.3333	1.26826	2.09751	5.17061	1.15445	1.23574	0.0325196	-3.98365	-1.08941	0	-0.0487794	1.05689	3.86983
1	1	3	9:40	17_62	Four	4.91032	-0.780448	-2.76408	1.33326	1.26823	2.09745	5.17046	1.15441	1.23571	0.0325186	-3.98353	-1.08937	0	-0.048778	1.05686	3.86972
1	2	3	9:40	17_62	Four	4.58513	-0.552817	-2.76408	1.33326	1.26823	2.09745	5.17046	1.15441	1.23571	0.0325186	-3.98353	-1.08937	0	-0.048778	1.05686	3.86972
1	3	3	9:40	17_62	Four	4.81276	-0.422742	-2.76408	1.33326	1.26823	2.09745	5.17046	1.15441	1.23571	0.0325186	-3.98353	-1.08937	0	-0.048778	1.05686	3.86972
1	4	3	9:40	17_62	Four	4.7152	-0.455261	-2.76408	1.33326	1.26823	2.09745	5.17046	1.15441	1.23571	0.0325186	-3.98353	-1.08937	0	-0.048778	1.05686	3.86972
1	1	3	9:50	17_62	Four	4.91032	-0.780448	-2.76408	1.33326	1.26823	2.09745	5.17046	1.15441	1.23571	0.0325186	-3.98353	-1.08937	0	-0.048778	1.05686	3.86972
1	2	3	9:50	17_62	Four	4.58513	-0.552817	-2.76408	1.33326	1.26823	2.09745	5.17046	1.15441	1.23571	0.0325186	-3.98353	-1.08937	0	-0.048778	1.05686	3.86972
1	3	3	9:50	17_62	Four	4.81276	-0.422742	-2.76408	1.33326	1.26823	2.09745	5.17046	1.15441	1.23571	0.0325186	-3.98353	-1.08937	0	-0.048778	1.05686	3.86972
1	4	3	9:50	17_62	Four	4.7152	-0.455261	-2.76408	1.33326	1.26823	2.09745	5.17046	1.15441	1.23571	0.0325186	-3.98353	-1.08937	0	-0.048778	1.05686	3.86972
1	1	3	10:0	17_62	Four	4.91032	-0.780448	-2.76408	1.33326	1.26823	2.09745	5.17046	1.15441	1.23571	0.0325186	-3.98353	-1.08937	0	-0.048778	1.05686	3.86972
1	2	3	10:0	17_62	Four	4.58513	-0.552817	-2.76408	1.33326	1.26823	2.09745	5.17046	1.15441	1.23571	0.0325186	-3.98353	-1.08937	0	-0.048778	1.05686	3.86972
1	3	3	10:0	17_62	Four	4.94283	-0.390224	-2.76408	1.33326	1.26823	2.09745	5.17046	1.15441	1.23571	0.0325186	-3.98353	-1.08937	0	-0.048778	1.05686	3.86972
1	4	3	10:0	17_62	Four	4.7152	-0.455261	-2.76408	1.33326	1.26823	2.09745	5.17046	1.15441	1.23571	0.0325186	-3.98353	-1.08937	0	-0.048778	1.05686	3.86972
1	1	3	10:10	17_62	Four	4.91032	-0.682892	-2.76408	1.33326	1.26823	2.09745	5.17046	1.15441	1.23571	0.0325186	-3.98353	-1.08937	0	-0.048778	1.05686	3.86972
1	2	3	10:10	17_62	Four	4.58513	-0.617854	-2.76408	1.33326	1.26823	2.09745	5.17046	1.15441	1.23571	0.0325186	-3.98353	-1.08937	0	-0.048778	1.05686	3.86972
1	3	3	10:10	17_62	Four	4.81276	-0.422742	-2.76408	1.33326	1.26823	2.09745	5.17046	1.15441	1.23571	0.0325186	-3.98353	-1.08937	0	-0.048778	1.05686	3.86972
1	4	3	10:10	17_62	Four	4.8778	-0.845485	-2.76408	1.33326	1.26823	2.09745	5.17046	1.15441	1.23571	0.0325186	-3.98353	-1.08937	0	-0.048778	1.05686	3.86972
1	1	3	10:20	17_62	Four	4.91032	-0.682892	-2.76408	1.33326	1.26823	2.09745	5.17046	1.15441	1.23571	0.0325186	-3.98353	-1.08937	0	-0.048778	1.05686	3.86972
1	2	3	10:20	17_62	Four	4.58513	-0.617854	-2.76408	1.33326	1.26823	2.09745	5.17046	1.15441	1.23571	0.0325186	-3.98353	-1.08937	0	-0.048778	1.05686	3.86972
1	3	3	10:20	17_62	Four	4.81276	-0.422742	-2.76408	1.33326	1.26823	2.09745	5.17046	1.15441	1.23571	0.0325186	-3.98353	-1.08937	0	-0.048778	1.05686	3.86972
1	4	3	10:20	17_62	Four	4.8778	-0.845485	-2.76408	1.33326	1.26823	2.09745	5.17046	1.15441	1.23571	0.0325186	-3.98353	-1.08937	0	-0.048778	1.05686	3.86972
1	1	3	10:30	17_62	Four	4.97535	-0.585336	-2.76408	1.33326	1.26823	2.09745	5.17046	1.15441	1.23571	0.0325186	-3.98353	-1.08937	0	-0.048778	1.05686	3.86972
1	2	3	10:30	17_62	Four	4.58513	-0.617854	-2.76408	1.33326	1.26823	2.09745	5.17046	1.15441	1.23571	0.0325186	-3.98353	-1.08937	0	-0.048778	1.05686	3.86972
1	3	3	10:30	17_62	Four	4.81276	-0.422742	-2.76408	1.33326	1.26823	2.09745	5.17046	1.15441	1.23571	0.0325186	-3.98353	-1.08937	0	-0.048778	1.05686	3.86972
1	4	3	10:30	17_62	Four	4.8778	-0.845485	-2.76408	1.33326	1.26823	2.09745	5.17046	1.15441	1.23571	0.0325186	-3.98353	-1.08937	0	-0.048778	1.05686	3.86972
1	1	3	10:40	17_62	Four	4.97535	-0.585336	-2.76408	1.33326	1.26823	2.09745	5.17046	1.15441	1.23571	0.0325186	-3.98353	-1.08937	0	-0.048778	1.05686	3.86972
1	2	3	10:40	17_62	Four	4.58513	-0.617854	-2.76408	1.33326	1.26823	2.09745	5.17046	1.15441	1.23571	0.0325186	-3.98353	-1.08937	0	-0.048778	1.05686	3.86972
1	3	3	10:40	17_62	Four	4.81276	-0.422742	-2.76408	1.33326	1.26823	2.09745	5.17046	1.15441	1.23571	0.0325186	-3.98353	-1.08937	0	-0.048778	1.05686	3.86972
1	4	3	10:40	17_62	Four	4.8778	-0.845485	-2.76408	1.33326	1.26823	2.09745	5.17046	1.15441	1.23571	0.0325186	-3.98353	-1.08937	0	-0.048778	1.05686	3.86972
1	1	3	10:50	17_62	Four	4.8778	-0.910522	-2.76408	1.33326	1.26823	2.09745	5.17046	1.15441	1.23571	0.0325186	-3.98353	-1.08937	0	-0.048778	1.05686	3.86972
1	2	3	10:50	17_62	Four	4.94283	-0.585336	-2.76408	1.33326	1.26823	2.09745	5.17046	1.15441	1.23571	0.0325186	-3.98353	-1.08937	0	-0.048778	1.05686	3.86972
1	3	3	10:50	17_62	Four	4.65017	-0.552817	-2.76408	1.33326	1.26823	2.09745	5.17046	1.15441	1.23571	0.0325186	-3.98353	-1.08937	0	-0.048778	1.05686	3.86972
1	4	3	10:50	17_62	Four	4.81276	-0.357705	-2.76408	1.33326	1.26823	2.09745	5.17046	1.15441	1.23571	0.0325186	-3.98353	-1.08937	0	-0.048778	1.05686	3.86972
1	1	3	11:0	17_62	Four	4.8778	-0.910522	-2.76408	1.33326	1.26823	2.09745	5.17046	1.15441	1.23571	0.0325186	-3.98353	-1.08937	0	-0.048778	1.05686	3.86972
1	2	3	11:0	17_62	Four	4.94283	-0.585336	-2.76408	1.33326	1.26823	2.09745	5.17046	1.15441	1.23571	0.0325186	-3.98353	-1.08937	0	-0.048778	1.05686	3.86972
1	3	3	11:0	17_62	Four	4.65017	-0.552817	-2.76408	1.33326	1.26823	2.09745	5.17046	1.15441	1.23571	0.0325186	-3.98353	-1.08937	0	-0.048778	1.05686	3.86972
1	4	3	11:0	17_62	Four	4.81276	-0.357705	-2.76408	1.33326	1.26823	2.09745	5.17046	1.15441	1.23571	0.0325186	-3.98353	-1.08937	0	-0.048778	1.05686	3.86972
1	1	3	11:10	17_62	Four	4.81276	-0.975559	-2.76408	1.33326	1.26823	2.09745	5.17046	1.15441	1.23571	0.0325186	-3.98353	-1.08937	0	-0.048778	1.05686	3.86972
1	2	3	11:10	17_62	Four	4.91032	-0.650373	-2.76408	1.33326	1.26823	2.09745	5.17046	1.15441	1.23571	0.0325186	-3.98353	-1.08937	0	-0.048778	1.05686	3.86972
1	3	3	11:10	17_62	Four	4.58513	-0.585336	-2.76408	1.33326	1.26823	2.09745	5.17046	1.15441	1.23571	0.0325186	-3.98353	-1.08937	0	-0.048778	1.05686	3.86972
1	4	3	11:10	17_62	Four	4.74772	-0.455261	-2.76408	1.33326	1.26823	2.09745	5.17046	1.15441	1.23571	0.0325186	-3.98353	-1.08937	0	-0.048778	1.05686	3.86972
1	1	3	11:20	17_62	Four	4.81276	-0.975559	-2.76408	1.33326	1.26823	2.09745	5.17046	1.15441	1.23571	0.0325186	-3.98353	-1.08937	0	-0.048778	1.05686	3.86972
1	2	3	11:20	17_62	Four	4.91032	-0.650373	-2.76408	1.33326	1.26823	2.09745	5.17046	1.15441	1.23571	0.0325186	-3.98353	-1.08937	0	-0.048778	1.05686	3.86972
1	3	3	11:20	17_62	Four	4.58513	-0.585336	-2.76408	1.33326	1.26823	2.09745	5.17046	1.15441	1.23571	0.0325186	-3.98353	-1.08937	0	-0.048778	1.05686	3.86972
1	4	3	11:20	17_62	Four	4.74772	-0.455261	-2.76408	1.33326	1.26823	2.09745	5.17046	1.15441	1.23571	0.0325186	-3.98353	-1.08937	0	-0.048778	1.05686	3.86972
1	1	3	11:30	17_62	Four	4.81276	-0.975559	-2.76408	1.33326	1.26823	2.09745	5.17046	1.15441	1.23571	0.0325186	-3.98353	-1.08937	0	-0.048778	1.05686	3.86972
1	2	3	11:30	17_62	Four	4.91032	-0.650373	-2.76408	1.33326	1.26823	2.09745	5.17046	1.15441	1.23571	0.0325186	-3.98353	-1.08937	0	-0.048778	1.05686	3.86972
1	3	3	11:30	17_62	Four	4.58513	-0.585336	-2.76408	1.33326	1.26823	2.09745	5.17046	1.15441	1.23571	0.0325186	-3.98353	-1.08937	0	-0.048778	1.05686	3.86972
1	4	3	11:30	17_62	Four	4.74772	-0.455261	-2.76408	1.33326	1.26823	2.09745	5.17046	1.15441	1.23571	0.0325186	-3.98353	-1.08937	0	-0.048778	1.05686	3.86972
1	1	3	11:40	17_62	Four	4.55261	-0.585336	-2.76408	1.33326	1.26823	2.09745	5.17046	1.15441	1.23571	0.0325186	-3.98353	-1.08937	0	-0.048778	1.05686	3.86972
1	2	3	11:40	17_62	Four	4.7152	-0.455261	-2.76408	1.33326	1.26823	2.09745	5.17046	1.15441	1.23571	0.0325186	-3.98353	-1.08937	0	-0.048778	1.05686	3.86972
1	3	3	11:40	17_62	Four	4.91032	-0.520298	-2.76408	1.33326	1.26823	2.09745	5.17046	1.15441	1.23571	0.0325186	-3.98353	-1.08937	0	-0.048778	1.05686	3.86972
1	4	3	11:40	17_62	Four	4.8778	-0.845485	-2.76408	1.33326	1.26823	2.09745	5.17046	1.15441	1.23571	0.0325186	-3.98353	-1.08937	0	-0.048778	1.05686	3.86972
1	1	3	11:50	17_62	Four	4.55261	-0.585336	-2.76408	1.33326	1.26823	2.09745	5.17046	1.15441	1.23571	0.0325186	-3.98353	-1.08937	0	-0.048778	1.05686	3.86972
1	2	3	11:50	17_62	Four	4.7152	-0.455261	-2.76408	1.33326	1.26823	2.09745	5.17046	1.15441	1.23571	0.0325186	-3.98353	-1.08937	0	-0.048778	1.05686	3.86972
1	3	3	11:50	17_62	Four	4.91032	-0.520298	-2.76408	1.33326	1.26823	2.09745	5.17046	1.15441	1.23571	0.0325186	-3.98353	-1.08937	0	-0.048778	1.05686	3.86972
1	4	3	11:50	17_62	Four	4.8778	-0.845485	-2.76408	1.33326	1.26823	2.09745	5.17046	1.15441	1.23571	0.0325186	-3.98353	-1.08937	0	-0.048778	1.05686	3.86972
1	1	3	12:0	17_62	Four	4.55261	-0.585336	-2.76408	1.33326	1.26823	2.09745	5.17046	1.15441	1.23571	0.0325186	-3.98353	-1.08937	0	-0.048778	1.05686	3.86972
1	2	3	12:0	17_62	Four	4.7152	-0.455261	-2.76408	1.33326	1.26823	2.09745	5.17046	1.15441	1.23571	0.0325186	-3.98353	-1.08937	0	-0.048778	1.05686	3.86972
1	3	3	12:0	17_62	Four	4.91032	-0.520298	-2.76408	1.33326	1.26823	2.09745	5.17046	1.15441	1.23571	0.0325186	-3.98353	-1.08937	0	-0.048778	1.05686	3.86972
1	4	3	12:0	17_62	Four	4.8778	-0.845485	-2.76408	1.33326	1.26823	2.09745	5.17046	1.15441	1.23571	0.0325186	-3.98353	-1.08937	0	-0.048778	1.05686	3.86972
1	1	3	12:10	17_62	Four	4.55261	-0.585336	-2.76408	1.33326	1.26823	2.09745	5.17046	1.15441	1.23571	0.0325186	-3.98353	-1.08937	0	-0.048778	1.05686	3.86972
1	2	3	12:10	17_62	Four	4.7152	-0.455261	-2.76408	1.33326	1.26823	2.09745	5.17046	1.15441	1.23571	0.0325186	-3.98353	-1.08937	0	-0.048778	1.05686	3.86972
1	3	3	12:10	17_62	Four	4.91032	-0.520298	-2.76408	1.33326	1.26823	2.09745	5.17046	1.15441	1.23571	0.0325186	-3.98353	-1.08937	0	-0.048778	1.05686	3.86972
1	4	3	12:10	17_62	Four	4.8778	-0.845485	-2.76408	1.33326	1.26823	2.09745	5.17046	1.15441	1.23571	0.0325186	-3.98353	-1.08937	0	-0.048778	1.05686	3.86972
1	1	3	12:20	17_62	Four	4.55261	-0.585336	-2.76408	1.33326	1.26823	2.09745	5.17046	1.15441	1.23571	0.0325186	-3.98353	-1.08937	0	-0.048778	1.05686	3.86972
1	2	3	12:20	17_62	Four	4.7152	-0.455261	-2.76408	1.33326	1.26823	2.09745	5.17046	1.15441	1.23571	0.0325186	-3.98353	-1.08937	0	-0.048778	1.05686	3.86972
1	3	3	12:20	17_62	Four	4.91032	-0.520298	-2.76408	1.33326	1.26823	2.09745	5.17046	1.15441	1.23571	0.0325186	-3.98353	-1.08937	0	-0.048778	1.05686	3.86972
1	4	3	12:20	17_62	Four	4.8778	-0.845485	-2.76408	1.33326	1.26823	2.09745	5.17046	1.15441	1.23571	0.0325186	-3.98353	-1.08937	0	-0.048778	1.05686	3.86972
1	1	3	12:30	17_62	Four	4.55261	-0.585336	-2.76408	1.33326	1.26823	2.09745	5.17046	1.15441	1.23571	0.0325186	-3.98353	-1.08937	0	-0.048778	1.05686	3.86972
1	2	3	12:30	17_62	Four	4.68269	-0.585336	-2.76408	1.33326	1.26823	2.09745	5.17046	1.15441	1.23571	0.0325186	-3.98353	-1.08937	0	-0.048778	1.05686	3.86972
1	3	3	12:30	17_62	Four	4.94283	-0.617854	-2.76408	1.33326	1.26823	2.09745	5.17046	1.15441	1.23571	0.0325186	-3.98353	-1.08937	0	-0.048778	1.05686	3.86972
1	4	3	12:30	17_62	Four	4.8778	-0.845485	-2.76408	1.33326	1.26823	2.09745	5.17046	1.15441	1.23571	0.0325186	-3.98353	-1.08937	0	-0.048778	1.05686	3.86972
1	1	3	12:40	17_62	Four	4.8778	-0.71541	-2.76408	1.33326	1.26823	2.09745	5.17046	1.15441	1.23571	0.0325186	-3.98353	-1.08937	0	-0.048778	1.05686	3.86972
1	2	3	12:40	17_62	Four	4.61765	-0.617854	-2.76408	1.33326	1.26823	2.09745	5.17046	1.15441	1.23571	0.0325186	-3.98353	-1.08937	0	-0.048778	1.05686	3.86972
1	3	3	12:40	17_62	Four	4.81276	-0.455261	-2.76408	1.33326	1.26823	2.09745	5.17046	1.15441	1.23571	0.0325186	-3.98353	-1.08937	0	-0.048778	1.05686	3.86972
1	4	3	12:40	17_62	Four	4.81276	-0.325186	-2.76408	1.33326	1.26823	2.09745	5.17046	1.15441	1.23571	0.0325186	-3.98353	-1.08937	0	-0.048778	1.05686	3.86972
1	1	3	12:50	17_62	Four	4.8778	-0.71541	-2.76408	1.33326	1.26823	2.09745	5.17046	1.15441	1.23571	0.0325186	-3.98353	-1.08937	0	-0.048778	1.05686	3.86972
1	2	3	12:50	17_62	Four	4.61765	-0.617854	-2.76408	1.33326	1.26823	2.09745	5.17046	1.15441	1.23571	0.0325186	-3.98353	-1.08937	0	-0.048778	1.05686	3.86972
1	3	3	12:50	17_62	Four	4.81276	-0.455261	-2.76408	1.33326	1.26823	2.09745	5.17046	1.15441	1.23571	0.0325186	-3.98353	-1.08937	0	-0.048778	1.05686	3.86972
1	4	3	12:50	17_62	Four	4.81276	-0.325186	-2.76408	1.33326	1.26823	2.09745	5.17046	1.15441	1.23571	0.0325186	-3.98353	-1.08937	0	-0.048778	1.05686	3.86972
1	1	3	13:0	17_62	Four	4.8778	-0.71541	-2.76408	1.33326	1.26823	2.09745	5.17046	1.15441	1.23571	0.0325186	-3.98353	-1.08937	0	-0.048778	1.05686	3.86972
1	2	3	13:0	17_62	Four	4.61765	-0.617854	-2.76408	1.33326	1.26823	2.09745	5.17046	1.15441	1.23571	0.0325186	-3.98353	-1.08937	0	-0.048778	1.05686	3.86972
1	3	3	13:0	17_62	Four	4.81276	-0.455261	-2.76408	1.33326	1.26823	2.09745	5.17046	1.15441	1.23571	0.0325186	-3.98353	-1.08937	0	-0.048778	1.05686	3.86972
1	4	3	13:0	17_62	Four	4.81276	-0.325186	-2.76408	1.33326	1.26823	2.09745	5.17046	1.15441	1.23571	0.0325186	-3.98353	-1.08937	0	-0.048778	1.05686	3.86972
1	1	3	13:10	17_62	Four	4.8778	-0.71541	-2.76408	1.33326	1.26823	2.09745	5.17046	1.15441	1.23571	0.0325186	-3.98353	-1.08937	0	-0.048778	1.05686	3.86972
1	2	3	13:10	17_62	Four	4.61765	-0.617854	-2.76408	1.33326	1.26823	2.09745	5.17046	1.15441	1.23571	0.0325186	-3.98353	-1.08937	0	-0.048778	1.05686	3.86972
1	3	3	13:10	17_62	Four	4.81276	-0.455261	-2.76408	1.33326	1.26823	2.09745	5.17046	1.15441	1.23571	0.0325186	-3.98353	-1.08937	0	-0.048778	1.05686	3.86972
1	4	3	13:10	17_62	Four	4.81276	-0.325186	-2.76408	1.33326	1.26823	2.09745	5.17046	1.15441	1.23571	0.0325186	-3.98353	-1.08937	0	-0.048778	1.05686	3.86972
1	1	3	13:20	17_62	Four	4.8778	-0.71541	-2.76408	1.33326	1.26823	2.09745	5.17046	1.15441	1.23571	0.0325186	-3.98353	-1.08937	0	-0.048778	1.05686	3.86972
1	2	3	13:20	17_62	Four	4.58513	-0.552817	-2.76408	1.33326	1.26823	2.09745	5.17046	1.15441	1.23571	0.0325186	-3.98353	-1.08937	0	-0.048778	1.05686	3.86972
1	3	3	13:20	17_62	Four	4.81276	-0.455261	-2.76408	1.33326	1.26823	2.09745	5.17046	1.15441	1.23571	0.0325186	-3.98353	-1.08937	0	-0.048778	1.05686	3.86972
1	4	3	13:20	17_62	Four	4.81276	-0.325186	-2.76408	1.33326	1.26823	2.09745	5.17046	1.15441	1.23571	0.0325186	-3.98353	-1.08937	0	-0.048778	1.05686	3.86972
1	1	3	13:30	17_62	Four	4.8778	-0.71541	-2.76408	1.33326	1.26823	2.09745	5.17046	1.15441	1.23571	0.0325186	-3.98353	-1.08937	0	-0.048778	1.05686	3.86972
1	2	3	13:30	17_62	Four	4.58513	-0.552817	-2.76408	1.33326	1.26823	2.09745	5.17046	1.15441	1.23571	0.0325186	-3.98353	-1.08937	0	-0.048778	1.05686	3.86972
1	3	3	13:30	17_62	Four	4.81276	-0.455261	-2.76408	1.33326	1.26823	2.09745	5.17046	1.15441	1.23571	0.0325186	-3.98353	-1.08937	0	-0.048778	1.05686	3.86972
1	4	3	13:30	17_62	Four	4.81276	-0.325186	-2.76408	1.33326	1.26823	2.09745	5.17046	1.15441	1.23571	0.0325186	-3.98353	-1.08937	0	-0.048778	1.05686	3.86972
1	1	3	13:40	17_62	Four	4.8778	-0.71541	-2.76408	1.33326	1.26823	2.09745	5.17046	1.15441	1.23571	0.0325186	-3.98353	-1.08937	0	-0.048778	1.05686	3.86972
1	2	3	13:40	17_62	Four	4.61765	-0.520298	-2.76408	1.33326	1.26823	2.09745	5.17046	1.15441	1.23571	0.0325186	-3.98353	-1.08937	0	-0.048778	1.05686	3.86972
1	3	3	13:40	17_62	Four	4.81276	-0.455261	-2.76408	1.33326	1.26823	2.09745	5.17046	1.15441	1.23571	0.0325186	-3.98353	-1.08937	0	-0.048778	1.05686	3.86972
1	4	3	13:40	17_62	Four	4.81276	-0.325186	-2.76408	1.33326	1.26823	2.09745	5.17046	1.15441	1.23571	0.0325186	-3.98353	-1.08937	0	-0.048778	1.05686	3.86972
1	1	3	13:50	17_62	Four	4.8778	-0.71541	-2.76408	1.33326	1.26823	2.09745	5.17046	1.15441	1.23571	0.0325186	-3.98353	-1.08937	0	-0.048778	1.05686	3.86972
1	2	3	13:50	17_62	Four	4.68269	-0.585336	-2.76408	1.33326	1.26823	2.09745	5.17046	1.15441	1.23571	0.0325186	-3.98353	-1.08937	0	-0.048778	1.05686	3.86972
1	3	3	13:50	17_62	Four	4.81276	-0.455261	-2.76408	1.33326	1.26823	2.09745	5.17046	1.15441	1.23571	0.0325186	-3.98353	-1.08937	0	-0.048778	1.05686	3.86972
1	4	3	13:50	17_62	Four	4.81276	-0.325186	-2.76408	1.33326	1.26823	2.09745	5.17046	1.15441	1.23571	0.0325186	-3.98353	-1.08937	0	-0.048778	1.05686	3.86972
1	1	3	14:0	17_62	Four	4.8778	-0.71541	-2.76408	1.33326	1.26823	2.09745	5.17046	1.15441	1.23571	0.0325186	-3.98353	-1.08937	0	-0.048778	1.05686	3.86972
1	2	3	14:0	17_62	Four	4.65017	-0.552817	-2.76408	1.33326	1.26823	2.09745	5.17046	1.15441	1.23571	0.0325186	-3.98353	-1.08937	0	-0.048778	1.05686	3.86972
1	3	3	14:0	17_62	Four	4.81276	-0.455261	-2.76408	1.33326	1.26823	2.09745	5.17046	1.15441	1.23571	0.0325186	-3.98353	-1.08937	0	-0.048778	1.05686	3.86972
1	4	3	14:0	17_62	Four	4.81276	-0.325186	-2.76408	1.33326	1.26823	2.09745	5.17046	1.15441	1.23571	0.0325186	-3.98353	-1.08937	0	-0.048778	1.05686	3.86972
1	1	3	14:10	17_62	Four	4.8778	-0.71541	-2.76408	1.33326	1.26823	2.09745	5.17046	1.15441	1.23571	0.0325186	-3.98353	-1.08937	0	-0.048778	1.05686	3.86972
1	2	3	14:10	17_62	Four	4.65017	-0.552817	-2.76408	1.33326	1.26823	2.09745	5.17046	1.15441	1.23571	0.0325186	-3.98353	-1.08937	0	-0.048778	1.05686	3.86972
1	3	3	14:10	17_62	Four	4.68269	-0.325186	-2.76408	1.33326	1.26823	2.09745	5.17046	1.15441	1.23571	0.0325186	-3.98353	-1.08937	0	-0.048778	1.05686	3.86972
1	4	3	14:10	17_62	Four	4.81276	-0.325186	-2.76408	1.33326	1.26823	2.09745	5.17046	1.15441	1.23571	0.0325186	-3.98353	-1.08937	0	-0.048778	1.05686	3.86972
1	1	3	14:20	17_62	Four	4.8778	-0.780448	-2.76408	1.33326	1.26823	2.09745	5.17046	1.15441	1.23571	0.0325186	-3.98353	-1.08937	0	-0.048778	1.05686	3.86972
1	2	3	14:20	17_62	Four	4.58513	-0.585336	-2.76408	1.33326	1.26823	2.09745	5.17046	1.15441	1.23571	0.0325186	-3.98353	-1.08937	0	-0.048778	1.05686	3.86972
1	3	3	14:20	17_62	Four	4.78024	-0.520298	-2.76408	1.33326	1.26823	2.09745	5.17046	1.15441	1.23571	0.0325186	-3.98353	-1.08937	0	-0.048778	1.05686	3.86972
1	4	3	14:20	17_62	Four	4.84528	-0.292668	-2.76408	1.33326	1.26823	2.09745	5.17046	1.15441	1.23571	0.0325186	-3.98353	-1.08937	0	-0.048778	1.05686	3.86972
1	1	3	14:30	17_62	Four	4.8778	-0.780448	-2.76408	1.33326	1.26823	2.09745	5.17046	1.15441	1.23571	0.0325186	-3.98353	-1.08937	0	-0.048778	1.05686	3.86972
1	2	3	14:30	17_62	Four	4.58513	-0.48778	-2.76408	1.33326	1.26823	2.09745	5.17046	1.15441	1.23571	0.0325186	-3.98353	-1.08937	0	-0.048778	1.05686	3.86972
1	3	3	14:30	17_62	Four	4.78024	-0.520298	-2.76408	1.33326	1.26823	2.09745	5.17046	1.15441	1.23571	0.0325186	-3.98353	-1.08937	0	-0.048778	1.05686	3.86972
1	4	3	14:30	17_62	Four	4.84528	-0.292668	-2.76408	1.33326	1.26823	2.09745	5.17046	1.15441	1.23571	0.0325186	-3.98353	-1.08937	0	-0.048778	1.05686	3.86972
1	1	3	14:40	17_62	Four	4.8778	-0.780448	-2.76408	1.33326	1.26823	2.09745	5.17046	1.15441	1.23571	0.0325186	-3.98353	-1.08937	0	-0.048778	1.05686	3.86972
1	2	3	14:40	17_62	Four	4.58513	-0.48778	-2.76408	1.33326	1.26823	2.09745	5.17046	1.15441	1.23571	0.0325186	-3.98353	-1.08937	0	-0.048778	1.05686	3.86972
1	3	3	14:40	17_62	Four	4.78024	-0.520298	-2.76408	1.33326	1.26823	2.09745	5.17046	1.15441	1.23571	0.0325186	-3.98353	-1.08937	0	-0.048778	1.05686	3.86972
1	4	3	14:40	17_62	Four	4.84528	-0.292668	-2.76408	1.33326	1.26823	2.09745	5.17046	1.15441	1.23571	0.0325186	-3.98353	-1.08937	0	-0.048778	1.05686	3.86972
1	1	3	14:50	17_62	Four	4.8778	-0.780448	-2.76408	1.33326	1.26823	2.09745	5.17046	1.15441	1.23571	0.0325186	-3.98353	-1.08937	0	-0.048778	1.05686	3.86972
1	2	3	14:50	17_62	Four	4.94283	-0.48778	-2.76408	1.33326	1.26823	2.09745	5.17046	1.15441	1.23571	0.0325186	-3.98353	-1.08937	0	-0.048778	1.05686	3.86972
1	3	3	14:50	17_62	Four	4.68269	-0.455261	-2.76408	1.33326	1.26823	2.09745	5.17046	1.15441	1.23571	0.0325186	-3.98353	-1.08937	0	-0.048778	1.05686	3.86972
1	4	3	14:50	17_62	Four	4.48757	-0.357705	-2.76408	1.33326	1.26823	2.09745	5.17046	1.15441	1.23571	0.0325186	-3.98353	-1.08937	0	-0.048778	1.05686	3.86972
1	1	3	15:0	17_62	Four	4.84528	-0.48778	-2.76408	1.33326	1.26823	2.09745	5.17046	1.15441	1.23571	0.0325186	-3.98353	-1.08937	0	-0.048778	1.05686	3.86972
1	2	3	15:0	17_62	Four	4.58513	-0.422742	-2.76408	1.33326	1.26823	2.09745	5.17046	1.15441	1.23571	0.0325186	-3.98353	-1.08937	0	-0.048778	1.05686	3.86972
1	3	3	15:0	17_62	Four	4.81276	-0.292668	-2.76408	1.33326	1.26823	2.09745	5.17046	1.15441	1.23571	0.0325186	-3.98353	-1.08937	0	-0.048778	1.05686	3.86972
1	4	3	15:0	17_62	Four	4.91032	-0.682892	-2.76408	1.33326	1.26823	2.09745	5.17046	1.15441	1.23571	0.0325186	-3.98353	-1.08937	0	-0.048778	1.05686	3.86972
1	1	3	15:10	17_62	Four	4.84528	-0.48778	-2.76408	1.33326	1.26823	2.09745	5.17046	1.15441	1.23571	0.0325186	-3.98353	-1.08937	0	-0.048778	1.05686	3.86972
1	2	3	15:10	17_62	Four	4.58513	-0.422742	-2.76408	1.33326	1.26823	2.09745	5.17046	1.15441	1.23571	0.0325186	-3.98353	-1.08937	0	-0.048778	1.05686	3.86972
1	3	3	15:10	17_62	Four	4.81276	-0.292668	-2.76408	1.33326	1.26823	2.09745	5.17046	1.15441	1.23571	0.0325186	-3.98353	-1.08937	0	-0.048778	1.05686	3.86972
1	4	3	15:10	17_62	Four	4.94283	-0.747929	-2.76408	1.33326	1.26823	2.09745	5.17046	1.15441	1.23571	0.0325186	-3.98353	-1.08937	0	-0.048778	1.05686	3.86972
1	1	3	15:20	17_62	Four	4.84528	-0.48778	-2.76408	1.33326	1.26823	2.09745	5.17046	1.15441	1.23571	0.0325186	-3.98353	-1.08937	0	-0.048778	1.05686	3.86972
1	2	3	15:20	17_62	Four	4.58513	-0.422742	-2.76408	1.33326	1.26823	2.09745	5.17046	1.15441	1.23571	0.0325186	-3.98353	-1.08937	0	-0.048778	1.05686	3.86972
1	3	3	15:20	17_62	Four	4.81276	-0.292668	-2.76408	1.33326	1.26823	2.09745	5.17046	1.15441	1.23571	0.0325186	-3.98353	-1.08937	0	-0.048778	1.05686	3.86972
1	4	3	15:20	17_62	Four	4.94283	-0.747929	-2.76408	1.33326	1.26823	2.09745	5.17046	1.15441	1.23571	0.0325186	-3.98353	-1.08937	0	-0.048778	1.05686	3.86972
1	1	3	15:30	17_62	Four	4.91032	-0.747929	-2.76408	1.33326	1.26823	2.09745	5.17046	1.15441	1.23571	0.0325186	-3.98353	-1.08937	0	-0.048778	1.05686	3.86972
1	2	3	15:30	17_62	Four	4.81276	-0.325186	-2.76408	1.33326	1.26823	2.09745	5.17046	1.15441	1.23571	0.0325186	-3.98353	-1.08937	0	-0.048778	1.05686	3.86972
1	3	3	15:30	17_62	Four	4.58513	-0.552817	-2.76408	1.33326	1.26823	2.09745	5.17046	1.15441	1.23571	0.0325186	-3.98353	-1.08937	0	-0.048778	1.05686	3.86972
1	4	3	15:30	17_62	Four	4.78024	-0.520298	-2.76408	1.33326	1.26823	2.09745	5.17046	1.15441	1.23571	0.0325186	-3.98353	-1.08937	0	-0.048778	1.05686	3.86972
1	1	3	15:40	17_62	Four	4.91032	-0.71541	-2.76408	1.33326	1.26823	2.09745	5.17046	1.15441	1.23571	0.0325186	-3.98353	-1.08937	0	-0.048778	1.05686	3.86972
1	2	3	15:40	17_62	Four	4.81276	-0.48778	-2.76408	1.33326	1.26823	2.09745	5.17046	1.15441	1.23571	0.0325186	-3.98353	-1.08937	0	-0.048778	1.05686	3.86972
1	3	3	15:40	17_62	Four	4.55261	-0.552817	-2.76408	1.33326	1.26823	2.09745	5.17046	1.15441	1.23571	0.0325186	-3.98353	-1.08937	0	-0.048778	1.05686	3.86972
1	4	3	15:40	17_62	Four	4.58513	-0.325186	-2.76408	1.33326	1.26823	2.09745	5.17046	1.15441	1.23571	0.0325186	-3.98353	-1.08937	0	-0.048778	1.05686	3.86972
1	1	3	15:50	17_62	Four	4.91032	-0.71541	-2.76408	1.33326	1.26823	2.09745	5.17046	1.15441	1.23571	0.0325186	-3.98353	-1.08937	0	-0.048778	1.05686	3.86972
1	2	3	15:50	17_62	Four	4.81276	-0.48778	-2.76408	1.33326	1.26823	2.09745	5.17046	1.15441	1.23571	0.0325186	-3.98353	-1.08937	0	-0.048778	1.05686	3.86972
1	3	3	15:50	17_62	Four	4.55261	-0.552817	-2.76408	1.33326	1.26823	2.09745	5.17046	1.15441	1.23571	0.0325186	-3.98353	-1.08937	0	-0.048778	1.05686	3.86972
1	4	3	15:50	17_62	Four	4.58513	-0.325186	-2.76408	1.33326	1.26823	2.09745	5.17046	1.15441	1.23571	0.0325186	-3.98353	-1.08937	0	-0.048778	1.05686	3.86972
1	1	3	16:0	17_62	Four	4.91032	-0.71541	-2.76408	1.33326	1.26823	2.09745	5.17046	1.15441	1.23571	0.0325186	-3.98353	-1.08937	0	-0.048778	1.05686	3.86972
1	2	3	16:0	17_62	Four	4.81276	-0.48778	-2.76408	1.33326	1.26823	2.09745	5.17046	1.15441	1.23571	0.0325186	-3.98353	-1.08937	0	-0.048778	1.05686	3.86972
1	3	3	16:0	17_62	Four	4.55261	-0.552817	-2.76408	1.33326	1.26823	2.09745	5.17046	1.15441	1.23571	0.0325186	-3.98353	-1.08937	0	-0.048778	1.05686	3.86972
1	4	3	16:0	17_62	Four	4.58513	-0.325186	-2.76408	1.33326	1.26823	2.09745	5.17046	1.15441	1.23571	0.0325186	-3.98353	-1.08937	0	-0.048778	1.05686	3.86972
1	1	3	16:10	17_62	Four	4.8778	-0.71541	-2.76408	1.33326	1.26823	2.09745	5.17046	1.15441	1.23571	0.0325186	-3.98353	-1.08937	0	-0.048778	1.05686	3.86972
1	2	3	16:10	17_62	Four	4.55261	-0.520298	-2.76408	1.33326	1.26823	2.09745	5.17046	1.15441	1.23571	0.0325186	-3.98353	-1.08937	0	-0.048778	1.05686	3.86972
1	3	3	16:10	17_62	Four	4.81276	-0.325186	-2.76408	1.33326	1.26823	2.09745	5.17046	1.15441	1.23571	0.0325186	-3.98353	-1.08937	0	-0.048778	1.05686	3.86972
1	4	3	16:10	17_62	Four	4.61765	-0.227631	-2.76408	1.33326	1.26823	2.09745	5.17046	1.15441	1.23571	0.0325186	-3.98353	-1.08937	0	-0.048778	1.05686	3.86972
1	1	3	16:20	17_62	Four	4.8778	-0.71541	-2.76408	1.33326	1.26823	2.09745	5.17046	1.15441	1.23571	0.0325186	-3.98353	-1.08937	0	-0.048778	1.05686	3.86972
1	2	3	16:20	17_62	Four	4.55261	-0.520298	-2.76408	1.33326	1.26823	2.09745	5.17046	1.15441	1.23571	0.0325186	-3.98353	-1.08937	0	-0.048778	1.05686	3.86972
1	3	3	16:20	17_62	Four	4.81276	-0.325186	-2.76408	1.33326	1.26823	2.09745	5.17046	1.15441	1.23571	0.0325186	-3.98353	-1.08937	0	-0.048778	1.05686	3.86972
1	4	3	16:20	17_62	Four	4.61765	-0.227631	-2.76408	1.33326	1.26823	2.09745	5.17046	1.15441	1.23571	0.0325186	-3.98353	-1.08937	0	-0.048778	1.05686	3.86972
1	1	3	16:30	17_62	Four	4.8778	-0.71541	-2.76408	1.33326	1.26823	2.09745	5.17046	1.15441	1.23571	0.0325186	-3.98353	-1.08937	0	-0.048778	1.05686	3.86972
1	2	3	16:30	17_62	Four	4.55261	-0.520298	-2.76408	1.33326	1.26823	2.09745	5.17046	1.15441	1.23571	0.0325186	-3.98353	-1.08937	0	-0.048778	1.05686	3.86972
1	3	3	16:30	17_62	Four	4.81276	-0.325186	-2.76408	1.33326	1.26823	2.09745	5.17046	1.15441	1.23571	0.0325186	-3.98353	-1.08937	0	-0.048778	1.05686	3.86972
1	4	3	16:30	17_62	Four	4.61765	-0.227631	-2.76408	1.33326	1.26823	2.09745	5.17046	1.15441	1.23571	0.0325186	-3.98353	-1.08937	0	-0.048778	1.05686	3.86972
1	1	3	16:40	17_62	Four	4.8778	-0.71541	-2.76408	1.33326	1.26823	2.09745	5.17046	1.15441	1.23571	0.0325186	-3.98353	-1.08937	0	-0.048778	1.05686	3.86972
1	2	3	16:40	17_62	Four	4.55261	-0.520298	-2.76408	1.33326	1.26823	2.09745	5.17046	1.15441	1.23571	0.0325186	-3.98353	-1.08937	0	-0.048778	1.05686	3.86972
1	3	3	16:40	17_62	Four	4.81276	-0.325186	-2.76408	1.33326	1.26823	2.09745	5.17046	1.15441	1.23571	0.0325186	-3.98353	-1.08937	0	-0.048778	1.05686	3.86972
1	4	3	16:40	17_62	Four	4.61765	-0.227631	-2.76408	1.33326	1.26823	2.09745	5.17046	1.15441	1.23571	0.0325186	-3.98353	-1.08937	0	-0.048778	1.05686	3.86972
1	1	3	16:50	17_62	Four	4.8778	-0.71541	-2.76408	1.33326	1.26823	2.09745	5.17046	1.15441	1.23571	0.0325186	-3.98353	-1.08937	0	-0.048778	1.05686	3.86972
1	2	3	16:50	17_62	Four	4.55261	-0.520298	-2.76408	1.33326	1.26823	2.09745	5.17046	1.15441	1.23571	0.0325186	-3.98353	-1.08937	0	-0.048778	1.05686	3.86972
1	3	3	16:50	17_62	Four	4.81276	-0.325186	-2.76408	1.33326	1.26823	2.09745	5.17046	1.15441	1.23571	0.0325186	-3.98353	-1.08937	0	-0.048778	1.05686	3.86972
1	4	3	16:50	17_62	Four	4.61765	-0.227631	-2.76408	1.33326	1.26823	2.09745	5.17046	1.15441	1.23571	0.0325186	-3.98353	-1.08937	0	-0.048778	1.05686	3.86972
1	1	3	17:0	17_62	Four	4.81276	-1.43082	-2.76408	1.33326	1.26823	2.09745	5.17046	1.15441	1.23571	0.0325186	-3.98353	-1.08937	0	-0.048778	1.05686	3.86972
1	2	3	17:0	17_62	Four	4.55261	-0.585336	-2.76408	1.33326	1.26823	2.09745	5.17046	1.15441	1.23571	0.0325186	-3.98353	-1.08937	0	-0.048778	1.05686	3.86972
1	3	3	17:0	17_62	Four	4.74772	-0.455261	-2.76408	1.33326	1.26823	2.09745	5.17046	1.15441	1.23571	0.0325186	-3.98353	-1.08937	0	-0.048778	1.05686	3.86972
1	4	3	17:0	17_62	Four	4.52009	-0.325186	-2.76408	1.33326	1.26823	2.09745	5.17046	1.15441	1.23571	0.0325186	-3.98353	-1.08937	0	-0.048778	1.05686	3.86972
1	1	3	17:10	17_62	Four	4.91032	-0.780448	-2.76408	1.33326	1.26823	2.09745	5.17046	1.15441	1.23571	0.0325186	-3.98353	-1.08937	0	-0.048778	1.05686	3.86972
1	2	3	17:10	17_62	Four	4.52009	-0.617854	-2.76408	1.33326	1.26823	2.09745	5.17046	1.15441	1.23571	0.0325186	-3.98353	-1.08937	0	-0.048778	1.05686	3.86972
1	3	3	17:10	17_62	Four	4.74772	-0.48778	-2.76408	1.33326	1.26823	2.09745	5.17046	1.15441	1.23571	0.0325186	-3.98353	-1.08937	0	-0.048778	1.05686	3.86972
1	4	3	17:10	17_62	Four	4.52009	-0.325186	-2.76408	1.33326	1.26823	2.09745	5.17046	1.15441	1.23571	0.0325186	-3.98353	-1.08937	0	-0.048778	1.05686	3.86972
1	1	3	17:20	17_62	Four	4.91032	-0.780448	-2.76408	1.33326	1.26823	2.09745	5.17046	1.15441	1.23571	0.0325186	-3.98353	-1.08937	0	-0.048778	1.05686	3.86972
1	2	3	17:20	17_62	Four	4.52009	-0.617854	-2.76408	1.33326	1.26823	2.09745	5.17046	1.15441	1.23571	0.0325186	-3.98353	-1.08937	0	-0.048778	1.05686	3.86972
1	3	3	17:20	17_62	Four	4.74772	-0.48778	-2.76408	1.33326	1.26823	2.09745	5.17046	1.15441	1.23571	0.0325186	-3.98353	-1.08937	0	-0.048778	1.05686	3.86972
1	4	3	17:20	17_62	Four	4.52009	-0.325186	-2.76408	1.33326	1.26823	2.09745	5.17046	1.15441	1.23571	0.0325186	-3.98353	-1.08937	0	-0.048778	1.05686	3.86972
1	1	3	17:30	17_62	Four	4.91032	-0.780448	-2.76408	1.33326	1.26823	2.09745	5.17046	1.15441	1.23571	0.0325186	-3.98353	-1.08937	0	-0.048778	1.05686	3.86972
1	2	3	17:30	17_62	Four	4.52009	-0.617854	-2.76408	1.33326	1.26823	2.09745	5.17046	1.15441	1.23571	0.0325186	-3.98353	-1.08937	0	-0.048778	1.05686	3.86972
1	3	3	17:30	17_62	Four	4.74772	-0.48778	-2.76408	1.33326	1.26823	2.09745	5.17046	1.15441	1.23571	0.0325186	-3.98353	-1.08937	0	-0.048778	1.05686	3.86972
1	4	3	17:30	17_62	Four	4.52009	-0.325186	-2.76408	1.33326	1.26823	2.09745	5.17046	1.15441	1.23571	0.0325186	-3.98353	-1.08937	0	-0.048778	1.05686	3.86972
1	1	3	17:40	17_62	Four	4.91032	-0.780448	-2.76408	1.33326	1.26823	2.09745	5.17046	1.15441	1.23571	0.0325186	-3.98353	-1.08937	0	-0.048778	1.05686	3.86972
1	2	3	17:40	17_62	Four	4.52009	-0.617854	-2.76408	1.33326	1.26823	2.09745	5.17046	1.15441	1.23571	0.0325186	-3.98353	-1.08937	0	-0.048778	1.05686	3.86972
1	3	3	17:40	17_62	Four	4.74772	-0.48778	-2.76408	1.33326	1.26823	2.09745	5.17046	1.15441	1.23571	0.0325186	-3.98353	-1.08937	0	-0.048778	1.05686	3.86972
1	4	3	17:40	17_62	Four	4.52009	-0.325186	-2.76408	1.33326	1.26823	2.09745	5.17046	1.15441	1.23571	0.0325186	-3.98353	-1.08937	0	-0.048778	1.05686	3.86972
1	1	3	17:50	17_62	Four	4.91032	-0.780448	-2.76408	1.33326	1.26823	2.09745	5.17046	1.15441	1.23571	0.0325186	-3.98353	-1.08937	0	-0.048778	1.05686	3.86972
1	2	3	17:50	17_62	Four	4.52009	-0.617854	-2.76408	1.33326	1.26823	2.09745	5.17046	1.15441	1.23571	0.0325186	-3.98353	-1.08937	0	-0.048778	1.05686	3.86972
1	3	3	17:50	17_62	Four	4.74772	-0.48778	-2.76408	1.33326	1.26823	2.09745	5.17046	1.15441	1.23571	0.0325186	-3.98353	-1.08937	0	-0.048778	1.05686	3.86972
1	4	3	17:50	17_62	Four	4.52009	-0.325186	-2.76408	1.33326	1.26823	2.09745	5.17046	1.15441	1.23571	0.0325186	-3.98353	-1.08937	0	-0.048778	1.05686	3.86972
1	1	3	18:0	17_62	Four	4.91032	-0.780448	-2.76408	1.33326	1.26823	2.09745	5.17046	1.15441	1.23571	0.0325186	-3.98353	-1.08937	0	-0.048778	1.05686	3.86972
1	2	3	18:0	17_62	Four	4.52009	-0.617854	-2.76408	1.33326	1.26823	2.09745	5.17046	1.15441	1.23571	0.0325186	-3.98353	-1.08937	0	-0.048778	1.05686	3.86972
1	3	3	18:0	17_62	Four	4.74772	-0.48778	-2.76408	1.33326	1.26823	2.09745	5.17046	1.15441	1.23571	0.0325186	-3.98353	-1.08937	0	-0.048778	1.05686	3.86972
1	4	3	18:0	17_62	Four	4.52009	-0.325186	-2.76408	1.33326	1.26823	2.09745	5.17046	1.15441	1.23571	0.0325186	-3.98353	-1.08937	0	-0.048778	1.05686	3.86972
1	1	3	18:10	17_62	Four	4.91032	-0.780448	-2.76408	1.33326	1.26823	2.09745	5.17046	1.15441	1.23571	0.0325186	-3.98353	-1.08937	0	-0.048778	1.05686	3.86972
1	2	3	18:10	17_62	Four	4.52009	-0.617854	-2.76408	1.33326	1.26823	2.09745	5.17046	1.15441	1.23571	0.0325186	-3.98353	-1.08937	0	-0.048778	1.05686	3.86972
1	3	3	18:10	17_62	Four	4.74772	-0.48778	-2.76408	1.33326	1.26823	2.09745	5.17046	1.15441	1.23571	0.0325186	-3.98353	-1.08937	0	-0.048778	1.05686	3.86972
1	4	3	18:10	17_62	Four	4.52009	-0.325186	-2.76408	1.33326	1.26823	2.09745	5.17046	1.15441	1.23571	0.0325186	-3.98353	-1.08937	0	-0.048778	1.05686	3.86972
1	1	3	18:20	17_62	Four	4.91032	-0.780448	-2.76408	1.33326	1.26823	2.09745	5.17046	1.15441	1.23571	0.0325186	-3.98353	-1.08937	0	-0.048778	1.05686	3.86972
1	2	3	18:20	17_62	Four	4.61765	-0.617854	-2.76408	1.33326	1.26823	2.09745	5.17046	1.15441	1.23571	0.0325186	-3.98353	-1.08937	0	-0.048778	1.05686	3.86972
1	3	3	18:20	17_62	Four	4.74772	-0.455261	-2.76408	1.33326	1.26823	2.09745	5.17046	1.15441	1.23571	0.0325186	-3.98353	-1.08937	0	-0.048778	1.05686	3.86972
1	4	3	18:20	17_62	Four	4.58513	-0.390224	-2.76408	1.33326	1.26823	2.09745	5.17046	1.15441	1.23571	0.0325186	-3.98353	-1.08937	0	-0.048778	1.05686	3.86972
1	1	3	18:30	17_62	Four	4.91032	-0.780448	-2.76408	1.33326	1.26823	2.09745	5.17046	1.15441	1.23571	0.0325186	-3.98353	-1.08937	0	-0.048778	1.05686	3.86972
1	2	3	18:30	17_62	Four	4.61765	-0.617854	-2.76408	1.33326	1.26823	2.09745	5.17046	1.15441	1.23571	0.0325186	-3.98353	-1.08937	0	-0.048778	1.05686	3.86972
1	3	3	18:30	17_62	Four	4.74772	-0.455261	-2.76408	1.33326	1.26823	2.09745	5.17046	1.15441	1.23571	0.0325186	-3.98353	-1.08937	0	-0.048778	1.05686	3.86972
1	4	3	18:30	17_62	Four	4.58513	-0.390224	-2.76408	1.33326	1.26823	2.09745	5.17046	1.15441	1.23571	0.0325186	-3.98353	-1.08937	0	-0.048778	1.05686	3.86972
1	1	3	18:40	17_62	Four	4.91032	-0.780448	-2.76408	1.33326	1.26823	2.09745	5.17046	1.15441	1.23571	0.0325186	-3.98353	-1.08937	0	-0.048778	1.05686	3.86972
1	2	3	18:40	17_62	Four	4.61765	-0.617854	-2.76408	1.33326	1.26823	2.09745	5.17046	1.15441	1.23571	0.0325186	-3.98353	-1.08937	0	-0.048778	1.05686	3.86972
1	3	3	18:40	17_62	Four	4.74772	-0.455261	-2.76408	1.33326	1.26823	2.09745	5.17046	1.15441	1.23571	0.0325186	-3.98353	-1.08937	0	-0.048778	1.05686	3.86972
1	4	3	18:40	17_62	Four	4.58513	-0.390224	-2.76408	1.33326	1.26823	2.09745	5.17046	1.15441	1.23571	0.0325186	-3.98353	-1.08937	0	-0.048778	1.05686	3.86972
1	1	3	18:50	17_62	Four	4.91032	-0.780448	-2.76408	1.33326	1.26823	2.09745	5.17046	1.15441	1.23571	0.0325186	-3.98353	-1.08937	0	-0.048778	1.05686	3.86972
1	2	3	18:50	17_62	Four	4.61765	-0.617854	-2.76408	1.33326	1.26823	2.09745	5.17046	1.15441	1.23571	0.0325186	-3.98353	-1.08937	0	-0.048778	1.05686	3.86972
1	3	3	18:50	17_62	Four	4.74772	-0.455261	-2.76408	1.33326	1.26823	2.09745	5.17046	1.15441	1.23571	0.0325186	-3.98353	-1.08937	0	-0.048778	1.05686	3.86972
1	4	3	18:50	17_62	Four	4.58513	-0.390224	-2.76408	1.33326	1.26823	2.09745	5.17046	1.15441	1.23571	0.0325186	-3.98353	-1.08937	0	-0.048778	1.05686	3.86972
1	1	3	19:0	17_62	Four	4.91032	-0.780448	-2.76408	1.33326	1.26823	2.09745	5.17046	1.15441	1.23571	0.0325186	-3.98353	-1.08937	0	-0.048778	1.05686	3.86972
1	2	3	19:0	17_62	Four	4.61765	-0.617854	-2.76408	1.33326	1.26823	2.09745	5.17046	1.15441	1.23571	0.0325186	-3.98353	-1.08937	0	-0.048778	1.05686	3.86972
1	3	3	19:0	17_62	Four	4.74772	-0.455261	-2.76408	1.33326	1.26823	2.09745	5.17046	1.15441	1.23571	0.0325186	-3.98353	-1.08937	0	-0.048778	1.05686	3.86972
1	4	3	19:0	17_62	Four	4.58513	-0.390224	-2.76408	1.33326	1.26823	2.09745	5.17046	1.15441	1.23571	0.0325186	-3.98353	-1.08937	0	-0.048778	1.05686	3.86972
1	1	3	19:10	17_62	Four	4.91032	-0.780448	-2.76408	1.33326	1.26823	2.09745	5.17046	1.15441	1.23571	0.0325186	-3.98353	-1.08937	0	-0.048778	1.05686	3.86972
1	2	3	19:10	17_62	Four	4.61765	-0.617854	-2.76408	1.33326	1.26823	2.09745	5.17046	1.15441	1.23571	0.0325186	-3.98353	-1.08937	0	-0.048778	1.05686	3.86972
1	3	3	19:10	17_62	Four	4.74772	-0.455261	-2.76408	1.33326	1.26823	2.09745	5.17046	1.15441	1.23571	0.0325186	-3.98353	-1.08937	0	-0.048778	1.05686	3.86972
1	4	3	19:10	17_62	Four	4.58513	-0.390224	-2.76408	1.33326	1.26823	2.09745	5.17046	1.15441	1.23571	0.0325186	-3.98353	-1.08937	0	-0.048778	1.05686	3.86972
1	1	3	19:20	17_62	Four	4.91032	-0.747929	-2.76408	1.33326	1.26823	2.09745	5.17046	1.15441	1.23571	0.0325186	-3.98353	-1.08937	0	-0.048778	1.05686	3.86972
1	2	3	19:20	17_62	Four	4.55261	-0.650373	-2.76408	1.33326	1.26823	2.09745	5.17046	1.15441	1.23571	0.0325186	-3.98353	-1.08937	0	-0.048778	1.05686	3.86972
1	3	3	19:20	17_62	Four	4.7152	-0.357705	-2.76408	1.33326	1.26823	2.09745	5.17046	1.15441	1.23571	0.0325186	-3.98353	-1.08937	0	-0.048778	1.05686	3.86972
1	4	3	19:20	17_62	Four	4.74772	-0.455261	-2.76408	1.33326	1.26823	2.09745	5.17046	1.15441	1.23571	0.0325186	-3.98353	-1.08937	0	-0.048778	1.05686	3.86972
1	1	3	19:30	17_62	Four	4.91032	-0.747929	-2.76408	1.33326	1.26823	2.09745	5.17046	1.15441	1.23571	0.0325186	-3.98353	-1.08937	0	-0.048778	1.05686	3.86972
1	2	3	19:30	17_62	Four	4.55261	-0.650373	-2.76408	1.33326	1.26823	2.09745	5.17046	1.15441	1.23571	0.0325186	-3.98353	-1.08937	0	-0.048778	1.05686	3.86972
1	3	3	19:30	17_62	Four	4.7152	-0.357705	-2.76408	1.33326	1.26823	2.09745	5.17046	1.15441	1.23571	0.0325186	-3.98353	-1.08937	0	-0.048778	1.05686	3.86972
1	4	3	19:30	17_62	Four	4.74772	-0.455261	-2.76408	1.33326	1.26823	2.09745	5.17046	1.15441	1.23571	0.0325186	-3.98353	-1.08937	0	-0.048778	1.05686	3.86972
1	1	3	19:40	17_62	Four	4.91032	-0.747929	-2.76408	1.33326	1.26823	2.09745	5.17046	1.15441	1.23571	0.0325186	-3.98353	-1.08937	0	-0.048778	1.05686	3.86972
1	2	3	19:40	17_62	Four	4.55261	-0.650373	-2.76408	1.33326	1.26823	2.09745	5.17046	1.15441	1.23571	0.0325186	-3.98353	-1.08937	0	-0.048778	1.05686	3.86972
1	3	3	19:40	17_62	Four	4.7152	-0.357705	-2.76408	1.33326	1.26823	2.09745	5.17046	1.15441	1.23571	0.0325186	-3.98353	-1.08937	0	-0.048778	1.05686	3.86972
1	4	3	19:40	17_62	Four	4.74772	-0.455261	-2.76408	1.33326	1.26823	2.09745	5.17046	1.15441	1.23571	0.0325186	-3.98353	-1.08937	0	-0.048778	1.05686	3.86972
1	1	3	19:50	17_62	Four	4.91032	-0.747929	-2.76408	1.33326	1.26823	2.09745	5.17046	1.15441	1.23571	0.0325186	-3.98353	-1.08937	0	-0.048778	1.05686	3.86972
1	2	3	19:50	17_62	Four	4.55261	-0.650373	-2.76408	1.33326	1.26823	2.09745	5.17046	1.15441	1.23571	0.0325186	-3.98353	-1.08937	0	-0.048778	1.05686	3.86972
1	3	3	19:50	17_62	Four	4.7152	-0.357705	-2.76408	1.33326	1.26823	2.09745	5.17046	1.15441	1.23571	0.0325186	-3.98353	-1.08937	0	-0.048778	1.05686	3.86972
1	4	3	19:50	17_62	Four	4.74772	-0.455261	-2.76408	1.33326	1.26823	2.09745	5.17046	1.15441	1.23571	0.0325186	-3.98353	-1.08937	0	-0.048778	1.05686	3.86972
1	1	3	20:0	17_62	Four	4.52009	-0.325186	-2.76408	1.33326	1.26823	2.09745	5.17046	1.15441	1.23571	0.0325186	-3.98353	-1.08937	0	-0.048778	1.05686	3.86972
1	2	3	20:0	17_62	Four	4.7152	-0.422742	-2.76408	1.33326	1.26823	2.09745	5.17046	1.15441	1.23571	0.0325186	-3.98353	-1.08937	0	-0.048778	1.05686	3.86972
1	3	3	20:0	17_62	Four	4.55261	-0.585336	-2.76408	1.33326	1.26823	2.09745	5.17046	1.15441	1.23571	0.0325186	-3.98353	-1.08937	0	-0.048778	1.05686	3.86972
1	4	3	20:0	17_62	Four	4.91032	-0.747929	-2.76408	1.33326	1.26823	2.09745	5.17046	1.15441	1.23571	0.0325186	-3.98353	-1.08937	0	-0.048778	1.05686	3.86972
1	1	3	20:10	17_62	Four	4.52009	-0.325186	-2.76408	1.33326	1.26823	2.09745	5.17046	1.15441	1.23571	0.0325186	-3.98353	-1.08937	0	-0.048778	1.05686	3.86972
1	2	3	20:10	17_62	Four	4.7152	-0.422742	-2.76408	1.33326	1.26823	2.09745	5.17046	1.15441	1.23571	0.0325186	-3.98353	-1.08937	0	-0.048778	1.05686	3.86972
1	3	3	20:10	17_62	Four	4.55261	-0.585336	-2.76408	1.33326	1.26823	2.09745	5.17046	1.15441	1.23571	0.0325186	-3.98353	-1.08937	0	-0.048778	1.05686	3.86972
1	4	3	20:10	17_62	Four	4.91032	-0.747929	-2.76408	1.33326	1.26823	2.09745	5.17046	1.15441	1.23571	0.0325186	-3.98353	-1.08937	0	-0.048778	1.05686	3.86972
1	1	3	20:20	17_62	Four	4.91032	-0.617854	-2.76408	1.33326	1.26823	2.09745	5.17046	1.15441	1.23571	0.0325186	-3.98353	-1.08937	0	-0.048778	1.05686	3.86972
1	2	3	20:20	17_62	Four	4.7152	-0.552817	-2.76408	1.33326	1.26823	2.09745	5.17046	1.15441	1.23571	0.0325186	-3.98353	-1.08937	0	-0.048778	1.05686	3.86972
1	3	3	20:20	17_62	Four	4.52009	-0.455261	-2.76408	1.33326	1.26823	2.09745	5.17046	1.15441	1.23571	0.0325186	-3.98353	-1.08937	0	-0.048778	1.05686	3.86972
1	4	3	20:20	17_62	Four	4.65017	-0.422742	-2.76408	1.33326	1.26823	2.09745	5.17046	1.15441	1.23571	0.0325186	-3.98353	-1.08937	0	-0.048778	1.05686	3.86972
1	1	3	20:30	17_62	Four	4.91032	-0.617854	-2.76408	1.33326	1.26823	2.09745	5.17046	1.15441	1.23571	0.0325186	-3.98353	-1.08937	0	-0.048778	1.05686	3.86972
1	2	3	20:30	17_62	Four	4.7152	-0.552817	-2.76408	1.33326	1.26823	2.09745	5.17046	1.15441	1.23571	0.0325186	-3.98353	-1.08937	0	-0.048778	1.05686	3.86972
1	3	3	20:30	17_62	Four	4.52009	-0.455261	-2.76408	1.33326	1.26823	2.09745	5.17046	1.15441	1.23571	0.0325186	-3.98353	-1.08937	0	-0.048778	1.05686	3.86972
1	4	3	20:30	17_62	Four	4.65017	-0.422742	-2.76408	1.33326	1.26823	2.09745	5.17046	1.15441	1.23571	0.0325186	-3.98353	-1.08937	0	-0.048778	1.05686	3.86972
1	1	3	20:40	17_62	Four	4.91032	-0.617854	-2.76408	1.33326	1.26823	2.09745	5.17046	1.15441	1.23571	0.0325186	-3.98353	-1.08937	0	-0.048778	1.05686	3.86972
1	2	3	20:40	17_62	Four	4.7152	-0.552817	-2.76408	1.33326	1.26823	2.09745	5.17046	1.15441	1.23571	0.0325186	-3.98353	-1.08937	0	-0.048778	1.05686	3.86972
1	3	3	20:40	17_62	Four	4.52009	-0.455261	-2.76408	1.33326	1.26823	2.09745	5.17046	1.15441	1.23571	0.0325186	-3.98353	-1.08937	0	-0.048778	1.05686	3.86972
1	4	3	20:40	17_62	Four	4.65017	-0.422742	-2.76408	1.33326	1.26823	2.09745	5.17046	1.15441	1.23571	0.0325186	-3.98353	-1.08937	0	-0.048778	1.05686	3.86972
1	1	3	20:50	17_62	Four	4.91032	-0.617854	-2.76408	1.33326	1.26823	2.09745	5.17046	1.15441	1.23571	0.0325186	-3.98353	-1.08937	0	-0.048778	1.05686	3.86972
1	2	3	20:50	17_62	Four	4.7152	-0.552817	-2.76408	1.33326	1.26823	2.09745	5.17046	1.15441	1.23571	0.0325186	-3.98353	-1.08937	0	-0.048778	1.05686	3.86972
1	3	3	20:50	17_62	Four	4.52009	-0.455261	-2.76408	1.33326	1.26823	2.09745	5.17046	1.15441	1.23571	0.0325186	-3.98353	-1.08937	0	-0.048778	1.05686	3.86972
1	4	3	20:50	17_62	Four	4.65017	-0.422742	-2.76408	1.33326	1.26823	2.09745	5.17046	1.15441	1.23571	0.0325186	-3.98353	-1.08937	0	-0.048778	1.05686	3.86972
1	1	3	21:0	17_62	Four	4.91032	-0.617854	-2.76408	1.33326	1.26823	2.09745	5.17046	1.15441	1.23571	0.0325186	-3.98353	-1.08937	0	-0.048778	1.05686	3.86972
1	2	3	21:0	17_62	Four	4.7152	-0.552817	-2.76408	1.33326	1.26823	2.09745	5.17046	1.15441	1.23571	0.0325186	-3.98353	-1.08937	0	-0.048778	1.05686	3.86972
1	3	3	21:0	17_62	Four	4.52009	-0.455261	-2.76408	1.33326	1.26823	2.09745	5.17046	1.15441	1.23571	0.0325186	-3.98353	-1.08937	0	-0.048778	1.05686	3.86972
1	4	3	21:0	17_62	Four	4.65017	-0.422742	-2.76408	1.33326	1.26823	2.09745	5.17046	1.15441	1.23571	0.0325186	-3.98353	-1.08937	0	-0.048778	1.05686	3.86972
1	1	3	21:10	17_62	Four	4.91032	-0.617854	-2.76408	1.33326	1.26823	2.09745	5.17046	1.15441	1.23571	0.0325186	-3.98353	-1.08937	0	-0.048778	1.05686	3.86972
1	2	3	21:10	17_62	Four	4.7152	-0.552817	-2.76408	1.33326	1.26823	2.09745	5.17046	1.15441	1.23571	0.0325186	-3.98353	-1.08937	0	-0.048778	1.05686	3.86972
1	3	3	21:10	17_62	Four	4.52009	-0.455261	-2.76408	1.33326	1.26823	2.09745	5.17046	1.15441	1.23571	0.0325186	-3.98353	-1.08937	0	-0.048778	1.05686	3.86972
1	4	3	21:10	17_62	Four	4.65017	-0.422742	-2.76408	1.33326	1.26823	2.09745	5.17046	1.15441	1.23571	0.0325186	-3.98353	-1.08937	0	-0.048778	1.05686	3.86972
1	1	3	21:20	17_62	Four	4.91032	-0.617854	-2.76408	1.33326	1.26823	2.09745	5.17046	1.15441	1.23571	0.0325186	-3.98353	-1.08937	0	-0.048778	1.05686	3.86972
1	2	3	21:20	17_62	Four	4.7152	-0.552817	-2.76408	1.33326	1.26823	2.09745	5.17046	1.15441	1.23571	0.0325186	-3.98353	-1.08937	0	-0.048778	1.05686	3.86972
1	3	3	21:20	17_62	Four	4.52009	-0.455261	-2.76408	1.33326	1.26823	2.09745	5.17046	1.15441	1.23571	0.0325186	-3.98353	-1.08937	0	-0.048778	1.05686	3.86972
1	4	3	21:20	17_62	Four	4.65017	-0.422742	-2.76408	1.33326	1.26823	2.09745	5.17046	1.15441	1.23571	0.0325186	-3.98353	-1.08937	0	-0.048778	1.05686	3.86972
1	1	3	21:30	17_62	Four	4.8778	-0.650373	-2.76408	1.33326	1.26823	2.09745	5.17046	1.15441	1.23571	0.0325186	-3.98353	-1.08937	0	-0.048778	1.05686	3.86972
1	2	3	21:30	17_62	Four	4.65017	-0.422742	-2.76408	1.33326	1.26823	2.09745	5.17046	1.15441	1.23571	0.0325186	-3.98353	-1.08937	0	-0.048778	1.05686	3.86972
1	3	3	21:30	17_62	Four	4.7152	-0.520298	-2.76408	1.33326	1.26823	2.09745	5.17046	1.15441	1.23571	0.0325186	-3.98353	-1.08937	0	-0.048778	1.05686	3.86972
1	4	3	21:30	17_62	Four	4.97535	-0.48778	-2.76408	1.33326	1.26823	2.09745	5.17046	1.15441	1.23571	0.0325186	-3.98353	-1.08937	0	-0.048778	1.05686	3.86972
1	1	3	21:40	17_62	Four	4.8778	-0.650373	-2.76408	1.33326	1.26823	2.09745	5.17046	1.15441	1.23571	0.0325186	-3.98353	-1.08937	0	-0.048778	1.05686	3.86972
1	2	3	21:40	17_62	Four	4.65017	-0.422742	-2.76408	1.33326	1.26823	2.09745	5.17046	1.15441	1.23571	0.0325186	-3.98353	-1.08937	0	-0.048778	1.05686	3.86972
1	3	3	21:40	17_62	Four	4.7152	-0.520298	-2.76408	1.33326	1.26823	2.09745	5.17046	1.15441	1.23571	0.0325186	-3.98353	-1.08937	0	-0.048778	1.05686	3.86972
1	4	3	21:40	17_62	Four	4.97535	-0.48778	-2.76408	1.33326	1.26823	2.09745	5.17046	1.15441	1.23571	0.0325186	-3.98353	-1.08937	0	-0.048778	1.05686	3.86972
1	1	3	21:50	17_62	Four	4.8778	-0.650373	-2.76408	1.33326	1.26823	2.09745	5.17046	1.15441	1.23571	0.0325186	-3.98353	-1.08937	0	-0.048778	1.05686	3.86972
1	2	3	21:50	17_62	Four	4.65017	-0.422742	-2.76408	1.33326	1.26823	2.09745	5.17046	1.15441	1.23571	0.0325186	-3.98353	-1.08937	0	-0.048778	1.05686	3.86972
1	3	3	21:50	17_62	Four	4.7152	-0.520298	-2.76408	1.33326	1.26823	2.09745	5.17046	1.15441	1.23571	0.0325186	-3.98353	-1.08937	0	-0.048778	1.05686	3.86972
1	4	3	21:50	17_62	Four	4.97535	-0.48778	-2.76408	1.33326	1.26823	2.09745	5.17046	1.15441	1.23571	0.0325186	-3.98353	-1.08937	0	-0.048778	1.05686	3.86972
1	1	3	22:0	17_62	Four	4.91032	-0.747929	-2.76408	1.33326	1.26823	2.09745	5.17046	1.15441	1.23571	0.0325186	-3.98353	-1.08937	0	-0.048778	1.05686	3.86972
1	2	3	22:0	17_62	Four	4.81276	-0.390224	-2.76408	1.33326	1.26823	2.09745	5.17046	1.15441	1.23571	0.0325186	-3.98353	-1.08937	0	-0.048778	1.05686	3.86972
1	3	3	22:0	17_62	Four	4.58513	-0.585336	-2.76408	1.33326	1.26823	2.09745	5.17046	1.15441	1.23571	0.0325186	-3.98353	-1.08937	0	-0.048778	1.05686	3.86972
1	4	3	22:0	17_62	Four	4.55261	-0.357705	-2.76408	1.33326	1.26823	2.09745	5.17046	1.15441	1.23571	0.0325186	-3.98353	-1.08937	0	-0.048778	1.05686	3.86972
1	1	3	22:10	17_62	Four	4.91032	-0.747929	-2.76408	1.33326	1.26823	2.09745	5.17046	1.15441	1.23571	0.0325186	-3.98353	-1.08937	0	-0.048778	1.05686	3.86972
1	2	3	22:10	17_62	Four	4.81276	-0.390224	-2.76408	1.33326	1.26823	2.09745	5.17046	1.15441	1.23571	0.0325186	-3.98353	-1.08937	0	-0.048778	1.05686	3.86972
1	3	3	22:10	17_62	Four	4.58513	-0.585336	-2.76408	1.33326	1.26823	2.09745	5.17046	1.15441	1.23571	0.0325186	-3.98353	-1.08937	0	-0.048778	1.05686	3.86972
1	4	3	22:10	17_62	Four	4.55261	-0.357705	-2.76408	1.33326	1.26823	2.09745	5.17046	1.15441	1.23571	0.0325186	-3.98353	-1.08937	0	-0.048778	1.05686	3.86972
1	1	3	22:20	17_62	Four	4.91032	-0.682892	-2.76408	1.33326	1.26823	2.09745	5.17046	1.15441	1.23571	0.0325186	-3.98353	-1.08937	0	-0.048778	1.05686	3.86972
1	2	3	22:20	17_62	Four	4.58513	-0.422742	-2.76408	1.33326	1.26823	2.09745	5.17046	1.15441	1.23571	0.0325186	-3.98353	-1.08937	0	-0.048778	1.05686	3.86972
1	3	3	22:20	17_62	Four	4.84528	-0.357705	-2.76408	1.33326	1.26823	2.09745	5.17046	1.15441	1.23571	0.0325186	-3.98353	-1.08937	0	-0.048778	1.05686	3.86972
1	4	3	22:20	17_62	Four	4.94283	-0.780448	-2.76408	1.33326	1.26823	2.09745	5.17046	1.15441	1.23571	0.0325186	-3.98353	-1.08937	0	-0.048778	1.05686	3.86972
1	1	3	22:30	17_62	Four	4.91032	-0.682892	-2.76408	1.33326	1.26823	2.09745	5.17046	1.15441	1.23571	0.0325186	-3.98353	-1.08937	0	-0.048778	1.05686	3.86972
1	2	3	22:30	17_62	Four	4.58513	-0.422742	-2.76408	1.33326	1.26823	2.09745	5.17046	1.15441	1.23571	0.0325186	-3.98353	-1.08937	0	-0.048778	1.05686	3.86972
1	3	3	22:30	17_62	Four	4.84528	-0.357705	-2.76408	1.33326	1.26823	2.09745	5.17046	1.15441	1.23571	0.0325186	-3.98353	-1.08937	0	-0.048778	1.05686	3.86972
1	4	3	22:30	17_62	Four	4.94283	-0.780448	-2.76408	1.33326	1.26823	2.09745	5.17046	1.15441	1.23571	0.0325186	-3.98353	-1.08937	0	-0.048778	1.05686	3.86972
1	1	3	22:40	17_62	Four	4.91032	-0.682892	-2.76408	1.33326	1.26823	2.09745	5.17046	1.15441	1.23571	0.0325186	-3.98353	-1.08937	0	-0.048778	1.05686	3.86972
1	2	3	22:40	17_62	Four	4.58513	-0.422742	-2.76408	1.33326	1.26823	2.09745	5.17046	1.15441	1.23571	0.0325186	-3.98353	-1.08937	0	-0.048778	1.05686	3.86972
1	3	3	22:40	17_62	Four	4.84528	-0.357705	-2.76408	1.33326	1.26823	2.09745	5.17046	1.15441	1.23571	0.0325186	-3.98353	-1.08937	0	-0.048778	1.05686	3.86972
1	4	3	22:40	17_62	Four	4.94283	-0.780448	-2.76408	1.33326	1.26823	2.09745	5.17046	1.15441	1.23571	0.0325186	-3.98353	-1.08937	0	-0.048778	1.05686	3.86972
1	1	3	22:50	17_62	Four	4.91032	-0.682892	-2.76408	1.33326	1.26823	2.09745	5.17046	1.15441	1.23571	0.0325186	-3.98353	-1.08937	0	-0.048778	1.05686	3.86972
1	2	3	22:50	17_62	Four	4.58513	-0.422742	-2.76408	1.33326	1.26823	2.09745	5.17046	1.15441	1.23571	0.0325186	-3.98353	-1.08937	0	-0.048778	1.05686	3.86972
1	3	3	22:50	17_62	Four	4.84528	-0.357705	-2.76408	1.33326	1.26823	2.09745	5.17046	1.15441	1.23571	0.0325186	-3.98353	-1.08937	0	-0.048778	1.05686	3.86972
1	4	3	22:50	17_62	Four	4.94283	-0.780448	-2.76408	1.33326	1.26823	2.09745	5.17046	1.15441	1.23571	0.0325186	-3.98353	-1.08937	0	-0.048778	1.05686	3.86972
1	1	3	23:0	17_62	Four	4.91032	-0.682892	-2.76408	1.33326	1.26823	2.09745	5.17046	1.15441	1.23571	0.0325186	-3.98353	-1.08937	0	-0.048778	1.05686	3.86972
1	2	3	23:0	17_62	Four	4.58513	-0.422742	-2.76408	1.33326	1.26823	2.09745	5.17046	1.15441	1.23571	0.0325186	-3.98353	-1.08937	0	-0.048778	1.05686	3.86972
1	3	3	23:0	17_62	Four	4.84528	-0.357705	-2.76408	1.33326	1.26823	2.09745	5.17046	1.15441	1.23571	0.0325186	-3.98353	-1.08937	0	-0.048778	1.05686	3.86972
1	4	3	23:0	17_62	Four	4.94283	-0.780448	-2.76408	1.33326	1.26823	2.09745	5.17046	1.15441	1.23571	0.0325186	-3.98353	-1.08937	0	-0.048778	1.05686	3.86972
1	1	3	23:10	17_62	Four	4.91032	-0.682892	-2.76408	1.33326	1.26823	2.09745	5.17046	1.15441	1.23571	0.0325186	-3.98353	-1.08937	0	-0.048778	1.05686	3.86972
1	2	3	23:10	17_62	Four	4.58513	-0.422742	-2.76408	1.33326	1.26823	2.09745	5.17046	1.15441	1.23571	0.0325186	-3.98353	-1.08937	0	-0.048778	1.05686	3.86972
1	3	3	23:10	17_62	Four	4.84528	-0.357705	-2.76408	1.33326	1.26823	2.09745	5.17046	1.15441	1.23571	0.0325186	-3.98353	-1.08937	0	-0.048778	1.05686	3.86972
1	4	3	23:10	17_62	Four	4.94283	-0.780448	-2.76408	1.33326	1.26823	2.09745	5.17046	1.15441	1.23571	0.0325186	-3.98353	-1.08937	0	-0.048778	1.05686	3.86972
1	1	3	23:20	17_62	Four	4.91032	-0.682892	-2.76408	1.33326	1.26823	2.09745	5.17046	1.15441	1.23571	0.0325186	-3.98353	-1.08937	0	-0.048778	1.05686	3.86972
1	2	3	23:20	17_62	Four	4.58513	-0.422742	-2.76408	1.33326	1.26823	2.09745	5.17046	1.15441	1.23571	0.0325186	-3.98353	-1.08937	0	-0.048778	1.05686	3.86972
1	3	3	23:20	17_62	Four	4.84528	-0.357705	-2.76408	1.33326	1.26823	2.09745	5.17046	1.15441	1.23571	0.0325186	-3.98353	-1.08937	0	-0.048778	1.05686	3.86972
1	4	3	23:20	17_62	Four	4.94283	-0.780448	-2.76408	1.33326	1.26823	2.09745	5.17046	1.15441	1.23571	0.0325186	-3.98353	-1.08937	0	-0.048778	1.05686	3.86972
1	1	3	23:30	17_62	Four	4.91032	-0.682892	-2.76408	1.33326	1.26823	2.09745	5.17046	1.15441	1.23571	0.0325186	-3.98353	-1.08937	0	-0.048778	1.05686	3.86972
1	2	3	23:30	17_62	Four	4.58513	-0.422742	-2.76408	1.33326	1.26823	2.09745	5.17046	1.15441	1.23571	0.0325186	-3.98353	-1.08937	0	-0.048778	1.05686	3.86972
1	3	3	23:30	17_62	Four	4.84528	-0.357705	-2.76408	1.33326	1.26823	2.09745	5.17046	1.15441	1.23571	0.0325186	-3.98353	-1.08937	0	-0.048778	1.05686	3.86972
1	4	3	23:30	17_62	Four	4.94283	-0.780448	-2.76408	1.33326	1.26823	2.09745	5.17046	1.15441	1.23571	0.0325186	-3.98353	-1.08937	0	-0.048778	1.05686	3.86972
1	1	3	23:40	17_62	Four	4.91032	-0.682892	-2.76408	1.33326	1.26823	2.09745	5.17046	1.15441	1.23571	0.0325186	-3.98353	-1.08937	0	-0.048778	1.05686	3.86972
1	2	3	23:40	17_62	Four	4.58513	-0.422742	-2.76408	1.33326	1.26823	2.09745	5.17046	1.15441	1.23571	0.0325186	-3.98353	-1.08937	0	-0.048778	1.05686	3.86972
1	3	3	23:40	17_62	Four	4.84528	-0.357705	-2.76408	1.33326	1.26823	2.09745	5.17046	1.15441	1.23571	0.0325186	-3.98353	-1.08937	0	-0.048778	1.05686	3.86972
1	4	3	23:40	17_62	Four	4.94283	-0.780448	-2.76408	1.33326	1.26823	2.09745	5.17046	1.15441	1.23571	0.0325186	-3.98353	-1.08937	0	-0.048778	1.05686	3.86972
1	1	3	23:50	17_62	Four	4.91032	-0.682892	-2.76408	1.33326	1.26823	2.09745	5.17046	1.15441	1.23571	0.0325186	-3.98353	-1.08937	0	-0.048778	1.05686	3.86972
1	2	3	23:50	17_62	Four	4.58513	-0.422742	-2.76408	1.33326	1.26823	2.09745	5.17046	1.15441	1.23571	0.0325186	-3.98353	-1.08937	0	-0.048778	1.05686	3.86972
1	3	3	23:50	17_62	Four	4.84528	-0.357705	-2.76408	1.33326	1.26823	2.09745	5.17046	1.15441	1.23571	0.0325186	-3.98353	-1.08937	0	-0.048778	1.05686	3.86972
1	4	3	23:50	17_62	Four	4.94283	-0.780448	-2.76408	1.33326	1.26823	2.09745	5.17046	1.15441	1.23571	0.0325186	-3.98353	-1.08937	0	-0.048778	1.05686	3.86972
1	1	4	0:0	17_62	Four	4.91032	-0.682892	-2.76408	1.33326	1.26823	2.09745	5.17046	1.15441	1.23571	0.0325186	-3.98353	-1.08937	0	-0.048778	1.05686	3.86972
1	2	4	0:0	17_62	Four	4.58513	-0.422742	-2.76408	1.33326	1.26823	2.09745	5.17046	1.15441	1.23571	0.0325186	-3.98353	-1.08937	0	-0.048778	1.05686	3.86972
1	3	4	0:0	17_62	Four	4.84528	-0.357705	-2.76408	1.33326	1.26823	2.09745	5.17046	1.15441	1.23571	0.0325186	-3.98353	-1.08937	0	-0.048778	1.05686	3.86972
1	4	4	0:0	17_62	Four	4.94283	-0.780448	-2.76408	1.33326	1.26823	2.09745	5.17046	1.15441	1.23571	0.0325186	-3.98353	-1.08937	0	-0.048778	1.05686	3.86972
1	1	4	0:10	17_62	Four	4.91032	-0.682892	-2.76408	1.33326	1.26823	2.09745	5.17046	1.15441	1.23571	0.0325186	-3.98353	-1.08937	0	-0.048778	1.05686	3.86972
1	2	4	0:10	17_62	Four	4.58513	-0.422742	-2.76408	1.33326	1.26823	2.09745	5.17046	1.15441	1.23571	0.0325186	-3.98353	-1.08937	0	-0.048778	1.05686	3.86972
1	3	4	0:10	17_62	Four	4.84528	-0.357705	-2.76408	1.33326	1.26823	2.09745	5.17046	1.15441	1.23571	0.0325186	-3.98353	-1.08937	0	-0.048778	1.05686	3.86972
1	4	4	0:10	17_62	Four	4.94283	-0.780448	-2.76408	1.33326	1.26823	2.09745	5.17046	1.15441	1.23571	0.0325186	-3.98353	-1.08937	0	-0.048778	1.05686	3.86972
1	1	4	0:20	17_62	Four	4.91032	-0.682892	-2.76408	1.33326	1.26823	2.09745	5.17046	1.15441	1.23571	0.0325186	-3.98353	-1.08937	0	-0.048778	1.05686	3.86972
1	2	4	0:20	17_62	Four	4.58513	-0.422742	-2.76408	1.33326	1.26823	2.09745	5.17046	1.15441	1.23571	0.0325186	-3.98353	-1.08937	0	-0.048778	1.05686	3.86972
1	3	4	0:20	17_62	Four	4.84528	-0.357705	-2.76408	1.33326	1.26823	2.09745	5.17046	1.15441	1.23571	0.0325186	-3.98353	-1.08937	0	-0.048778	1.05686	3.86972
1	4	4	0:20	17_62	Four	4.94283	-0.780448	-2.76408	1.33326	1.26823	2.09745	5.17046	1.15441	1.23571	0.0325186	-3.98353	-1.08937	0	-0.048778	1.05686	3.86972
1	1	4	0:30	17_62	Four	4.91032	-0.682892	-2.76408	1.33326	1.26823	2.09745	5.17046	1.15441	1.23571	0.0325186	-3.98353	-1.08937	0	-0.048778	1.05686	3.86972
1	2	4	0:30	17_62	Four	4.58513	-0.422742	-2.76408	1.33326	1.26823	2.09745	5.17046	1.15441	1.23571	0.0325186	-3.98353	-1.08937	0	-0.048778	1.05686	3.86972
1	3	4	0:30	17_62	Four	4.84528	-0.357705	-2.76408	1.33326	1.26823	2.09745	5.17046	1.15441	1.23571	0.0325186	-3.98353	-1.08937	0	-0.048778	1.05686	3.86972
1	4	4	0:30	17_62	Four	4.94283	-0.780448	-2.76408	1.33326	1.26823	2.09745	5.17046	1.15441	1.23571	0.0325186	-3.98353	-1.08937	0	-0.048778	1.05686	3.86972
1	1	4	0:40	17_62	Four	4.84528	-1.10563	-2.76408	1.33326	1.26823	2.09745	5.17046	1.15441	1.23571	0.0325186	-3.98353	-1.08937	0	-0.048778	1.05686	3.86972
1	2	4	0:40	17_62	Four	4.94283	-0.71541	-2.76408	1.33326	1.26823	2.09745	5.17046	1.15441	1.23571	0.0325186	-3.98353	-1.08937	0	-0.048778	1.05686	3.86972
1	3	4	0:40	17_62	Four	4.52009	-0.48778	-2.76408	1.33326	1.26823	2.09745	5.17046	1.15441	1.23571	0.0325186	-3.98353	-1.08937	0	-0.048778	1.05686	3.86972
1	4	4	0:40	17_62	Four	4.81276	-0.422742	-2.76408	1.33326	1.26823	2.09745	5.17046	1.15441	1.23571	0.0325186	-3.98353	-1.08937	0	-0.048778	1.05686	3.86972
1	1	4	0:50	17_62	Four	4.84528	-1.10563	-2.76408	1.33326	1.26823	2.09745	5.17046	1.15441	1.23571	0.0325186	-3.98353	-1.08937	0	-0.048778	1.05686	3.86972
1	2	4	0:50	17_62	Four	4.94283	-0.71541	-2.76408	1.33326	1.26823	2.09745	5.17046	1.15441	1.23571	0.0325186	-3.98353	-1.08937	0	-0.048778	1.05686	3.86972
1	3	4	0:50	17_62	Four	4.52009	-0.48778	-2.76408	1.33326	1.26823	2.09745	5.17046	1.15441	1.23571	0.0325186	-3.98353	-1.08937	0	-0.048778	1.05686	3.86972
1	4	4	0:50	17_62	Four	4.81276	-0.422742	-2.76408	1.33326	1.26823	2.09745	5.17046	1.15441	1.23571	0.0325186	-3.98353	-1.08937	0	-0.048778	1.05686	3.86972
1	1	4	1:0	17_62	Four	4.84528	-1.10563	-2.76408	1.33326	1.26823	2.09745	5.17046	1.15441	1.23571	0.0325186	-3.98353	-1.08937	0	-0.048778	1.05686	3.86972
1	2	4	1:0	17_62	Four	4.94283	-0.71541	-2.76408	1.33326	1.26823	2.09745	5.17046	1.15441	1.23571	0.0325186	-3.98353	-1.08937	0	-0.048778	1.05686	3.86972
1	3	4	1:0	17_62	Four	4.52009	-0.48778	-2.76408	1.33326	1.26823	2.09745	5.17046	1.15441	1.23571	0.0325186	-3.98353	-1.08937	0	-0.048778	1.05686	3.86972
1	4	4	1:0	17_62	Four	4.81276	-0.422742	-2.76408	1.33326	1.26823	2.09745	5.17046	1.15441	1.23571	0.0325186	-3.98353	-1.08937	0	-0.048778	1.05686	3.86972
1	1	4	1:10	17_62	Four	4.81276	-1.10563	-2.76408	1.33326	1.26823	2.09745	5.17046	1.15441	1.23571	0.0325186	-3.98353	-1.08937	0	-0.048778	1.05686	3.86972
1	2	4	1:10	17_62	Four	4.94283	-0.71541	-2.76408	1.33326	1.26823	2.09745	5.17046	1.15441	1.23571	0.0325186	-3.98353	-1.08937	0	-0.048778	1.05686	3.86972
1	3	4	1:10	17_62	Four	4.74772	-0.357705	-2.76408	1.33326	1.26823	2.09745	5.17046	1.15441	1.23571	0.0325186	-3.98353	-1.08937	0	-0.048778	1.05686	3.86972
1	4	4	1:10	17_62	Four	4.58513	-0.552817	-2.76408	1.33326	1.26823	2.09745	5.17046	1.15441	1.23571	0.0325186	-3.98353	-1.08937	0	-0.048778	1.05686	3.86972
1	1	4	1:20	17_62	Four	4.81276	-1.10563	-2.76408	1.33326	1.26823	2.09745	5.17046	1.15441	1.23571	0.0325186	-3.98353	-1.08937	0	-0.048778	1.05686	3.86972
1	2	4	1:20	17_62	Four	4.94283	-0.71541	-2.76408	1.33326	1.26823	2.09745	5.17046	1.15441	1.23571	0.0325186	-3.98353	-1.08937	0	-0.048778	1.05686	3.86972
1	3	4	1:20	17_62	Four	4.74772	-0.357705	-2.76408	1.33326	1.26823	2.09745	5.17046	1.15441	1.23571	0.0325186	-3.98353	-1.08937	0	-0.048778	1.05686	3.86972
1	4	4	1:20	17_62	Four	4.58513	-0.552817	-2.76408	1.33326	1.26823	2.09745	5.17046	1.15441	1.23571	0.0325186	-3.98353	-1.08937	0	-0.048778	1.05686	3.86972
1	1	4	1:30	17_62	Four	4.81276	-1.10563	-2.76408	1.33326	1.26823	2.09745	5.17046	1.15441	1.23571	0.0325186	-3.98353	-1.08937	0	-0.048778	1.05686	3.86972
1	2	4	1:30	17_62	Four	4.94283	-0.71541	-2.76408	1.33326	1.26823	2.09745	5.17046	1.15441	1.23571	0.0325186	-3.98353	-1.08937	0	-0.048778	1.05686	3.86972
1	3	4	1:30	17_62	Four	4.74772	-0.357705	-2.76408	1.33326	1.26823	2.09745	5.17046	1.15441	1.23571	0.0325186	-3.98353	-1.08937	0	-0.048778	1.05686	3.86972
1	4	4	1:30	17_62	Four	4.58513	-0.552817	-2.76408	1.33326	1.26823	2.09745	5.17046	1.15441	1.23571	0.0325186	-3.98353	-1.08937	0	-0.048778	1.05686	3.86972
1	1	4	1:40	17_62	Four	4.81276	-1.10563	-2.76408	1.33326	1.26823	2.09745	5.17046	1.15441	1.23571	0.0325186	-3.98353	-1.08937	0	-0.048778	1.05686	3.86972
1	2	4	1:40	17_62	Four	4.94283	-0.71541	-2.76408	1.33326	1.26823	2.09745	5.17046	1.15441	1.23571	0.0325186	-3.98353	-1.08937	0	-0.048778	1.05686	3.86972
1	3	4	1:40	17_62	Four	4.74772	-0.357705	-2.76408	1.33326	1.26823	2.09745	5.17046	1.15441	1.23571	0.0325186	-3.98353	-1.08937	0	-0.048778	1.05686	3.86972
1	4	4	1:40	17_62	Four	4.58513	-0.552817	-2.76408	1.33326	1.26823	2.09745	5.17046	1.15441	1.23571	0.0325186	-3.98353	-1.08937	0	-0.048778	1.05686	3.86972
1	1	4	1:50	17_62	Four	4.81276	-1.10563	-2.76408	1.33326	1.26823	2.09745	5.17046	1.15441	1.23571	0.0325186	-3.98353	-1.08937	0	-0.048778	1.05686	3.86972
1	2	4	1:50	17_62	Four	4.94283	-0.71541	-2.76408	1.33326	1.26823	2.09745	5.17046	1.15441	1.23571	0.0325186	-3.98353	-1.08937	0	-0.048778	1.05686	3.86972
1	3	4	1:50	17_62	Four	4.74772	-0.357705	-2.76408	1.33326	1.26823	2.09745	5.17046	1.15441	1.23571	0.0325186	-3.98353	-1.08937	0	-0.048778	1.05686	3.86972
1	4	4	1:50	17_62	Four	4.58513	-0.552817	-2.76408	1.33326	1.26823	2.09745	5.17046	1.15441	1.23571	0.0325186	-3.98353	-1.08937	0	-0.048778	1.05686	3.86972
1	1	4	2:0	17_62	Four	4.81276	-1.10563	-2.76408	1.33326	1.26823	2.09745	5.17046	1.15441	1.23571	0.0325186	-3.98353	-1.08937	0	-0.048778	1.05686	3.86972
1	2	4	2:0	17_62	Four	4.94283	-0.71541	-2.76408	1.33326	1.26823	2.09745	5.17046	1.15441	1.23571	0.0325186	-3.98353	-1.08937	0	-0.048778	1.05686	3.86972
1	3	4	2:0	17_62	Four	4.74772	-0.357705	-2.76408	1.33326	1.26823	2.09745	5.17046	1.15441	1.23571	0.0325186	-3.98353	-1.08937	0	-0.048778	1.05686	3.86972
1	4	4	2:0	17_62	Four	4.58513	-0.552817	-2.76408	1.33326	1.26823	2.09745	5.17046	1.15441	1.23571	0.0325186	-3.98353	-1.08937	0	-0.048778	1.05686	3.86972
1	1	4	2:10	17_62	Four	4.81276	-1.10563	-2.76408	1.33326	1.26823	2.09745	5.17046	1.15441	1.23571	0.0325186	-3.98353	-1.08937	0	-0.048778	1.05686	3.86972
1	2	4	2:10	17_62	Four	4.94283	-0.71541	-2.76408	1.33326	1.26823	2.09745	5.17046	1.15441	1.23571	0.0325186	-3.98353	-1.08937	0	-0.048778	1.05686	3.86972
1	3	4	2:10	17_62	Four	4.74772	-0.357705	-2.76408	1.33326	1.26823	2.09745	5.17046	1.15441	1.23571	0.0325186	-3.98353	-1.08937	0	-0.048778	1.05686	3.86972
1	4	4	2:10	17_62	Four	4.58513	-0.552817	-2.76408	1.33326	1.26823	2.09745	5.17046	1.15441	1.23571	0.0325186	-3.98353	-1.08937	0	-0.048778	1.05686	3.86972
1	1	4	2:20	17_62	Four	4.84528	-1.13815	-2.76408	1.33326	1.26823	2.09745	5.17046	1.15441	1.23571	0.0325186	-3.98353	-1.08937	0	-0.048778	1.05686	3.86972
1	2	4	2:20	17_62	Four	4.94283	-0.780448	-2.76408	1.33326	1.26823	2.09745	5.17046	1.15441	1.23571	0.0325186	-3.98353	-1.08937	0	-0.048778	1.05686	3.86972
1	3	4	2:20	17_62	Four	4.58513	-0.552817	-2.76408	1.33326	1.26823	2.09745	5.17046	1.15441	1.23571	0.0325186	-3.98353	-1.08937	0	-0.048778	1.05686	3.86972
1	4	4	2:20	17_62	Four	5.00787	-0.520298	-2.76408	1.33326	1.26823	2.09745	5.17046	1.15441	1.23571	0.0325186	-3.98353	-1.08937	0	-0.048778	1.05686	3.86972
1	1	4	2:30	17_62	Four	4.84528	-1.13815	-2.76408	1.33326	1.26823	2.09745	5.17046	1.15441	1.23571	0.0325186	-3.98353	-1.08937	0	-0.048778	1.05686	3.86972
1	2	4	2:30	17_62	Four	4.94283	-0.780448	-2.76408	1.33326	1.26823	2.09745	5.17046	1.15441	1.23571	0.0325186	-3.98353	-1.08937	0	-0.048778	1.05686	3.86972
1	3	4	2:30	17_62	Four	4.58513	-0.552817	-2.76408	1.33326	1.26823	2.09745	5.17046	1.15441	1.23571	0.0325186	-3.98353	-1.08937	0	-0.048778	1.05686	3.86972
1	4	4	2:30	17_62	Four	5.00787	-0.520298	-2.76408	1.33326	1.26823	2.09745	5.17046	1.15441	1.23571	0.0325186	-3.98353	-1.08937	0	-0.048778	1.05686	3.86972
1	1	4	2:40	17_62	Four	4.84528	-1.13815	-2.76408	1.33326	1.26823	2.09745	5.17046	1.15441	1.23571	0.0325186	-3.98353	-1.08937	0	-0.048778	1.05686	3.86972
1	2	4	2:40	17_62	Four	4.94283	-0.780448	-2.76408	1.33326	1.26823	2.09745	5.17046	1.15441	1.23571	0.0325186	-3.98353	-1.08937	0	-0.048778	1.05686	3.86972
1	3	4	2:40	17_62	Four	4.58513	-0.552817	-2.76408	1.33326	1.26823	2.09745	5.17046	1.15441	1.23571	0.0325186	-3.98353	-1.08937	0	-0.048778	1.05686	3.86972
1	4	4	2:40	17_62	Four	5.00787	-0.520298	-2.76408	1.33326	1.26823	2.09745	5.17046	1.15441	1.23571	0.0325186	-3.98353	-1.08937	0	-0.048778	1.05686	3.86972
1	1	4	2:50	17_62	Four	4.8778	-0.878003	-2.76408	1.33326	1.26823	2.09745	5.17046	1.15441	1.23571	0.0325186	-3.98353	-1.08937	0	-0.048778	1.05686	3.86972
1	2	4	2:50	17_62	Four	4.97535	-0.682892	-2.76408	1.33326	1.26823	2.09745	5.17046	1.15441	1.23571	0.0325186	-3.98353	-1.08937	0	-0.048778	1.05686	3.86972
1	3	4	2:50	17_62	Four	4.8778	-1.00808	-2.76408	1.33326	1.26823	2.09745	5.17046	1.15441	1.23571	0.0325186	-3.98353	-1.08937	0	-0.048778	1.05686	3.86972
1	4	4	2:50	17_62	Four	4.61765	-0.585336	-2.76408	1.33326	1.26823	2.09745	5.17046	1.15441	1.23571	0.0325186	-3.98353	-1.08937	0	-0.048778	1.05686	3.86972
1	1	4	3:0	17_62	Four	4.8778	-0.878003	-2.76408	1.33326	1.26823	2.09745	5.17046	1.15441	1.23571	0.0325186	-3.98353	-1.08937	0	-0.048778	1.05686	3.86972
1	2	4	3:0	17_62	Four	4.97535	-0.682892	-2.76408	1.33326	1.26823	2.09745	5.17046	1.15441	1.23571	0.0325186	-3.98353	-1.08937	0	-0.048778	1.05686	3.86972
1	3	4	3:0	17_62	Four	4.8778	-1.00808	-2.76408	1.33326	1.26823	2.09745	5.17046	1.15441	1.23571	0.0325186	-3.98353	-1.08937	0	-0.048778	1.05686	3.86972
1	4	4	3:0	17_62	Four	4.61765	-0.585336	-2.76408	1.33326	1.26823	2.09745	5.17046	1.15441	1.23571	0.0325186	-3.98353	-1.08937	0	-0.048778	1.05686	3.86972
1	1	4	3:10	17_62	Four	4.8778	-0.878003	-2.76408	1.33326	1.26823	2.09745	5.17046	1.15441	1.23571	0.0325186	-3.98353	-1.08937	0	-0.048778	1.05686	3.86972
1	2	4	3:10	17_62	Four	4.97535	-0.682892	-2.76408	1.33326	1.26823	2.09745	5.17046	1.15441	1.23571	0.0325186	-3.98353	-1.08937	0	-0.048778	1.05686	3.86972
1	3	4	3:10	17_62	Four	4.8778	-1.00808	-2.76408	1.33326	1.26823	2.09745	5.17046	1.15441	1.23571	0.0325186	-3.98353	-1.08937	0	-0.048778	1.05686	3.86972
1	4	4	3:10	17_62	Four	4.61765	-0.585336	-2.76408	1.33326	1.26823	2.09745	5.17046	1.15441	1.23571	0.0325186	-3.98353	-1.08937	0	-0.048778	1.05686	3.86972
1	1	4	3:20	17_62	Four	4.8778	-0.878003	-2.76408	1.33326	1.26823	2.09745	5.17046	1.15441	1.23571	0.0325186	-3.98353	-1.08937	0	-0.048778	1.05686	3.86972
1	2	4	3:20	17_62	Four	4.97535	-0.682892	-2.76408	1.33326	1.26823	2.09745	5.17046	1.15441	1.23571	0.0325186	-3.98353	-1.08937	0	-0.048778	1.05686	3.86972
1	3	4	3:20	17_62	Four	4.8778	-1.00808	-2.76408	1.33326	1.26823	2.09745	5.17046	1.15441	1.23571	0.0325186	-3.98353	-1.08937	0	-0.048778	1.05686	3.86972
1	4	4	3:20	17_62	Four	4.61765	-0.585336	-2.76408	1.33326	1.26823	2.09745	5.17046	1.15441	1.23571	0.0325186	-3.98353	-1.08937	0	-0.048778	1.05686	3.86972
1	1	4	3:30	17_62	Four	4.8778	-0.878003	-2.76408	1.33326	1.26823	2.09745	5.17046	1.15441	1.23571	0.0325186	-3.98353	-1.08937	0	-0.048778	1.05686	3.86972
1	2	4	3:30	17_62	Four	4.97535	-0.682892	-2.76408	1.33326	1.26823	2.09745	5.17046	1.15441	1.23571	0.0325186	-3.98353	-1.08937	0	-0.048778	1.05686	3.86972
1	3	4	3:30	17_62	Four	4.8778	-1.00808	-2.76408	1.33326	1.26823	2.09745	5.17046	1.15441	1.23571	0.0325186	-3.98353	-1.08937	0	-0.048778	1.05686	3.86972
1	4	4	3:30	17_62	Four	4.61765	-0.585336	-2.76408	1.33326	1.26823	2.09745	5.17046	1.15441	1.23571	0.0325186	-3.98353	-1.08937	0	-0.048778	1.05686	3.86972
1	1	4	3:40	17_62	Four	4.81276	-1.00808	-2.76408	1.33326	1.26823	2.09745	5.17046	1.15441	1.23571	0.0325186	-3.98353	-1.08937	0	-0.048778	1.05686	3.86972
1	2	4	3:40	17_62	Four	4.8778	-0.422742	-2.76408	1.33326	1.26823	2.09745	5.17046	1.15441	1.23571	0.0325186	-3.98353	-1.08937	0	-0.048778	1.05686	3.86972
1	3	4	3:40	17_62	Four	4.74772	-0.325186	-2.76408	1.33326	1.26823	2.09745	5.17046	1.15441	1.23571	0.0325186	-3.98353	-1.08937	0	-0.048778	1.05686	3.86972
1	4	4	3:40	17_62	Four	4.94283	-0.780448	-2.76408	1.33326	1.26823	2.09745	5.17046	1.15441	1.23571	0.0325186	-3.98353	-1.08937	0	-0.048778	1.05686	3.86972
1	1	4	3:50	17_62	Four	4.81276	-1.00808	-2.76408	1.33326	1.26823	2.09745	5.17046	1.15441	1.23571	0.0325186	-3.98353	-1.08937	0	-0.048778	1.05686	3.86972
1	2	4	3:50	17_62	Four	4.8778	-0.422742	-2.76408	1.33326	1.26823	2.09745	5.17046	1.15441	1.23571	0.0325186	-3.98353	-1.08937	0	-0.048778	1.05686	3.86972
1	3	4	3:50	17_62	Four	4.74772	-0.325186	-2.76408	1.33326	1.26823	2.09745	5.17046	1.15441	1.23571	0.0325186	-3.98353	-1.08937	0	-0.048778	1.05686	3.86972
1	4	4	3:50	17_62	Four	4.94283	-0.780448	-2.76408	1.33326	1.26823	2.09745	5.17046	1.15441	1.23571	0.0325186	-3.98353	-1.08937	0	-0.048778	1.05686	3.86972
1	1	4	4:0	17_62	Four	4.81276	-1.00808	-2.76408	1.33326	1.26823	2.09745	5.17046	1.15441	1.23571	0.0325186	-3.98353	-1.08937	0	-0.048778	1.05686	3.86972
1	2	4	4:0	17_62	Four	4.8778	-0.422742	-2.76408	1.33326	1.26823	2.09745	5.17046	1.15441	1.23571	0.0325186	-3.98353	-1.08937	0	-0.048778	1.05686	3.86972
1	3	4	4:0	17_62	Four	4.74772	-0.325186	-2.76408	1.33326	1.26823	2.09745	5.17046	1.15441	1.23571	0.0325186	-3.98353	-1.08937	0	-0.048778	1.05686	3.86972
1	4	4	4:0	17_62	Four	4.94283	-0.780448	-2.76408	1.33326	1.26823	2.09745	5.17046	1.15441	1.23571	0.0325186	-3.98353	-1.08937	0	-0.048778	1.05686	3.86972
1	1	4	4:10	17_62	Four	4.81276	-1.00808	-2.76408	1.33326	1.26823	2.09745	5.17046	1.15441	1.23571	0.0325186	-3.98353	-1.08937	0	-0.048778	1.05686	3.86972
1	2	4	4:10	17_62	Four	4.8778	-0.422742	-2.76408	1.33326	1.26823	2.09745	5.17046	1.15441	1.23571	0.0325186	-3.98353	-1.08937	0	-0.048778	1.05686	3.86972
1	3	4	4:10	17_62	Four	4.74772	-0.325186	-2.76408	1.33326	1.26823	2.09745	5.17046	1.15441	1.23571	0.0325186	-3.98353	-1.08937	0	-0.048778	1.05686	3.86972
1	4	4	4:10	17_62	Four	4.94283	-0.780448	-2.76408	1.33326	1.26823	2.09745	5.17046	1.15441	1.23571	0.0325186	-3.98353	-1.08937	0	-0.048778	1.05686	3.86972
1	1	4	4:20	17_62	Four	4.8778	-0.910522	-2.76408	1.33326	1.26823	2.09745	5.17046	1.15441	1.23571	0.0325186	-3.98353	-1.08937	0	-0.048778	1.05686	3.86972
1	2	4	4:20	17_62	Four	4.84528	-0.422742	-2.76408	1.33326	1.26823	2.09745	5.17046	1.15441	1.23571	0.0325186	-3.98353	-1.08937	0	-0.048778	1.05686	3.86972
1	3	4	4:20	17_62	Four	4.61765	-0.357705	-2.76408	1.33326	1.26823	2.09745	5.17046	1.15441	1.23571	0.0325186	-3.98353	-1.08937	0	-0.048778	1.05686	3.86972
[truncated: 111,055 more rows]
